# Supplementary material for: Defining a diverse core collection of the Colombian Central Collection of potatoes: a tool to advance research and breeding
Source: Front Plant Sci. 2023 Apr 26;14:1046400. doi: 10.3389/fpls.2023.1046400 (PMC10173156; doi:10.3389/fpls.2023.1046400)
Supplement: Supplementary Table 1 — List of potato genotype accessions of the Colombian Central Collection (CCC) and breeding material analyzed in this study. [file Table_1.xlsx]

## Sheet: Table S1
N°	Accession	Origin Sample	Taxonomy	Collection site	CCC_Group	PC1	PC2	CCC_K2	CCC_K3	Observed Heterozygosity - Ho	Proportion simplex and triplex genotypes	Ploidy based on simplex and triplex genotypes	N°_Chromosomes	N°_Chloroplasts	Ploidy	CCC_100	CCC_20	CCC_15	CCC_10	CCC_3	Average_Tuber_Weight_(g)	Number_of_Tubers/plant	Total_Tuber_Yield_(kg/plant)
1	BGVCOL_15061903	Campo	Solanum tuberosum subsp. andigena	Colombia, Boyacá, Sotaquirá, Gaunza Arriba	Andigena	-4.75538	-9.35695	CCC_Group_B	CCC_Group_B2	0.64088	43.1679	Tetraploid	NA	NA	NA	CCC_100	CCC_20	CCC_15	No_Selected	No_Selected	6.6	4.09295	0.44859
2	BGVCOL_15060006	Campo	Solanum tuberosum subsp. andigena	Colombia, Boyacá, Pueblo Viejo, Hato Viejo	Andigena	-2.54468	0.0227007	CCC_Group_B	CCC_Group_B1	0.367658	28.6392	Tetraploid	NA	NA	NA	CCC_100	No_Selected	No_Selected	No_Selected	No_Selected	14.0667	13.25	0.835833
3	BGVCOL_15060013	Campo	Solanum tuberosum subsp. andigena	Colombia, Boyacá, Firavitoba	Andigena	-1.57046	1.74823	CCC_Group_B	CCC_Group_B1	0.349547	26.715	Tetraploid	NA	NA	NA	CCC_100	CCC_20	No_Selected	No_Selected	No_Selected	6.2	6.98631	0.408393
4	BGVCOL_15061904	Campo	Solanum tuberosum subsp. andigena	Colombia, Boyacá, Firavitoba	Andigena	3.00113	-0.676349	CCC_Group_A	CCC_Group_A	0.317464	23.8148	Tetraploid	NA	NA	NA	CCC_100	CCC_20	No_Selected	No_Selected	No_Selected	12	6.49583	0.725833
5	BGVCOL_15060016	Campo	Solanum tuberosum subsp. andigena	Colombia, Boyacá, Firavitoba	Andigena	-2.48309	0.189522	CCC_Group_B	CCC_Group_B1	0.364554	28.7786	Tetraploid	NA	NA	NA	CCC_100	No_Selected	No_Selected	No_Selected	No_Selected	14.9333	12.8811	0.987051
6	BGVCOL_15060021	Campo	Solanum tuberosum subsp. andigena	Colombia, Cundinamarca, Subachoque, Guamal	Andigena	-2.52597	0.18573	CCC_Group_B	CCC_Group_B1	0.36533	29.0017	Tetraploid	NA	NA	NA	CCC_100	No_Selected	No_Selected	No_Selected	No_Selected	8.56667	13.0034	0.503039
7	BGVCOL_15060025	Campo	Solanum tuberosum subsp. andigena	Colombia, Cundinamarca, Cajicá	Andigena	-2.05144	3.77827	CCC_Group_B	CCC_Group_B1	0.331695	26.2967	Tetraploid	NA	NA	NA	CCC_100	No_Selected	No_Selected	No_Selected	No_Selected	14	14.5625	0.873611
8	BGVCOL_15060027	Campo	Solanum tuberosum subsp. andigena	Colombia, Boyacá, Siachoque	Andigena	-2.32821	3.15007	CCC_Group_B	CCC_Group_B1	0.321087	23.7312	Tetraploid	NA	NA	NA	CCC_100	No_Selected	No_Selected	No_Selected	No_Selected	7.46667	8.27371	0.484617
9	BGVCOL_15062333	Campo	Solanum tuberosum subsp. andigena	Colombia, Boyacá, Tunja	Andigena	-2.32544	3.16344	CCC_Group_B	CCC_Group_B1	0.320569	23.6475	Tetraploid	NA	NA	NA	CCC_100	No_Selected	No_Selected	CCC_10	No_Selected	11.1333	13.2648	0.77412
10	BGVCOL_15060039	Campo	Solanum tuberosum subsp. andigena	Colombia, Nariño, Pasto	Andigena	-3.7697	-2.52931	CCC_Group_B	CCC_Group_B2	0.45	33.1567	Tetraploid	NA	NA	NA	CCC_100	No_Selected	No_Selected	No_Selected	No_Selected	NA	NA	NA
11	BGVCOL_15062036	Campo	Solanum tuberosum subsp. andigena	Colombia, Nariño, Pasto	Andigena	-2.36946	0.839347	CCC_Group_B	CCC_Group_B1	0.334282	24.3726	Tetraploid	NA	NA	NA	CCC_100	No_Selected	No_Selected	No_Selected	No_Selected	19.7333	15.5444	1.25222
12	BGVCOL_15060042	Campo	Solanum tuberosum subsp. andigena	Colombia, Nariño, Pasto	Andigena	-2.40116	0.868372	CCC_Group_B	CCC_Group_B1	0.339198	24.512	Tetraploid	NA	NA	NA	CCC_100	No_Selected	No_Selected	CCC_10	No_Selected	11.2333	10.0292	0.694762
13	BGVCOL_15062038	Campo	Solanum tuberosum subsp. andigena	Colombia, Nariño, Pasto	Andigena	-2.61266	3.95615	CCC_Group_B	CCC_Group_B1	0.335317	26.1015	Tetraploid	NA	NA	NA	CCC_100	No_Selected	No_Selected	No_Selected	No_Selected	16.9	23.425	1.04042
14	BGVCOL_15060050	Campo	Solanum tuberosum subsp. andigena	Colombia, Nariño, Pasto	Andigena	-3.59048	-4.23312	CCC_Group_B	CCC_Group_B2	0.509702	41.0764	Tetraploid	NA	NA	NA	CCC_100	No_Selected	No_Selected	No_Selected	No_Selected	14.1	8.46797	0.825294
15	BGVCOL_15060056	Campo	Solanum tuberosum subsp. andigena	Colombia, Nariño, Túquerres	Andigena	-0.37079	-0.490167	CCC_Group_B	CCC_Group_B1	0.345925	26.1294	Tetraploid	NA	NA	NA	CCC_100	CCC_20	CCC_15	No_Selected	No_Selected	11.6333	14.2435	0.675523
16	BGVCOL_15061905	Campo	Solanum tuberosum subsp. andigena	Colombia, Nariño, Túquerres	Andigena	-3.83545	-2.58113	CCC_Group_B	CCC_Group_B2	0.453558	33.2683	Tetraploid	NA	NA	NA	CCC_100	No_Selected	No_Selected	No_Selected	No_Selected	9.93333	11.9875	0.597917
17	BGVCOL_15060063	Campo	Solanum tuberosum subsp. andigena	Colombia, Nariño, Túquerres	Andigena	-1.319	0.117762	CCC_Group_B	CCC_Group_B1	0.332471	24.4004	Tetraploid	NA	NA	NA	CCC_100	CCC_20	No_Selected	No_Selected	No_Selected	14.4	19.2	1.27413
18	BGVCOL_15060070	Campo	Solanum tuberosum subsp. andigena	Colombia, Nariño	Andigena	-2.02508	3.48254	CCC_Group_B	CCC_Group_B1	0.328849	25.5159	Tetraploid	NA	NA	NA	CCC_100	No_Selected	No_Selected	No_Selected	No_Selected	20.1333	23.05	1.185
19	BGVCOL_15062039	Campo	Solanum tuberosum subsp. andigena	Colombia, Nariño, Ipiales	Andigena	-3.77129	-2.55786	CCC_Group_B	CCC_Group_B2	0.450712	33.1009	Tetraploid	48	13	2n=4x=48	CCC_100	No_Selected	No_Selected	No_Selected	No_Selected	8.63333	10.2667	0.551111
20	BGVCOL_15060072	Campo	Solanum tuberosum subsp. andigena	Colombia, Nariño, Cumbal	Andigena	-3.06324	-5.75195	CCC_Group_B	CCC_Group_B2	0.529625	40.2119	Tetraploid	NA	NA	NA	CCC_100	CCC_20	No_Selected	CCC_10	No_Selected	13.9333	10.9991	0.984524
21	BGVCOL_15061906	Campo	Solanum tuberosum subsp. andigena	Colombia, Nariño, Cumbal	Andigena	-2.69696	3.25981	CCC_Group_B	CCC_Group_B1	0.334799	26.4919	Tetraploid	NA	NA	NA	CCC_100	No_Selected	CCC_15	No_Selected	No_Selected	8.86667	11.8346	0.544085
22	BGVCOL_15061907	Campo	Solanum tuberosum subsp. andigena	Ecuador, Provincia de Carchi, San Gabriel	Andigena	-3.06173	-8.00123	CCC_Group_B	CCC_Group_B2	0.52238	37.3675	Tetraploid	NA	NA	NA	CCC_100	CCC_20	CCC_15	No_Selected	No_Selected	9.63333	12.9673	0.608452
23	BGVCOL_15060081	Campo	Solanum tuberosum subsp. andigena	Ecuador, Provincia de Carchi, San Gabriel	Andigena	-2.04018	0.634591	CCC_Group_B	CCC_Group_B1	0.399224	30.5354	Tetraploid	NA	NA	NA	CCC_100	CCC_20	No_Selected	No_Selected	No_Selected	12.3333	8.93797	0.778365
24	BGVCOL_15062331	Campo	Solanum tuberosum subsp. andigena	Ecuador, Provincia de Carchi, San Gabriel	Andigena	-3.54568	-4.21175	CCC_Group_B	CCC_Group_B2	0.498836	40.4629	Tetraploid	NA	NA	NA	CCC_100	No_Selected	No_Selected	No_Selected	No_Selected	12.5667	8.18366	0.751013
25	BGVCOL_15060082	Campo	Solanum tuberosum subsp. andigena	Ecuador, Provincia de Carchi, San Gabriel	Andigena	-2.1505	1.97539	CCC_Group_B	CCC_Group_B1	0.32859	24.6514	Tetraploid	NA	NA	NA	CCC_100	CCC_20	CCC_15	No_Selected	No_Selected	19.4333	23.0155	1.20792
26	BGVCOL_15062332	Campo	Solanum tuberosum subsp. andigena	Ecuador, Provincia de Imbabura, Ibarra	Andigena	-3.58911	-4.31625	CCC_Group_B	CCC_Group_B2	0.514618	41.1043	Tetraploid	NA	NA	NA	CCC_100	No_Selected	No_Selected	No_Selected	No_Selected	16.3667	10.7574	0.903704
27	BGVCOL_15061908	Campo	Solanum tuberosum subsp. andigena	Ecuador, Provincia de Imbabura, Ibarra	Andigena	-1.94819	3.14656	CCC_Group_B	CCC_Group_B1	0.318241	25.2649	Tetraploid	NA	NA	NA	CCC_100	No_Selected	No_Selected	No_Selected	No_Selected	13.8333	19.3291	0.820948
28	BGVCOL_15060085	Campo	Solanum tuberosum subsp. andigena	Ecuador, Provincia de Imbabura, Ibarra	Andigena	-2.0468	0.52427	CCC_Group_B	CCC_Group_B1	0.376455	29.6152	Tetraploid	NA	NA	NA	CCC_100	No_Selected	CCC_15	CCC_10	No_Selected	9.76667	11.9565	0.550509
29	BGVCOL_15061909	Campo	Solanum tuberosum subsp. andigena	Ecuador, Provincia de Imbabura, Ibarra	Andigena	-2.07321	0.518498	CCC_Group_B	CCC_Group_B1	0.378266	29.7267	Tetraploid	NA	NA	NA	CCC_100	CCC_20	No_Selected	No_Selected	No_Selected	10.8333	16.2167	0.628333
30	BGVCOL_15060087	Campo	Solanum tuberosum subsp. andigena	Ecuador, Provincia de Imbabura, Ibarra	Andigena	-2.02193	3.4846	CCC_Group_B	CCC_Group_B1	0.33066	25.5717	Tetraploid	NA	NA	NA	CCC_100	No_Selected	No_Selected	No_Selected	No_Selected	14.5	18.7013	0.965513
31	BGVCOL_15060090	Campo	Solanum tuberosum subsp. andigena	Colombia, Valle del Cauca, Palmira	Andigena	-3.58852	-4.27287	CCC_Group_B	CCC_Group_B2	0.515395	41.3553	Tetraploid	NA	NA	NA	CCC_100	No_Selected	No_Selected	No_Selected	No_Selected	12.4333	11.6457	1.19734
32	BGVCOL_15060097	Campo	Solanum tuberosum subsp. andigena	Colombia, Cauca, Silvia	Andigena	-3.84893	-8.33426	CCC_Group_B	CCC_Group_B2	0.54489	39.961	Tetraploid	NA	NA	NA	CCC_100	No_Selected	CCC_15	No_Selected	No_Selected	11.5	19.3875	0.658125
33	BGVCOL_15060101	Campo	Solanum tuberosum subsp. andigena	Colombia, Cauca, Silvia	Andigena	-2.26252	-0.574563	CCC_Group_B	CCC_Group_B1	0.416559	33.3798	Tetraploid	NA	NA	NA	CCC_100	No_Selected	No_Selected	No_Selected	No_Selected	13.4	15.1093	0.848109
34	BGVCOL_15060102	Campo	Solanum tuberosum subsp. andigena	Colombia, Cauca, San Pedro	Andigena	-2.34955	1.5319	CCC_Group_B	CCC_Group_B1	0.358603	26.4083	Tetraploid	NA	NA	NA	CCC_100	No_Selected	No_Selected	No_Selected	No_Selected	7.46667	7.91709	0.409402
35	BGVCOL_15061910	Campo	Solanum tuberosum subsp. andigena	Colombia, Tolima, Corregimiento Murillo	Andigena	-4.59108	-3.11644	CCC_Group_B	CCC_Group_B2	0.475291	36.8656	Tetraploid	NA	NA	NA	CCC_100	No_Selected	No_Selected	No_Selected	No_Selected	9.43333	7.63333	0.533611
36	BGVCOL_15060110	Campo	Solanum tuberosum subsp. andigena	Colombia, Tolima	Andigena	-2.0331	3.50123	CCC_Group_B	CCC_Group_B1	0.331436	25.6274	Tetraploid	NA	NA	NA	CCC_100	No_Selected	No_Selected	No_Selected	No_Selected	13.2667	17.7029	0.764739
37	BGVCOL_15060112	Campo	Solanum tuberosum subsp. andigena	Colombia, Caldas	Andigena	-3.16668	4.1364	CCC_Group_B	CCC_Group_B1	0.341268	27.2727	Tetraploid	NA	NA	NA	CCC_100	No_Selected	No_Selected	No_Selected	No_Selected	8.4	9.62194	0.530726
38	BGVCOL_15060114	Campo	Solanum tuberosum subsp. andigena	Colombia, Caldas, Manizales	Andigena	-4.50048	-3.04875	CCC_Group_B	CCC_Group_B2	0.465459	35.9453	Tetraploid	NA	NA	NA	CCC_100	No_Selected	No_Selected	No_Selected	No_Selected	21.8333	12.3222	1.24088
39	BGVCOL_15060117	Campo	Solanum tuberosum subsp. andigena	NA	Andigena	-2.77481	1.72477	CCC_Group_B	CCC_Group_B1	0.359379	28.193	Tetraploid	NA	NA	NA	CCC_100	CCC_20	No_Selected	No_Selected	No_Selected	7.03333	8.23889	0.393333
40	BGVCOL_15060120	Campo	Solanum tuberosum subsp. andigena	Colombia, Santander, Bucaramanga	Andigena	-1.95722	0.932869	CCC_Group_B	CCC_Group_B1	0.341268	25.7948	Tetraploid	NA	NA	NA	CCC_100	No_Selected	No_Selected	No_Selected	No_Selected	12	9.82917	0.728889
41	BGVCOL_15060121	Campo	Solanum tuberosum subsp. andigena	Colombia, Santander, Bucaramanga	Andigena	-2.7019	3.21961	CCC_Group_B	CCC_Group_B1	0.350841	27.2448	Tetraploid	NA	NA	NA	CCC_100	No_Selected	No_Selected	No_Selected	No_Selected	15.9667	17.9735	0.920539
42	BGVCOL_15060122	Campo	Solanum tuberosum subsp. andigena	Colombia, Santander, Bucaramanga, Páramo de Santurbán	Andigena	-3.57953	-4.25287	CCC_Group_B	CCC_Group_B2	0.514101	41.2158	Tetraploid	NA	NA	NA	CCC_100	No_Selected	No_Selected	No_Selected	No_Selected	12.4333	7.9402	0.707819
43	BGVCOL_15061911	Campo	Solanum tuberosum subsp. andigena	Venezuela, Mérida, Rangel, Paramo de Mucuchies	Andigena	-3.5625	-3.92194	CCC_Group_B	CCC_Group_B2	0.485123	36.6425	Tetraploid	NA	NA	NA	CCC_100	No_Selected	No_Selected	No_Selected	No_Selected	9.06667	12.7111	1.08
44	BGVCOL_15060133	Campo	Solanum tuberosum subsp. andigena	NA	Andigena	-2.20888	-0.522716	CCC_Group_B	CCC_Group_B1	0.413195	33.1009	Tetraploid	NA	NA	NA	CCC_100	No_Selected	No_Selected	No_Selected	No_Selected	8.03333	9.29881	0.440357
45	BGVCOL_15060138	Campo	Solanum tuberosum subsp. andigena	Colombia, Magdalena	Andigena	-2.07133	2.82881	CCC_Group_B	CCC_Group_B1	0.316171	23.6196	Tetraploid	NA	NA	NA	CCC_100	CCC_20	No_Selected	No_Selected	No_Selected	3.5	10.2305	0.195689
46	BGVCOL_15062046	Campo	Solanum tuberosum subsp. andigena	Colombia, Nariño, Pasto	Andigena	-0.0319283	-0.0258509	CCC_Group_B	CCC_Group_B1	0.332212	24.9024	Tetraploid	NA	NA	NA	CCC_100	No_Selected	No_Selected	No_Selected	No_Selected	14.3667	23.5958	0.813102
47	BGVCOL_15061912	Campo	Solanum tuberosum subsp. andigena	Colombia, Nariño, Pasto	Andigena	-0.0777047	-0.102528	CCC_Group_B	CCC_Group_B1	0.339198	25.1255	Tetraploid	NA	NA	NA	CCC_100	CCC_20	CCC_15	CCC_10	No_Selected	12.4	14.0958	0.736528
48	BGVCOL_15060155	Campo	Solanum tuberosum subsp. andigena	NA	Andigena	-2.50282	0.193116	CCC_Group_B	CCC_Group_B1	0.364295	28.7786	Tetraploid	NA	NA	NA	CCC_100	No_Selected	No_Selected	No_Selected	No_Selected	17.6667	15.6417	1.05292
49	BGVCOL_15061913	Campo	Solanum tuberosum subsp. andigena	NA	Andigena	-1.63722	1.19509	CCC_Group_B	CCC_Group_B1	0.341009	25.6832	Tetraploid	NA	NA	NA	CCC_100	CCC_20	No_Selected	No_Selected	No_Selected	11.1667	10.1056	0.633148
50	BGVCOL_15061914	Campo	Solanum tuberosum subsp. andigena	NA	Andigena	-2.0653	3.09764	CCC_Group_B	CCC_Group_B1	0.314618	23.6196	Tetraploid	NA	NA	NA	CCC_100	No_Selected	No_Selected	No_Selected	No_Selected	15.8667	18.0088	0.956503
51	BGVCOL_15060160	Campo	Solanum tuberosum subsp. andigena	Perú	Andigena	-3.65075	-4.53756	CCC_Group_B	CCC_Group_B2	0.483312	30.7585	Tetraploid	NA	NA	NA	CCC_100	CCC_20	No_Selected	No_Selected	No_Selected	15.45	8.125	0.886875
52	BGVCOL_15061915	Campo	Solanum tuberosum subsp. andigena	Perú, Huancayo	Andigena	-3.61531	-3.96414	CCC_Group_B	CCC_Group_B2	0.48978	37.0329	Tetraploid	NA	NA	NA	CCC_100	CCC_20	CCC_15	CCC_10	CCC_3	18.5	9.58125	1.02625
53	BGVCOL_15062334	Campo	Solanum tuberosum subsp. andigena	Perú, Huancayo	Andigena	-3.59128	-4.26632	CCC_Group_B	CCC_Group_B2	0.515653	41.4389	Tetraploid	NA	NA	NA	CCC_100	No_Selected	No_Selected	No_Selected	No_Selected	11.65	6.0375	0.655
54	BGVCOL_15062050	Campo	Solanum tuberosum subsp. andigena	Perú, Lima	Andigena	-2.69021	-1.20767	CCC_Group_B	CCC_Group_B1	0.424062	33.6866	Tetraploid	NA	NA	NA	CCC_100	No_Selected	CCC_15	CCC_10	No_Selected	11	13.2889	0.702917
55	BGVCOL_15060187	Campo	Solanum tuberosum subsp. andigena	Bolivia	Andigena	-1.97021	-0.688273	CCC_Group_B	CCC_Group_B1	0.35912	27.5237	Tetraploid	NA	NA	NA	CCC_100	CCC_20	No_Selected	No_Selected	No_Selected	6.73333	10.056	0.383657
56	BGVCOL_15061916	Campo	Solanum tuberosum subsp. andigena	Bolivia	Andigena	-3.13661	4.12799	CCC_Group_B	CCC_Group_B1	0.336611	26.6592	Tetraploid	NA	NA	NA	CCC_100	No_Selected	No_Selected	No_Selected	No_Selected	12.6333	15.9271	0.79904
57	BGVCOL_15062335	Campo	Solanum tuberosum subsp. andigena	Bolivia, Omasuyos	Andigena	-1.45306	1.59141	CCC_Group_B	CCC_Group_B1	0.333247	25.4044	Tetraploid	NA	NA	NA	CCC_100	No_Selected	CCC_15	CCC_10	No_Selected	7.36667	13.475	0.43625
58	BGVCOL_15060188	Campo	Solanum tuberosum subsp. andigena	Colombia, Cundinamarca, Une	Andigena	-2.01914	1.21295	CCC_Group_B	CCC_Group_B1	0.362743	28.667	Tetraploid	48	14	2n=4x=48	CCC_100	CCC_20	No_Selected	No_Selected	No_Selected	9.8	9.1	0.49
59	BGVCOL_15060190	Campo	Solanum tuberosum subsp. andigena	Colombia, Cundinamarca, Une	Andigena	-2.8666	3.6637	CCC_Group_B	CCC_Group_B1	0.306598	22.9225	Tetraploid	NA	NA	NA	CCC_100	No_Selected	CCC_15	No_Selected	No_Selected	13.3667	11.7625	0.850298
60	BGVCOL_15060191	Campo	Solanum tuberosum subsp. andigena	Colombia, Cundinamarca, Une	Andigena	-2.19413	1.33295	CCC_Group_B	CCC_Group_B1	0.362225	27.8862	Tetraploid	NA	NA	NA	CCC_100	No_Selected	No_Selected	CCC_10	CCC_3	11.05	14.5972	0.943611
61	BGVCOL_15060214	Campo	Solanum tuberosum subsp. andigena	Colombia, Nariño, Cumbal	Andigena	-2.56963	-0.703806	CCC_Group_B	CCC_Group_B1	0.417853	32.9615	Tetraploid	NA	NA	NA	CCC_100	CCC_20	CCC_15	No_Selected	No_Selected	6.83333	11.1653	0.413333
62	BGVCOL_15060215	Campo	Solanum tuberosum subsp. andigena	Ecuador, Ibarra	Andigena	-4.52157	-3.00203	CCC_Group_B	CCC_Group_B2	0.468305	36.3915	Tetraploid	NA	NA	NA	CCC_100	No_Selected	No_Selected	No_Selected	No_Selected	2.1	2.64877	0.113554
63	BGVCOL_15060313	Campo	Solanum tuberosum subsp. andigena	Perú, Renacimiento, Distrito de La Molina	Andigena	-3.3884	-4.62017	CCC_Group_B	CCC_Group_B2	0.500129	39.8494	Tetraploid	NA	NA	NA	CCC_100	No_Selected	No_Selected	No_Selected	No_Selected	1.2	3.71111	0.0864815
64	BGVCOL_15060320	Campo	Solanum tuberosum subsp. andigena	Perú	Andigena	-1.90351	3.0265	CCC_Group_B	CCC_Group_B1	0.327555	25.4044	Tetraploid	NA	NA	NA	CCC_100	No_Selected	No_Selected	No_Selected	No_Selected	11.3	20.1623	1.35974
65	BGVCOL_15060345	Campo	Solanum tuberosum subsp. andigena	Perú	Andigena	-2.60611	3.95694	CCC_Group_B	CCC_Group_B1	0.336869	26.2688	Tetraploid	NA	NA	NA	CCC_100	No_Selected	No_Selected	No_Selected	No_Selected	16.3333	36.1607	1.04137
66	BGVCOL_15062337	Campo	Solanum tuberosum subsp. andigena	Perú	Andigena	-2.58326	3.94291	CCC_Group_B	CCC_Group_B1	0.336611	26.2967	Tetraploid	NA	NA	NA	CCC_100	No_Selected	No_Selected	No_Selected	No_Selected	13.3667	22.5495	0.769167
67	BGVCOL_15062051	Campo	Solanum tuberosum subsp. andigena	Perú, Lima	Andigena	-2.5921	3.95212	CCC_Group_B	CCC_Group_B1	0.336611	26.2688	Tetraploid	NA	NA	NA	CCC_100	No_Selected	No_Selected	No_Selected	No_Selected	11.9667	25.4706	0.857059
68	BGVCOL_15062052	Campo	Solanum tuberosum subsp. andigena	Perú, Lima	Andigena	-2.59885	3.95158	CCC_Group_B	CCC_Group_B1	0.338163	26.3246	Tetraploid	NA	NA	NA	CCC_100	No_Selected	No_Selected	No_Selected	No_Selected	14.2667	23.6032	0.819444
69	BGVCOL_15061917	Campo	Solanum tuberosum subsp. andigena	Perú	Andigena	-2.59222	3.9522	CCC_Group_B	CCC_Group_B1	0.335317	26.1573	Tetraploid	NA	NA	NA	CCC_100	No_Selected	No_Selected	No_Selected	No_Selected	16.6333	25.005	0.922632
70	72_And_BGVCOL_15060383	Campo	NA	NA	Andigena	-3.39066	-4.61935	CCC_Group_B	CCC_Group_B2	0.502975	40.2119	Tetraploid	NA	NA	NA	CCC_100	No_Selected	CCC_15	CCC_10	No_Selected	NA	NA	NA
71	BGVCOL_15062338	Campo	Solanum tuberosum subsp. andigena	Bolivia, La Paz	Andigena	-2.60389	3.952	CCC_Group_B	CCC_Group_B1	0.336611	26.2131	Tetraploid	NA	NA	NA	CCC_100	No_Selected	No_Selected	No_Selected	No_Selected	17.4333	26.2736	1.09292
72	BGVCOL_15062339	Campo	Solanum tuberosum subsp. andigena	Bolivia, Oruro	Andigena	-1.6893	-0.286164	CCC_Group_B	CCC_Group_B1	0.354722	26.3804	Tetraploid	NA	NA	NA	CCC_100	No_Selected	CCC_15	CCC_10	No_Selected	13.6333	10.3253	1.00895
73	BGVCOL_15062340	Campo	Solanum tuberosum subsp. andigena	Bolivia, Omasuyos	Andigena	-2.57907	3.93533	CCC_Group_B	CCC_Group_B1	0.336869	26.2967	Tetraploid	NA	NA	NA	CCC_100	No_Selected	No_Selected	No_Selected	No_Selected	14.9	25.425	0.906667
74	BGVCOL_15060420	Campo	Solanum tuberosum subsp. andigena	Bolivia, La Paz, Moco Moco	Andigena	-2.59832	3.95994	CCC_Group_B	CCC_Group_B1	0.336869	26.1573	Tetraploid	NA	NA	NA	CCC_100	No_Selected	No_Selected	No_Selected	No_Selected	10.5	13.5083	0.630417
75	BGVCOL_15062053	Campo	Solanum tuberosum subsp. andigena	Perú, Puno	Andigena	-3.55131	-2.47767	CCC_Group_B	CCC_Group_B2	0.440621	32.7105	Tetraploid	NA	NA	NA	CCC_100	No_Selected	No_Selected	No_Selected	No_Selected	11.7667	9.9588	0.67375
76	BGVCOL_15062363	Campo	Solanum tuberosum subsp. andigena	Perú, Cuzco	Andigena	-3.81062	-2.58478	CCC_Group_B	CCC_Group_B2	0.454334	33.2962	Tetraploid	NA	NA	NA	CCC_100	No_Selected	No_Selected	CCC_10	CCC_3	11.2	14.4882	0.648211
77	BGVCOL_15060536	Campo	Solanum tuberosum subsp. andigena	Perú, La Libertad, Santiago de Chuco, Cachicadan	Andigena	-1.76785	-2.74196	CCC_Group_B	CCC_Group_B2	0.435188	32.5711	Tetraploid	NA	NA	NA	CCC_100	CCC_20	No_Selected	No_Selected	No_Selected	8.9	9.97812	0.574702
78	BGVCOL_15060543	Campo	Solanum tuberosum subsp. andigena	Perú, Cajamarca	Andigena	-0.930818	-0.207586	CCC_Group_B	CCC_Group_B1	0.338422	25.5159	Tetraploid	NA	NA	NA	CCC_100	CCC_20	No_Selected	CCC_10	No_Selected	7.93333	9.81152	0.468186
79	BGVCOL_15060570	Campo	Solanum tuberosum subsp. andigena	Perú, La Libertad, Santiago de Chuco, Cachicadan	Andigena	-1.67645	-0.330541	CCC_Group_B	CCC_Group_B1	0.356274	26.4919	Tetraploid	NA	NA	NA	CCC_100	CCC_20	No_Selected	No_Selected	No_Selected	16.6333	8.73611	1.03727
80	BGVCOL_15060667	Campo	Solanum tuberosum subsp. andigena	Perú, La Libertad, Distrito Agallpampa	Andigena	-1.94692	-2.28352	CCC_Group_B	CCC_Group_B2	0.394308	28.8344	Tetraploid	NA	NA	NA	CCC_100	CCC_20	CCC_15	No_Selected	No_Selected	8.7	16.3384	0.502778
81	BGVCOL_15060797	Campo	Solanum tuberosum subsp. andigena	Perú, Junín, Tarma	Andigena	-1.41077	-0.470224	CCC_Group_B	CCC_Group_B1	0.355757	27.8305	Tetraploid	NA	NA	NA	CCC_100	CCC_20	No_Selected	No_Selected	No_Selected	1.25	4.05929	0.0930288
82	BGVCOL_15061918	Campo	Solanum tuberosum subsp. andigena	Perú, Junín , Tarma, Huasahuasi	Andigena	-3.55383	-4.22712	CCC_Group_B	CCC_Group_B2	0.510737	41.2995	Tetraploid	NA	NA	NA	CCC_100	No_Selected	No_Selected	No_Selected	No_Selected	13.7667	8.16898	0.92963
83	BGVCOL_15060846	Campo	Solanum tuberosum subsp. andigena	Perú, Junín , Tarma, Huasahuasi	Andigena	-3.59858	-4.27842	CCC_Group_B	CCC_Group_B2	0.514101	41.4389	Tetraploid	NA	NA	NA	CCC_100	No_Selected	No_Selected	No_Selected	No_Selected	7.43333	4.63725	0.417843
84	BGVCOL_15060907	Campo	Solanum tuberosum subsp. andigena	Perú, Junín, Jauja	Andigena	-1.80744	-2.72425	CCC_Group_B	CCC_Group_B2	0.433894	32.3201	Tetraploid	NA	NA	NA	CCC_100	No_Selected	CCC_15	CCC_10	No_Selected	16.6	20.5705	1.00321
85	BGVCOL_15060909	Campo	Solanum tuberosum subsp. andigena	Perú, Junín, Jauja	Andigena	-3.57973	-3.94245	CCC_Group_B	CCC_Group_B2	0.481759	36.3358	Tetraploid	NA	NA	NA	CCC_100	No_Selected	No_Selected	No_Selected	No_Selected	4.66667	4.83333	0.365833
86	BGVCOL_15060933	Campo	Solanum tuberosum subsp. andigena	Perú, Junín, Jauja	Andigena	-0.937087	-0.200876	CCC_Group_B	CCC_Group_B1	0.337387	25.4044	Tetraploid	NA	NA	NA	CCC_100	No_Selected	No_Selected	No_Selected	No_Selected	6.43333	11.9461	0.458606
87	BGVCOL_15060964	Campo	Solanum tuberosum subsp. andigena	Perú, Junín, Jauja	Andigena	-0.990578	-0.370473	CCC_Group_B	CCC_Group_B1	0.354722	25.99	Tetraploid	NA	NA	NA	CCC_100	CCC_20	CCC_15	No_Selected	No_Selected	10.6333	14.9392	0.727353
88	BGVCOL_15061007	Campo	Solanum tuberosum subsp. andigena	Perú, Junín, Jauja	Andigena	-0.954386	-0.404194	CCC_Group_B	CCC_Group_B1	0.357568	26.2688	Tetraploid	NA	NA	NA	CCC_100	No_Selected	No_Selected	CCC_10	No_Selected	12.6667	16.5262	0.814729
89	BGVCOL_15061011	Campo	Solanum tuberosum subsp. andigena	Perú, Junín, Jauja	Andigena	-2.02769	3.78662	CCC_Group_B	CCC_Group_B1	0.330401	26.5477	Tetraploid	NA	NA	NA	CCC_100	No_Selected	No_Selected	No_Selected	No_Selected	5.46667	7.34848	0.439015
90	BGVCOL_15061122	Campo	Solanum tuberosum subsp. andigena	Bolivia, Potosí	Andigena	-3.63678	-4.26327	CCC_Group_B	CCC_Group_B2	0.516171	41.2995	Tetraploid	NA	NA	NA	CCC_100	No_Selected	No_Selected	No_Selected	No_Selected	5.23333	5.75177	0.434874
91	BGVCOL_15061140	Campo	Solanum tuberosum subsp. andigena	Perú, Junín, Tarma	Andigena	-2.98834	-4.19033	CCC_Group_B	CCC_Group_B2	0.536093	38.2041	Tetraploid	NA	NA	NA	CCC_100	CCC_20	CCC_15	No_Selected	No_Selected	3.23667	3.23929	0.25669
92	BGVCOL_15061204	Campo	Solanum tuberosum subsp. andigena	Bolivia, Tarija	Andigena	-2.87171	-2.67472	CCC_Group_B	CCC_Group_B2	0.421734	30.8422	Tetraploid	NA	NA	NA	CCC_100	CCC_20	CCC_15	No_Selected	No_Selected	14.9333	13.8658	1.05655
93	BGVCOL_15061213	Campo	Solanum tuberosum subsp. andigena	Perú, Apurímac, Andahuaylas	Andigena	-3.81198	-2.56538	CCC_Group_B	CCC_Group_B2	0.452523	33.1009	Tetraploid	NA	NA	NA	CCC_100	No_Selected	No_Selected	No_Selected	No_Selected	6.13333	11.5431	0.428039
94	BGVCOL_15061215	Campo	Solanum tuberosum subsp. andigena	Perú, Apurímac, Abancay	Andigena	-3.8118	-2.58169	CCC_Group_B	CCC_Group_B2	0.449677	32.7105	Tetraploid	NA	NA	NA	CCC_100	No_Selected	No_Selected	No_Selected	No_Selected	18.1667	21.7009	1.20564
95	BGVCOL_15061216	Campo	Solanum tuberosum subsp. andigena	Perú, Apurímac, Curahuasi	Andigena	-0.51851	-1.41647	CCC_Group_B	CCC_Group_B1	0.344631	25.7948	Tetraploid	NA	NA	NA	CCC_100	CCC_20	No_Selected	No_Selected	No_Selected	8.4	10.5049	0.584443
96	BGVCOL_15061225	Campo	Solanum tuberosum subsp. andigena	Perú, Huancavelica, Provincia de Tayacaja	Andigena	-4.47459	-2.99383	CCC_Group_B	CCC_Group_B2	0.460543	35.8059	Tetraploid	NA	NA	NA	CCC_100	No_Selected	No_Selected	No_Selected	No_Selected	5.73333	6.47024	0.45744
97	BGVCOL_15061226	Campo	Solanum tuberosum subsp. andigena	Perú, Huancavelica, Provincia de Tayacaja	Andigena	-1.78149	-0.364087	CCC_Group_B	CCC_Group_B1	0.343079	25.0976	Tetraploid	NA	NA	NA	CCC_100	CCC_20	No_Selected	No_Selected	No_Selected	10.3667	10.3347	0.96953
98	BGVCOL_15061228	Campo	Solanum tuberosum subsp. andigena	Perú, Ayacucho	Andigena	-3.00063	-1.90801	CCC_Group_B	CCC_Group_B2	0.449418	35.8338	Tetraploid	NA	NA	NA	CCC_100	No_Selected	CCC_15	CCC_10	No_Selected	8.9	9.09444	0.695
99	BGVCOL_15061237	Campo	Solanum tuberosum subsp. andigena	Perú, Huancavelica, Paucará	Andigena	-0.95416	-0.219868	CCC_Group_B	CCC_Group_B1	0.338163	25.3765	Tetraploid	NA	NA	NA	CCC_100	No_Selected	No_Selected	No_Selected	No_Selected	12.9333	16.5889	1.12889
100	BGVCOL_15061922	Campo	Solanum tuberosum subsp. andigena	NA	Andigena	-0.614631	-0.503673	CCC_Group_B	CCC_Group_B1	0.370505	27.8583	Tetraploid	NA	NA	NA	CCC_100	No_Selected	No_Selected	No_Selected	No_Selected	11.9	17.6357	0.996825
101	BGVCOL_15061250	Campo	Solanum tuberosum subsp. andigena	NA	Andigena	-1.46236	-1.03138	CCC_Group_B	CCC_Group_B1	0.372316	26.715	Tetraploid	NA	NA	NA	CCC_100	No_Selected	CCC_15	No_Selected	No_Selected	3.53333	7.25185	0.238148
102	BGVCOL_15061923	Campo	Solanum tuberosum subsp. andigena	NA	Andigena	-3.35621	-4.52728	CCC_Group_B	CCC_Group_B2	0.500388	39.8215	Tetraploid	NA	NA	NA	CCC_100	No_Selected	No_Selected	No_Selected	No_Selected	9.2	15.3386	0.677976
103	BGVCOL_15060383	Campo	Solanum tuberosum subsp. andigena	Bolivia, La Paz, La Paz	Andigena	-3.57336	-4.25736	CCC_Group_B	CCC_Group_B2	0.51	40.7975	Tetraploid	NA	NA	NA	CCC_100	No_Selected	No_Selected	No_Selected	No_Selected	15.1333	7.97222	1.09792
104	BGVCOL_15062343	Campo	Solanum tuberosum subsp. andigena	NA	Andigena	-2.04348	3.7934	CCC_Group_B	CCC_Group_B1	0.332471	26.4919	Tetraploid	NA	NA	NA	CCC_100	No_Selected	No_Selected	No_Selected	No_Selected	14.7	10.3859	0.982692
105	BGVCOL_15061256	Campo	Solanum tuberosum subsp. andigena	NA	Andigena	-1.70401	0.875617	CCC_Group_B	CCC_Group_B1	0.353169	27.1612	Tetraploid	NA	NA	NA	CCC_100	CCC_20	CCC_15	CCC_10	No_Selected	1.45	2.78788	0.0993266
106	BGVCOL_15061257	Campo	Solanum tuberosum subsp. andigena	NA	Andigena	-1.1609	-0.415133	CCC_Group_B	CCC_Group_B1	0.34489	25.6274	Tetraploid	NA	NA	NA	CCC_100	No_Selected	No_Selected	CCC_10	No_Selected	20.2	14.4286	0.721429
107	BGVCOL_15062059	Campo	Solanum tuberosum subsp. andigena	NA	Andigena	-2.10458	0.336639	CCC_Group_B	CCC_Group_B1	0.363777	27.9699	Tetraploid	NA	NA	NA	CCC_100	No_Selected	CCC_15	No_Selected	No_Selected	12.3667	16.5275	0.750573
108	BGVCOL_15061258	Campo	Solanum tuberosum subsp. andigena	NA	Andigena	-2.40174	1.93172	CCC_Group_B	CCC_Group_B1	0.354981	27.691	Tetraploid	NA	NA	NA	CCC_100	No_Selected	No_Selected	No_Selected	No_Selected	3.23333	6.59551	0.219103
109	BGVCOL_15062060	Campo	Solanum tuberosum subsp. andigena	NA	Andigena	-2.0074	3.49515	CCC_Group_B	CCC_Group_B1	0.327814	25.488	Tetraploid	NA	NA	NA	CCC_100	No_Selected	No_Selected	No_Selected	No_Selected	15.3667	23.6765	1.14141
110	BGVCOL_15061924	Campo	Solanum tuberosum subsp. andigena	NA	Andigena	-2.01109	3.48666	CCC_Group_B	CCC_Group_B1	0.333765	25.8226	Tetraploid	NA	NA	NA	CCC_100	No_Selected	No_Selected	No_Selected	No_Selected	48.7667	27.4657	2.81852
111	BGVCOL_15061259	Campo	Solanum tuberosum subsp. andigena	NA	Andigena	-2.00118	3.49211	CCC_Group_B	CCC_Group_B1	0.332988	25.9063	Tetraploid	NA	NA	NA	CCC_100	No_Selected	No_Selected	CCC_10	CCC_3	16.6333	20.1093	1.01817
112	BGVCOL_15061925	Campo	Solanum tuberosum subsp. andigena	NA	Andigena	-3.16243	4.13595	CCC_Group_B	CCC_Group_B1	0.340233	27.1891	Tetraploid	NA	NA	NA	CCC_100	No_Selected	No_Selected	No_Selected	No_Selected	5.8	11.7936	0.438923
113	BGVCOL_15062063	Campo	Solanum tuberosum subsp. andigena	Colombia, Cundinamarca, Villapinzón	Andigena	-3.16385	4.13424	CCC_Group_B	CCC_Group_B1	0.341009	27.2448	Tetraploid	NA	NA	NA	CCC_100	No_Selected	No_Selected	No_Selected	No_Selected	8.03333	8.42462	0.525265
114	BGVCOL_15061926	Campo	Solanum tuberosum subsp. andigena	Colombia, Cundinamarca, Sesquilé	Andigena	-4.56298	-3.09276	CCC_Group_B	CCC_Group_B2	0.473997	36.6983	Tetraploid	NA	NA	NA	CCC_100	No_Selected	No_Selected	CCC_10	CCC_3	3.66667	4.45	0.21
115	BGVCOL_15061927	Campo	Solanum tuberosum subsp. andigena	Colombia, Cundinamarca, Sesquilé	Andigena	-2.34931	-0.718687	CCC_Group_B	CCC_Group_B1	0.391462	30.145	Tetraploid	NA	NA	NA	CCC_100	CCC_20	CCC_15	No_Selected	No_Selected	5.96667	34.135	1.25487
116	BGVCOL_15062344	Campo	Solanum tuberosum subsp. andigena	Colombia, Cundinamarca, Sesquilé	Andigena	-2.37402	0.0678076	CCC_Group_B	CCC_Group_B1	0.37749	27.5237	Tetraploid	NA	NA	NA	CCC_100	No_Selected	No_Selected	CCC_10	No_Selected	5.43333	7.48416	0.373906
117	BGVCOL_15061928	Campo	Solanum tuberosum subsp. andigena	Colombia, Cundinamarca, Sesquilé	Andigena	-2.35334	0.0846806	CCC_Group_B	CCC_Group_B1	0.372833	26.7429	Tetraploid	NA	NA	NA	CCC_100	No_Selected	CCC_15	No_Selected	No_Selected	9.16667	9.80238	0.602381
118	BGVCOL_15062067	Campo	Solanum tuberosum subsp. andigena	Colombia, Cundinamarca, Sesquilé	Andigena	-4.09949	-5.08676	CCC_Group_B	CCC_Group_B2	0.483571	37.8695	Tetraploid	NA	NA	NA	CCC_100	No_Selected	No_Selected	No_Selected	No_Selected	4.06667	5.80592	0.290115
119	BGVCOL_15061929	Campo	Solanum tuberosum subsp. andigena	Colombia, Cundinamarca, Machetá	Andigena	-1.98102	-0.722932	CCC_Group_B	CCC_Group_B1	0.362	27.6631	Tetraploid	NA	NA	NA	CCC_100	No_Selected	CCC_15	CCC_10	No_Selected	15.9333	19.0357	0.997857
120	BGVCOL_15061930	Campo	Solanum tuberosum subsp. andigena	Colombia, Cundinamarca, Machetá	Andigena	-3.61808	-4.25681	CCC_Group_B	CCC_Group_B2	0.516947	41.3274	Tetraploid	NA	NA	NA	CCC_100	No_Selected	No_Selected	No_Selected	No_Selected	19.7333	10.7985	1,BGVCOL_15061274509804
121	BGVCOL_15062069	Campo	Solanum tuberosum subsp. andigena	Colombia, Cundinamarca, Machetá	Andigena	-1.78153	0.873718	CCC_Group_B	CCC_Group_B1	0.37542	28.7507	Tetraploid	NA	NA	NA	CCC_100	No_Selected	No_Selected	CCC_10	No_Selected	11.1333	8.9881	0.651667
122	BGVCOL_15061931	Campo	Solanum tuberosum subsp. andigena	Colombia, Cundinamarca, Chocontá	Andigena	-2.27608	3.25502	CCC_Group_B	CCC_Group_B1	0.315395	25.0418	Tetraploid	NA	NA	NA	CCC_100	CCC_20	CCC_15	CCC_10	CCC_3	24.9	21.0201	1.43262
123	BGVCOL_15061260	Campo	Solanum tuberosum subsp. andigena	Colombia, Cundinamarca , Chocontá	Andigena	-2.0394	3.77275	CCC_Group_B	CCC_Group_B1	0.331953	26.3804	Tetraploid	NA	NA	NA	CCC_100	No_Selected	No_Selected	No_Selected	No_Selected	14.0667	13.6474	0.883782
124	BGVCOL_15061261	Campo	Solanum tuberosum subsp. andigena	Colombia, Cundinamarca , Chocontá	Andigena	-2.04094	3.76899	CCC_Group_B	CCC_Group_B1	0.334799	26.715	Tetraploid	NA	NA	NA	CCC_100	No_Selected	No_Selected	No_Selected	No_Selected	2.13333	5.25758	0.153409
125	BGVCOL_15061262	Campo	Solanum tuberosum subsp. andigena	Colombia, Boyacá, Monguí	Andigena	-2.25057	-0.585572	CCC_Group_B	CCC_Group_B1	0.417076	33.5471	Tetraploid	NA	NA	NA	CCC_100	No_Selected	CCC_15	No_Selected	No_Selected	12.0667	13.3321	0.746845
126	BGVCOL_15062071	Campo	Solanum tuberosum subsp. andigena	Colombia, Boyacá, Monguí, San Isidro	Andigena	-2.23926	-0.564281	CCC_Group_B	CCC_Group_B1	0.417853	33.6308	Tetraploid	48	13	2n=4x=48	CCC_100	No_Selected	No_Selected	CCC_10	CCC_3	9	8.52083	0.52625
127	BGVCOL_15061263	Campo	Solanum tuberosum subsp. andigena	Colombia, Boyacá, Monguí	Andigena	-1.97119	0.0315443	CCC_Group_B	CCC_Group_B1	0.309444	22.1695	Tetraploid	48	14	2n=4x=48	CCC_100	No_Selected	CCC_15	No_Selected	No_Selected	8.3	17.7	0.4925
128	BGVCOL_15061932	Campo	Solanum tuberosum subsp. andigena	Colombia, Boyacá, Monguí, Barrio San Isidro	Andigena	-3.58463	-3.95525	CCC_Group_B	CCC_Group_B2	0.488745	36.9492	Tetraploid	48	13	2n=4x=48	CCC_100	No_Selected	No_Selected	No_Selected	No_Selected	5.4	8.0298	0.350101
129	BGVCOL_15061264	Campo	Solanum tuberosum subsp. andigena	Colombia, Boyacá, Monguí	Andigena	-2.68125	-1.27283	CCC_Group_B	CCC_Group_B1	0.447348	35.8617	Tetraploid	NA	NA	NA	CCC_100	CCC_20	No_Selected	No_Selected	No_Selected	6.6	7.53333	0.391667
130	BGVCOL_15061933	Campo	Solanum tuberosum subsp. andigena	Colombia, Boyacá, Monguí, Barrio San Isidro	Andigena	-3.15767	4.12857	CCC_Group_B	CCC_Group_B1	0.340492	27.1891	Tetraploid	NA	NA	NA	CCC_100	No_Selected	No_Selected	No_Selected	No_Selected	3.26667	4.80139	0.227361
131	BGVCOL_15061265	Campo	Solanum tuberosum subsp. andigena	Colombia, Boyacá, Monguí	Andigena	-2.72935	3.192	CCC_Group_B	CCC_Group_B1	0.336611	26.6871	Tetraploid	NA	NA	NA	CCC_100	CCC_20	No_Selected	No_Selected	No_Selected	17.1667	19.3331	0.995564
132	BGVCOL_15061270	Campo	Solanum tuberosum subsp. andigena	Colombia, Boyacá, Mongua	Andigena	-2.04246	3.04267	CCC_Group_B	CCC_Group_B1	0.341527	26.1852	Tetraploid	NA	NA	NA	CCC_100	CCC_20	No_Selected	No_Selected	No_Selected	14.3	14.2806	0.842361
133	BGVCOL_15062074	Campo	Solanum tuberosum subsp. andigena	Colombia, Boyacá, Monguí	Andigena	-2.78988	3.22902	CCC_Group_B	CCC_Group_B1	0.334799	26.6313	Tetraploid	NA	NA	NA	CCC_100	No_Selected	No_Selected	No_Selected	No_Selected	10.9	18.3417	0.649583
134	BGVCOL_15061934	Campo	Solanum tuberosum subsp. andigena	Colombia, Boyacá, Monguí	Andigena	-2.47952	1.89854	CCC_Group_B	CCC_Group_B1	0.36119	27.9978	Tetraploid	NA	NA	NA	CCC_100	No_Selected	No_Selected	No_Selected	No_Selected	10.6	9.80093	0.586111
135	BGVCOL_15061935	Campo	Solanum tuberosum subsp. andigena	Colombia, Boyacá, Monguí	Andigena	-3.56428	-3.90242	CCC_Group_B	CCC_Group_B2	0.48564	36.7819	Tetraploid	NA	NA	NA	CCC_100	No_Selected	No_Selected	No_Selected	No_Selected	5.23333	5.31786	0.321071
136	BGVCOL_15061271	Campo	Solanum tuberosum subsp. andigena	Colombia, Boyacá, Mongua	Andigena	-1.43011	1.56604	CCC_Group_B	CCC_Group_B1	0.335058	25.4601	Tetraploid	NA	NA	NA	CCC_100	No_Selected	No_Selected	No_Selected	No_Selected	16.7333	15.9952	1.06167
137	BGVCOL_15061273	Campo	Solanum tuberosum subsp. andigena	Colombia, Boyacá, Sogamoso, Primera Chorrera	Andigena	-2.79418	3.20081	CCC_Group_B	CCC_Group_B1	0.338939	26.966	Tetraploid	48	14	2n=4x=48	CCC_100	No_Selected	CCC_15	No_Selected	No_Selected	11.8	18.894	0.70256
138	BGVCOL_15061274	Campo	Solanum tuberosum subsp. andigena	Colombia, Boyacá, Sogamoso, Primera Chorrera	Andigena	-2,388845786BGVCOL_15068	1.66537	CCC_Group_B	CCC_Group_B1	0.325226	24.0658	Tetraploid	NA	NA	NA	CCC_100	No_Selected	No_Selected	No_Selected	No_Selected	17	17.15	1.1775
139	BGVCOL_15061937	Campo	Solanum tuberosum subsp. andigena	Colombia, Tolima, Cajamarca, La Leona	Andigena	-2.76673	3.20269	CCC_Group_B	CCC_Group_B1	0.338422	26.9381	Tetraploid	NA	NA	NA	CCC_100	No_Selected	No_Selected	CCC_10	No_Selected	19.8667	26.5386	1.09292
140	BGVCOL_15061277	Campo	Solanum tuberosum subsp. andigena	Colombia, Quindío, Salento, Río Arriba	Andigena	-2.91459	-1.42176	CCC_Group_B	CCC_Group_B2	0.41837	32.0134	Tetraploid	NA	NA	NA	CCC_100	CCC_20	CCC_15	No_Selected	No_Selected	26.8667	29.3429	1.76976
141	BGVCOL_15062080	Campo	Solanum tuberosum subsp. andigena	Colombia, Quindío, Calarca	Andigena	-2.65127	0.562307	CCC_Group_B	CCC_Group_B1	0.373092	30.1171	Tetraploid	NA	NA	NA	CCC_100	CCC_20	No_Selected	No_Selected	No_Selected	17.4	17.0278	1.02167
142	BGVCOL_15062081	Campo	Solanum tuberosum subsp. andigena	Colombia, Quindío, Calarca	Andigena	-2.43376	3.76798	CCC_Group_B	CCC_Group_B1	0.294179	22.6994	Tetraploid	NA	NA	NA	CCC_100	CCC_20	No_Selected	No_Selected	No_Selected	5.5	16.1333	0.486667
143	BGVCOL_15061279	Campo	Solanum tuberosum subsp. andigena	Colombia, Quindío, Salento	Andigena	-1.84998	3.25176	CCC_Group_B	CCC_Group_B1	0.322122	25.7111	Tetraploid	NA	NA	NA	CCC_100	No_Selected	CCC_15	No_Selected	No_Selected	21.0333	22.7495	1.19778
144	BGVCOL_15061281	Campo	Solanum tuberosum subsp. andigena	Colombia, Quindío, Calarca	Andigena	-3.79032	-2.45953	CCC_Group_B	CCC_Group_B2	0.451229	32.9615	Tetraploid	NA	NA	NA	CCC_100	No_Selected	No_Selected	No_Selected	No_Selected	10.9667	17.4825	0.70312
145	BGVCOL_15061939	Campo	Solanum tuberosum subsp. andigena	Colombia, Quindío, Calarca	Andigena	-2.63597	3.4916	CCC_Group_B	CCC_Group_B1	0.350582	27.6352	Tetraploid	NA	NA	NA	CCC_100	No_Selected	No_Selected	No_Selected	No_Selected	4.63333	7.4	0.481176
146	BGVCOL_15061282	Campo	Solanum tuberosum subsp. andigena	Colombia, Quindío, Calarca	Andigena	-4.5583	-3.07298	CCC_Group_B	CCC_Group_B2	0.474515	36.754	Tetraploid	NA	NA	NA	CCC_100	No_Selected	CCC_15	No_Selected	No_Selected	1.86667	2.61111	0.114127
147	BGVCOL_15060910	Campo	Solanum tuberosum subsp. andigena	Colombia, Valle del Cauca, Cali	Andigena	-3.49992	-3.27161	CCC_Group_B	CCC_Group_B2	0.470893	37.3954	Tetraploid	NA	NA	NA	CCC_100	CCC_20	No_Selected	No_Selected	No_Selected	8.4	9.2381	0.562619
148	BGVCOL_15062365	Campo	Solanum tuberosum subsp. andigena	Colombia, Quindío, Armenia , No Tiene Datos	Andigena	0.796528	3.35207	CCC_Group_B	CCC_Group_B1	0.235964	22.6994	Tetraploid	NA	NA	NA	CCC_100	No_Selected	No_Selected	No_Selected	No_Selected	2.33333	3.23718	0.167756
149	BGVCOL_15061283	Campo	Solanum tuberosum subsp. andigena	Colombia, Quindío, Armenia	Andigena	-3.1655	4.13521	CCC_Group_B	CCC_Group_B1	0.341268	27.2727	Tetraploid	NA	NA	NA	CCC_100	No_Selected	No_Selected	CCC_10	CCC_3	8.5	11.6333	0.502222
150	BGVCOL_15062346	Campo	Solanum tuberosum subsp. andigena	Colombia, Quindío, Armenia	Andigena	-2.37143	1.78195	CCC_Group_B	CCC_Group_B1	0.350323	26.1573	Tetraploid	NA	NA	NA	CCC_100	CCC_20	No_Selected	No_Selected	No_Selected	13.2333	10.9213	0.931296
151	BGVCOL_15061286	Campo	Solanum tuberosum subsp. andigena	Colombia, Boyacá, Sogamoso, Las Cintas	Andigena	-1.42736	1.56165	CCC_Group_B	CCC_Group_B1	0.329107	24.9303	Tetraploid	48	13	2n=4x=48	CCC_100	CCC_20	No_Selected	No_Selected	No_Selected	9.3	15.1652	0.649416
152	166_And_BGVCOL_15061288	Campo	NA	NA	Andigena	-3.7909	-2.50204	CCC_Group_B	CCC_Group_B2	0.449935	33.2962	Tetraploid	NA	NA	NA	CCC_100	No_Selected	No_Selected	No_Selected	No_Selected	NA	NA	NA
153	BGVCOL_15061289	Campo	Solanum tuberosum subsp. andigena	Colombia, Boyacá, Sogamoso, Las Cintas	Andigena	-3.80685	-2.53387	CCC_Group_B	CCC_Group_B2	0.451746	33.2683	Tetraploid	NA	NA	NA	CCC_100	No_Selected	No_Selected	No_Selected	No_Selected	10.9	14.9595	0.776825
154	BGVCOL_15061290	Campo	Solanum tuberosum subsp. andigena	Colombia, Boyacá, Sogamoso, Las Cintas	Andigena	-3.55566	-3.82786	CCC_Group_B	CCC_Group_B2	0.497283	39.9052	Tetraploid	NA	NA	NA	CCC_100	No_Selected	No_Selected	No_Selected	No_Selected	21.7	16.3019	1.40833
155	BGVCOL_15061291	Campo	Solanum tuberosum subsp. andigena	Colombia, Boyacá, Sogamoso, Las Cintas	Andigena	-2.07218	2.96774	CCC_Group_B	CCC_Group_B1	0.326779	25.739	Tetraploid	48	12	2n=4x=48	CCC_100	No_Selected	No_Selected	No_Selected	No_Selected	11.4667	11.5268	0.687115
156	BGVCOL_15061293	Campo	Solanum tuberosum subsp. andigena	Colombia, Boyacá, Sogamoso, Las Cintas	Andigena	-1.82328	2.62039	CCC_Group_B	CCC_Group_B1	0.342561	27.1612	Tetraploid	NA	NA	NA	CCC_100	CCC_20	No_Selected	No_Selected	No_Selected	9.33333	12.3708	0.5525
157	BGVCOL_15061295	Campo	Solanum tuberosum subsp. andigena	Colombia, Boyacá, Aquitania, Valle de Toquilla	Andigena	-1.62164	1.31089	CCC_Group_B	CCC_Group_B1	0.353428	27.0218	Tetraploid	48	14	2n=4x=48	CCC_100	CCC_20	CCC_15	CCC_10	No_Selected	4.2	7.33333	0.368889
158	BGVCOL_15061941	Campo	Solanum tuberosum subsp. andigena	Colombia, Boyacá, Aquitania	Andigena	-1.92515	3.03056	CCC_Group_B	CCC_Group_B1	0.328331	25.4044	Tetraploid	NA	NA	NA	CCC_100	No_Selected	No_Selected	CCC_10	No_Selected	5	9.35417	0.400694
159	BGVCOL_15061296	Campo	Solanum tuberosum subsp. andigena	Colombia, Boyacá, Aquitania, Valle de Toquilla	Andigena	-2.42685	3.05197	CCC_Group_B	CCC_Group_B1	0.357827	27.4958	Tetraploid	NA	NA	NA	CCC_100	CCC_20	No_Selected	No_Selected	No_Selected	0.166667	0.478571	0.0145238
160	BGVCOL_15061297	Campo	Solanum tuberosum subsp. andigena	Colombia, Boyacá, Aquitania, Valle de Toquilla	Andigena	-1.7126	0.876823	CCC_Group_B	CCC_Group_B1	0.354204	27.2448	Tetraploid	NA	NA	NA	CCC_100	No_Selected	No_Selected	No_Selected	No_Selected	3.7	10.3167	0.406429
161	BGVCOL_15061942	Campo	Solanum tuberosum subsp. andigena	Colombia, Boyacá, Aquitania	Andigena	-2.42154	3.05248	CCC_Group_B	CCC_Group_B1	0.35912	27.5795	Tetraploid	NA	NA	NA	CCC_100	No_Selected	CCC_15	No_Selected	No_Selected	19.9667	21.3667	1.4287
162	BGVCOL_15061298	Campo	Solanum tuberosum subsp. andigena	Colombia, Boyacá, Aquitania, Hatolaguna	Andigena	-2.39751	2.74419	CCC_Group_B	CCC_Group_B1	0.337128	24.763	Tetraploid	NA	NA	NA	CCC_100	CCC_20	No_Selected	No_Selected	No_Selected	17.3333	21.7548	1.1231
163	BGVCOL_15061299	Campo	Solanum tuberosum subsp. andigena	Colombia, Boyacá, Aquitania, Hatolaguna	Andigena	-4.56367	-3.05356	CCC_Group_B	CCC_Group_B2	0.472186	36.5031	Tetraploid	NA	NA	NA	CCC_100	No_Selected	No_Selected	No_Selected	No_Selected	6.53333	6.03846	0.504359
164	BGVCOL_15061300	Campo	Solanum tuberosum subsp. andigena	Colombia, Boyacá, Aquitania, Hatolaguna	Andigena	-2.0979	3.10717	CCC_Group_B	CCC_Group_B1	0.317464	23.9543	Tetraploid	48	14	2n=4x=48	CCC_100	No_Selected	No_Selected	No_Selected	No_Selected	7.46667	21.9336	0.586752
165	BGVCOL_15061301	Campo	Solanum tuberosum subsp. andigena	Colombia, Boyacá, Aquitania, Hatolaguna	Andigena	-2.42688	2.76726	CCC_Group_B	CCC_Group_B1	0.336352	24.4841	Tetraploid	NA	NA	NA	CCC_100	No_Selected	CCC_15	No_Selected	No_Selected	14.4	15.9917	0.931848
166	BGVCOL_15061302	Campo	Solanum tuberosum subsp. andigena	Colombia, Boyacá, Aquitania, Hatolaguna	Andigena	-2.35053	2.88847	CCC_Group_B	CCC_Group_B1	0.337904	27.1054	Tetraploid	NA	NA	NA	CCC_100	No_Selected	No_Selected	CCC_10	No_Selected	11.4667	16.3056	0.666667
167	BGVCOL_15061303	Campo	Solanum tuberosum subsp. andigena	Colombia, Boyacá, Aquitania, Hatolaguna	Andigena	-3.59842	-3.96748	CCC_Group_B	CCC_Group_B2	0.48564	36.6704	Tetraploid	NA	NA	NA	CCC_100	No_Selected	No_Selected	No_Selected	No_Selected	5.13333	14.0625	0.485
168	BGVCOL_15061304	Campo	Solanum tuberosum subsp. andigena	Colombia, Boyacá, Aquitania, Hatolaguna	Andigena	9.11924	-0.986678	CCC_Group_A	CCC_Group_A	0.10194	0.529838	Diploid	NA	NA	NA	CCC_100	No_Selected	CCC_15	CCC_10	No_Selected	NA	NA	NA
169	BGVCOL_15061305	Campo	Solanum tuberosum subsp. andigena	Colombia, Boyacá, Aquitania, Hatolaguna	Andigena	-2.53314	3.26188	CCC_Group_B	CCC_Group_B1	0.343596	26.1015	Tetraploid	NA	NA	NA	CCC_100	CCC_20	No_Selected	No_Selected	No_Selected	9.43333	25.4353	0.926078
170	BGVCOL_15061307	Campo	Solanum tuberosum subsp. andigena	Colombia, Boyacá, Aquitania	Andigena	-2.96851	-1.93097	CCC_Group_B	CCC_Group_B2	0.449418	35.9453	Tetraploid	NA	NA	NA	CCC_100	CCC_20	No_Selected	No_Selected	No_Selected	13.0333	17.9458	1.375
171	BGVCOL_15061308	Campo	Solanum tuberosum subsp. andigena	Colombia, Boyacá, Aquitania, Daitó	Andigena	-2.61945	3.50097	CCC_Group_B	CCC_Group_B1	0.353169	27.691	Tetraploid	NA	NA	NA	CCC_100	CCC_20	CCC_15	No_Selected	No_Selected	3.46667	14.2381	0.509524
172	BGVCOL_15061312	Campo	Solanum tuberosum subsp. andigena	Colombia, Boyacá, Aquitania, Daitó	Andigena	-2.08135	2.96168	CCC_Group_B	CCC_Group_B1	0.32859	25.7669	Tetraploid	NA	NA	NA	CCC_100	CCC_20	No_Selected	No_Selected	No_Selected	6.83333	11.445	0.488042
173	BGVCOL_15061313	Campo	Solanum tuberosum subsp. andigena	Colombia, Boyacá, Aquitania, Daitó	Andigena	-2.15931	1.31408	CCC_Group_B	CCC_Group_B1	0.362484	27.5795	Tetraploid	NA	NA	NA	CCC_100	No_Selected	No_Selected	No_Selected	No_Selected	18.1333	19.25	1.10625
174	BGVCOL_15061314	Campo	Solanum tuberosum subsp. andigena	Colombia, Boyacá, Aquitania, Daitó	Andigena	-2.09766	3.06481	CCC_Group_B	CCC_Group_B1	0.320569	24.763	Tetraploid	NA	NA	NA	CCC_100	CCC_20	No_Selected	No_Selected	No_Selected	4.76667	7.82917	0.275833
175	BGVCOL_15061944	Campo	Solanum tuberosum subsp. andigena	Colombia, Boyacá, Cerinza, Cobagote	Andigena	-1.43693	1.64942	CCC_Group_B	CCC_Group_B1	0.323674	23.8427	Tetraploid	NA	NA	NA	CCC_100	CCC_20	No_Selected	No_Selected	No_Selected	10.7667	24.4171	0.609583
176	BGVCOL_15061317	Campo	Solanum tuberosum subsp. andigena	Colombia, Boyacá, Belén, Bosque	Andigena	-2.23794	-0.581478	CCC_Group_B	CCC_Group_B1	0.417335	33.4356	Tetraploid	NA	NA	NA	CCC_100	CCC_20	No_Selected	No_Selected	No_Selected	5.06667	12.0218	0.343077
177	BGVCOL_15061318	Campo	Solanum tuberosum subsp. andigena	Colombia, Boyacá, Susacón	Andigena	-2.83485	3.14634	CCC_Group_B	CCC_Group_B1	0.327038	24.3168	Tetraploid	NA	NA	NA	CCC_100	CCC_20	No_Selected	No_Selected	No_Selected	14	18	0.814444
178	BGVCOL_15061319	Campo	Solanum tuberosum subsp. andigena	Colombia, Boyacá, Boavita	Andigena	-2.04628	3.78466	CCC_Group_B	CCC_Group_B1	0.334282	26.5477	Tetraploid	NA	NA	NA	CCC_100	No_Selected	No_Selected	CCC_10	CCC_3	10.5	8.725	0.625417
179	BGVCOL_15061320	Campo	Solanum tuberosum subsp. andigena	Colombia, Boyacá, Boavita	Andigena	-3.28636	-7.54545	CCC_Group_B	CCC_Group_B2	0.585511	41.7736	Tetraploid	NA	NA	NA	CCC_100	CCC_20	No_Selected	No_Selected	No_Selected	15.9333	20.5321	1.03155
180	BGVCOL_15061323	Campo	Solanum tuberosum subsp. andigena	Colombia, Boyacá, Boavita	Andigena	-4.49633	-3.09685	CCC_Group_B	CCC_Group_B2	0.471928	36.4473	Tetraploid	NA	NA	NA	CCC_100	No_Selected	No_Selected	No_Selected	No_Selected	13.2667	10.2292	0.755
181	BGVCOL_15061324	Campo	Solanum tuberosum subsp. andigena	Colombia, Boyacá, Boavita	Andigena	-2.96224	-5.38949	CCC_Group_B	CCC_Group_B2	0.496507	35.8059	Tetraploid	NA	NA	NA	CCC_100	CCC_20	CCC_15	No_Selected	No_Selected	2.86667	2.09524	0.199048
182	BGVCOL_15061327	Campo	Solanum tuberosum subsp. andigena	Colombia, Boyacá, Chita, Vichacuca	Andigena	-1.98858	3.7999	CCC_Group_B	CCC_Group_B1	0.32652	26.4083	Tetraploid	48	14	2n=4x=48	CCC_100	No_Selected	No_Selected	No_Selected	No_Selected	15.0333	19.7593	1.18685
183	BGVCOL_15061329	Campo	Solanum tuberosum subsp. andigena	Colombia, Boyacá, Chita, Vichacuca	Andigena	-2.26994	3.07722	CCC_Group_B	CCC_Group_B1	0.336869	24.7909	Tetraploid	NA	NA	NA	CCC_100	No_Selected	No_Selected	No_Selected	No_Selected	15.2667	14.6778	1.02111
184	BGVCOL_15061330	Campo	Solanum tuberosum subsp. andigena	Colombia, Boyacá, Chita, Vichacuca	Andigena	-4.0422	-3.12019	CCC_Group_B	CCC_Group_B2	0.503493	39.0965	Tetraploid	NA	NA	NA	CCC_100	CCC_20	No_Selected	No_Selected	No_Selected	2	3.66239	0.158974
185	BGVCOL_15061331	Campo	Solanum tuberosum subsp. andigena	Colombia, Boyacá, Chita, Vichacuca	Andigena	-1.8147	2.78808	CCC_Group_B	CCC_Group_B1	0.344373	26.7429	Tetraploid	NA	NA	NA	CCC_100	CCC_20	No_Selected	No_Selected	No_Selected	16.2	15.3139	1.00653
186	BGVCOL_15061333	Campo	Solanum tuberosum subsp. andigena	Colombia, Boyacá, El Cocuy, El Carrizal	Andigena	-2.43777	2.69238	CCC_Group_B	CCC_Group_B1	0.340233	25.99	Tetraploid	NA	NA	NA	CCC_100	CCC_20	No_Selected	No_Selected	No_Selected	6.93333	11.5519	0.411852
187	BGVCOL_15061334	Campo	Solanum tuberosum subsp. andigena	Colombia, Boyacá, El Cocuy, El Carrizal	Andigena	-2.2682	3.08167	CCC_Group_B	CCC_Group_B1	0.340233	25.5717	Tetraploid	NA	NA	NA	CCC_100	CCC_20	No_Selected	No_Selected	No_Selected	8.46667	14.2389	0.716898
188	BGVCOL_15061335	Campo	Solanum tuberosum subsp. andigena	Colombia, Boyacá, El Cocuy, El Carrizal	Andigena	-2.02711	3.04481	CCC_Group_B	CCC_Group_B1	0.334023	24.8187	Tetraploid	NA	NA	NA	CCC_100	CCC_20	CCC_15	No_Selected	No_Selected	4.07	8.28889	0.295983
189	BGVCOL_15061336	Campo	Solanum tuberosum subsp. andigena	Colombia, Boyacá, El Cocuy, El Carrizal	Andigena	-2.89798	2.95837	CCC_Group_B	CCC_Group_B1	0.346184	26.5756	Tetraploid	48	12	2n=4x=48	CCC_100	CCC_20	No_Selected	No_Selected	No_Selected	13.8667	20.5536	0.84056
190	BGVCOL_15061337	Campo	Solanum tuberosum subsp. andigena	Colombia, Boyacá, El Cocuy, El Carrizal	Andigena	-3.16521	4.13146	CCC_Group_B	CCC_Group_B1	0.33868	27.0218	Tetraploid	NA	NA	NA	CCC_100	No_Selected	No_Selected	No_Selected	No_Selected	7.26667	11.0722	0.598333
191	BGVCOL_15061338	Campo	Solanum tuberosum subsp. andigena	Colombia, Boyacá, El Cocuy, El Carrizal	Andigena	-1.99902	3.49539	CCC_Group_B	CCC_Group_B1	0.33066	25.739	Tetraploid	NA	NA	NA	CCC_100	No_Selected	No_Selected	No_Selected	No_Selected	20.0667	30.874	1.15995
192	BGVCOL_15061340	Campo	Solanum tuberosum subsp. andigena	Colombia, Boyacá, El Cocuy, El Carrizal	Andigena	-2.0231	3.47442	CCC_Group_B	CCC_Group_B1	0.331695	25.6274	Tetraploid	NA	NA	NA	CCC_100	No_Selected	No_Selected	No_Selected	No_Selected	22.6667	23.257	1.28224
193	BGVCOL_15061342	Campo	Solanum tuberosum subsp. andigena	Colombia, Boyacá, El Cocuy, El Carrizal	Andigena	-3.15343	4.12156	CCC_Group_B	CCC_Group_B1	0.34075	27.1891	Tetraploid	NA	NA	NA	CCC_100	No_Selected	No_Selected	No_Selected	No_Selected	5.93333	8.14167	0.355556
194	BGVCOL_15061344	Campo	Solanum tuberosum subsp. andigena	Colombia, Boyacá, El Cocuy, El Carrizal	Andigena	-2.76787	-0.476083	CCC_Group_B	CCC_Group_B1	0.415524	33.4356	Tetraploid	NA	NA	NA	CCC_100	No_Selected	No_Selected	CCC_10	No_Selected	16.7333	11.8039	0.973333
195	BGVCOL_15061345	Campo	Solanum tuberosum subsp. andigena	Colombia, Boyacá, El Cocuy, El Carrizal	Andigena	-2.61073	3.91968	CCC_Group_B	CCC_Group_B1	0.335317	25.9063	Tetraploid	NA	NA	NA	CCC_100	No_Selected	No_Selected	No_Selected	No_Selected	16.6667	29.2083	1.03944
196	BGVCOL_15061945	Campo	Solanum tuberosum subsp. andigena	Colombia, Boyacá, El Cocuy, Carrizal	Andigena	-2.59416	3.94222	CCC_Group_B	CCC_Group_B1	0.336093	26.0736	Tetraploid	NA	NA	NA	CCC_100	No_Selected	No_Selected	No_Selected	No_Selected	15.8333	31.2678	1.0431
197	BGVCOL_15061346	Campo	Solanum tuberosum subsp. andigena	Colombia, Boyacá, El Cocuy, El Carrizal	Andigena	-2.62797	3.9616	CCC_Group_B	CCC_Group_B1	0.337387	26.1294	Tetraploid	NA	NA	NA	CCC_100	No_Selected	No_Selected	No_Selected	No_Selected	18.8667	33.7063	1.25524
198	BGVCOL_15061347	Campo	Solanum tuberosum subsp. andigena	Colombia, Boyacá, El Cocuy, El Mortiño	Andigena	-2.53968	1.23176	CCC_Group_B	CCC_Group_B1	0.368176	28.193	Tetraploid	NA	NA	NA	CCC_100	No_Selected	No_Selected	No_Selected	No_Selected	5.56667	22.9048	1.5254
199	BGVCOL_15061348	Campo	Solanum tuberosum subsp. andigena	Colombia, Boyacá, El Cocuy, Palchacual	Andigena	-3.14526	4.12595	CCC_Group_B	CCC_Group_B1	0.340492	27.217	Tetraploid	NA	NA	NA	CCC_100	No_Selected	No_Selected	No_Selected	No_Selected	8.5	7.53095	0.545952
200	BGVCOL_15061349	Campo	Solanum tuberosum subsp. andigena	Colombia, Boyacá, El Cocuy, Palchacual	Andigena	-1.75829	2.80978	CCC_Group_B	CCC_Group_B1	0.324191	23.3687	Tetraploid	NA	NA	NA	CCC_100	CCC_20	No_Selected	No_Selected	No_Selected	13.5667	13.5324	0.955861
201	BGVCOL_15061350	Campo	Solanum tuberosum subsp. andigena	Colombia, Boyacá, El Cocuy, La Playa	Andigena	-2.09817	2.95133	CCC_Group_B	CCC_Group_B1	0.329107	25.7669	Tetraploid	NA	NA	NA	CCC_100	No_Selected	CCC_15	CCC_10	No_Selected	9.43333	16.3945	0.55883
202	BGVCOL_15061352	Campo	Solanum tuberosum subsp. andigena	Colombia, Boyacá, Güicán, La Cueva	Andigena	-2.60539	3.47894	CCC_Group_B	CCC_Group_B1	0.349806	27.5516	Tetraploid	NA	NA	NA	CCC_100	No_Selected	No_Selected	No_Selected	No_Selected	6.8	14.0377	0.568139
203	BGVCOL_15061353	Campo	Solanum tuberosum subsp. andigena	Colombia, Boyacá, Güicán, La Cueva	Andigena	-3.1525	4.12278	CCC_Group_B	CCC_Group_B1	0.339974	27.1612	Tetraploid	NA	NA	NA	CCC_100	No_Selected	No_Selected	No_Selected	No_Selected	4.46667	6.15926	0.337222
204	BGVCOL_15061946	Campo	Solanum tuberosum subsp. andigena	Colombia, Boyacá, Güicán, La Cueva	Andigena	-2.51202	1.20367	CCC_Group_B	CCC_Group_B1	0.368176	28.2209	Tetraploid	NA	NA	NA	CCC_100	No_Selected	CCC_15	No_Selected	No_Selected	6.66667	8.68657	0.507361
205	BGVCOL_15061355	Campo	Solanum tuberosum subsp. andigena	Colombia, Boyacá, Güicán, La Cueva	Andigena	-3.16615	4.13679	CCC_Group_B	CCC_Group_B1	0.339715	27.1333	Tetraploid	NA	NA	NA	CCC_100	No_Selected	No_Selected	No_Selected	No_Selected	4.5	11.3491	0.423203
206	BGVCOL_15062092	Campo	Solanum tuberosum subsp. andigena	Colombia, Boyacá, Güicán, La Cueva	Andigena	-3.18332	4.12989	CCC_Group_B	CCC_Group_B1	0.341527	27.2448	Tetraploid	NA	NA	NA	CCC_100	No_Selected	CCC_15	No_Selected	No_Selected	6.93333	14.3625	0.423333
207	BGVCOL_15061356	Campo	Solanum tuberosum subsp. andigena	Colombia, Boyacá, Güicán, La Cueva	Andigena	-3.59897	-4.23282	CCC_Group_B	CCC_Group_B2	0.514877	41.2716	Tetraploid	NA	NA	NA	CCC_100	No_Selected	No_Selected	No_Selected	No_Selected	9.43333	4.9875	0.568333
208	BGVCOL_15061357	Campo	Solanum tuberosum subsp. andigena	Colombia, Boyacá, Güicán, La Cueva	Andigena	-2.23051	3.09808	CCC_Group_B	CCC_Group_B1	0.334799	24.7351	Tetraploid	NA	NA	NA	CCC_100	No_Selected	No_Selected	No_Selected	No_Selected	14.2	12.3325	0.972991
209	BGVCOL_15061358	Campo	Solanum tuberosum subsp. andigena	Colombia, Boyacá, Güicán, La Cueva	Andigena	-2.07024	3.78977	CCC_Group_B	CCC_Group_B1	0.335317	26.6592	Tetraploid	NA	NA	NA	CCC_100	No_Selected	No_Selected	No_Selected	No_Selected	17.5667	14.275	1.04333
210	BGVCOL_15061360	Campo	Solanum tuberosum subsp. andigena	Colombia, Boyacá, Chiscas, El Rinconcito	Andigena	-3.15618	4.1345	CCC_Group_B	CCC_Group_B1	0.341527	27.3006	Tetraploid	NA	NA	NA	CCC_100	No_Selected	No_Selected	No_Selected	No_Selected	18.1	23.7679	1.15096
211	BGVCOL_15061361	Campo	Solanum tuberosum subsp. andigena	Colombia, Boyacá, Chiscas, El Rinconcito	Andigena	-3.16487	4.13408	CCC_Group_B	CCC_Group_B1	0.340492	27.217	Tetraploid	NA	NA	NA	CCC_100	No_Selected	No_Selected	No_Selected	No_Selected	19.5333	26.9463	1.3537
212	BGVCOL_15062094	Campo	Solanum tuberosum subsp. andigena	Colombia, Norte de Santander, Pamplona, San José	Andigena	-2.03265	3.50087	CCC_Group_B	CCC_Group_B1	0.330918	25.6832	Tetraploid	NA	NA	NA	CCC_100	No_Selected	No_Selected	No_Selected	No_Selected	11.8333	18.6429	0.739286
213	BGVCOL_15061364	Campo	Solanum tuberosum subsp. andigena	Colombia, Norte de Santander, Santo Domingo de Silos, Palomar	Andigena	-3.15628	4.13597	CCC_Group_B	CCC_Group_B1	0.34075	27.3006	Tetraploid	NA	NA	NA	CCC_100	No_Selected	No_Selected	No_Selected	No_Selected	8.43333	12.903	0.624848
214	BGVCOL_15061365	Campo	Solanum tuberosum subsp. andigena	Colombia, Norte de Santander, Santo Domingo de Silos, Palomar	Andigena	-3.8148	-2.58967	CCC_Group_B	CCC_Group_B2	0.454592	33.3519	Tetraploid	NA	NA	NA	CCC_100	No_Selected	No_Selected	No_Selected	No_Selected	17.1	16.8914	0.987917
215	BGVCOL_15061367	Campo	Solanum tuberosum subsp. andigena	Colombia, Norte de Santander, Santo Domingo de Silos, Palomar	Andigena	-3.85101	-2.58968	CCC_Group_B	CCC_Group_B2	0.455627	33.324	Tetraploid	NA	NA	NA	CCC_100	CCC_20	CCC_15	No_Selected	No_Selected	15.2333	14.6652	0.939231
216	BGVCOL_15061948	Campo	Solanum tuberosum subsp. andigena	Colombia, Norte de Santander, Santo Domingo de Silos, Palomar	Andigena	-3.15235	4.13365	CCC_Group_B	CCC_Group_B1	0.341527	27.217	Tetraploid	NA	NA	NA	CCC_100	No_Selected	No_Selected	No_Selected	No_Selected	9.46667	18.3152	0.728333
217	BGVCOL_15061368	Campo	Solanum tuberosum subsp. andigena	Colombia, Norte de Santander, Santo Domingo de Silos, Tutepa	Andigena	-2.72179	3.21607	CCC_Group_B	CCC_Group_B1	0.350582	27.3006	Tetraploid	NA	NA	NA	CCC_100	No_Selected	No_Selected	No_Selected	No_Selected	9.9	33.298	0.569261
218	BGVCOL_15062347	Campo	Solanum tuberosum subsp. andigena	Colombia, Norte de Santander, Santo Domingo de Silos, Tutepa	Andigena	-2.74274	3.22416	CCC_Group_B	CCC_Group_B1	0.351876	27.3285	Tetraploid	NA	NA	NA	CCC_100	CCC_20	CCC_15	No_Selected	No_Selected	9.45	34.4778	0.557361
219	BGVCOL_15061369	Campo	Solanum tuberosum subsp. andigena	Colombia, Santander, Málaga	Andigena	-2.70071	3.2013	CCC_Group_B	CCC_Group_B1	0.349806	27.217	Tetraploid	NA	NA	NA	CCC_100	No_Selected	No_Selected	No_Selected	No_Selected	18.1	41.4271	1.11987
220	BGVCOL_15062097	Campo	Solanum tuberosum subsp. andigena	Colombia, Santander, Málaga	Andigena	-2.067	3.77232	CCC_Group_B	CCC_Group_B1	0.334541	26.6592	Tetraploid	NA	NA	NA	CCC_100	No_Selected	CCC_15	No_Selected	No_Selected	18.2333	16.2292	1.08125
221	BGVCOL_15061370	Campo	Solanum tuberosum subsp. andigena	Colombia, Santander, Málaga	Andigena	-2.61906	3.95855	CCC_Group_B	CCC_Group_B1	0.336611	26.1294	Tetraploid	NA	NA	NA	CCC_100	No_Selected	No_Selected	No_Selected	No_Selected	17.4667	30.6663	1.09069
222	BGVCOL_15062348	Campo	Solanum tuberosum subsp. andigena	Colombia, Santander, Málaga	Andigena	-2.614	3.95742	CCC_Group_B	CCC_Group_B1	0.337904	26.2131	Tetraploid	NA	NA	NA	CCC_100	No_Selected	No_Selected	No_Selected	No_Selected	21.5667	32.4444	1.21056
223	BGVCOL_15062349	Campo	Solanum tuberosum subsp. andigena	Colombia, Santander, Málaga	Andigena	-2.25583	3.09784	CCC_Group_B	CCC_Group_B1	0.336352	24.7909	Tetraploid	NA	NA	NA	CCC_100	No_Selected	No_Selected	No_Selected	No_Selected	4.93333	6.01136	0.315417
224	BGVCOL_15062350	Campo	Solanum tuberosum subsp. andigena	Colombia, Santander	Andigena	-2.37019	2.91438	CCC_Group_B	CCC_Group_B1	0.338422	27.217	Tetraploid	NA	NA	NA	CCC_100	No_Selected	No_Selected	No_Selected	No_Selected	17.7667	25.505	0.982171
225	BGVCOL_15061949	Campo	Solanum tuberosum subsp. andigena	Colombia, Santander, Málaga	Andigena	-2.37377	2.88019	CCC_Group_B	CCC_Group_B1	0.33868	27.2727	Tetraploid	NA	NA	NA	CCC_100	CCC_20	CCC_15	No_Selected	No_Selected	13.2667	17.7583	0.732478
226	BGVCOL_15062351	Campo	Solanum tuberosum subsp. andigena	Colombia, Santander, Málaga	Andigena	-2.48785	1.23807	CCC_Group_B	CCC_Group_B1	0.365071	28.193	Tetraploid	NA	NA	NA	CCC_100	No_Selected	No_Selected	No_Selected	No_Selected	6.76667	7.1453	0.421068
227	BGVCOL_15062098	Campo	Solanum tuberosum subsp. andigena	Colombia, Santander, Málaga	Andigena	-2.61112	3.94575	CCC_Group_B	CCC_Group_B1	0.336611	26.1573	Tetraploid	NA	NA	NA	CCC_100	No_Selected	No_Selected	No_Selected	No_Selected	14.8667	21.2292	0.858333
228	BGVCOL_15061376	Campo	Solanum tuberosum subsp. andigena	Colombia, Santander, Guaca, Las Cruces	Andigena	-2.60661	3.93939	CCC_Group_B	CCC_Group_B1	0.33868	26.3804	Tetraploid	NA	NA	NA	CCC_100	No_Selected	No_Selected	No_Selected	No_Selected	18	30.8698	0.988413
229	BGVCOL_15061377	Campo	Solanum tuberosum subsp. andigena	Colombia, Santander, Guaca, Cámara	Andigena	-2.05181	3.78658	CCC_Group_B	CCC_Group_B1	0.334541	26.6592	Tetraploid	NA	NA	NA	CCC_100	No_Selected	No_Selected	No_Selected	No_Selected	6.53333	13.2872	0.35734
230	BGVCOL_15061378	Campo	Solanum tuberosum subsp. andigena	Colombia, Santander, Guaca, Cámara	Andigena	-2.07292	3.04368	CCC_Group_B	CCC_Group_B1	0.337387	25.2649	Tetraploid	NA	NA	NA	CCC_100	No_Selected	No_Selected	No_Selected	No_Selected	5.13333	17.1069	0.500278
231	BGVCOL_15061380	Campo	Solanum tuberosum subsp. andigena	Colombia, Santander, Guaca, Cámara	Andigena	-2.49681	1.20156	CCC_Group_B	CCC_Group_B1	0.3674	28.193	Tetraploid	NA	NA	NA	CCC_100	No_Selected	No_Selected	No_Selected	No_Selected	10.2667	16.5538	1.03444
232	BGVCOL_15061382	Campo	Solanum tuberosum subsp. andigena	Colombia, Norte de Santander, Chitagá, Corregimiento Presidente	Andigena	-4.5162	-3.06686	CCC_Group_B	CCC_Group_B2	0.471928	36.5031	Tetraploid	NA	NA	NA	CCC_100	No_Selected	No_Selected	No_Selected	No_Selected	8.53333	10.1736	0.490278
233	BGVCOL_15061383	Campo	Solanum tuberosum subsp. andigena	Colombia, Norte de Santander, Herrán, La Siberia	Andigena	-3.15532	4.1116	CCC_Group_B	CCC_Group_B1	0.34075	27.1891	Tetraploid	NA	NA	NA	CCC_100	No_Selected	No_Selected	No_Selected	No_Selected	7.86667	12.2528	0.644444
234	BGVCOL_15061384	Campo	Solanum tuberosum subsp. andigena	Colombia, Norte de Santander, La laguna	Andigena	-2.0296	3.49672	CCC_Group_B	CCC_Group_B1	0.332988	25.739	Tetraploid	NA	NA	NA	CCC_100	No_Selected	No_Selected	No_Selected	No_Selected	18.1333	26.3035	0.999013
235	BGVCOL_15061385	Campo	Solanum tuberosum subsp. andigena	Colombia, Norte de Santander, La laguna	Andigena	-2.00579	3.48759	CCC_Group_B	CCC_Group_B1	0.334023	25.9342	Tetraploid	NA	NA	NA	CCC_100	CCC_20	No_Selected	No_Selected	No_Selected	20.7667	28.8838	1.18581
236	BGVCOL_15061386	Campo	Solanum tuberosum subsp. andigena	Colombia, Norte de Santander, La laguna	Andigena	-2.72366	3.22271	CCC_Group_B	CCC_Group_B1	0.349288	27.1333	Tetraploid	NA	NA	NA	CCC_100	No_Selected	No_Selected	No_Selected	No_Selected	10.8	21.8096	0.581667
237	BGVCOL_15061388	Campo	Solanum tuberosum subsp. andigena	Colombia, Norte de Santander, La laguna	Andigena	-2.17899	2.95127	CCC_Group_B	CCC_Group_B1	0.328072	25.1813	Tetraploid	NA	NA	NA	CCC_100	CCC_20	CCC_15	No_Selected	No_Selected	4.6	10.2083	0.245417
238	BGVCOL_15061389	Campo	Solanum tuberosum subsp. andigena	Colombia, Norte de Santander, La laguna	Andigena	-2.62456	3.47906	CCC_Group_B	CCC_Group_B1	0.351876	27.4958	Tetraploid	NA	NA	NA	CCC_100	No_Selected	No_Selected	No_Selected	No_Selected	9.23333	28.2042	1.12875
239	BGVCOL_15061390	Campo	Solanum tuberosum subsp. andigena	Colombia, Norte de Santander, La laguna	Andigena	-2.61655	3.50952	CCC_Group_B	CCC_Group_B1	0.351876	27.7468	Tetraploid	NA	NA	NA	CCC_100	No_Selected	No_Selected	No_Selected	No_Selected	9.83333	16.6958	0.785
240	BGVCOL_15061391	Campo	Solanum tuberosum subsp. andigena	Colombia, Norte de Santander, La laguna	Andigena	-2.618	3.49765	CCC_Group_B	CCC_Group_B1	0.351876	27.5795	Tetraploid	NA	NA	NA	CCC_100	No_Selected	No_Selected	No_Selected	No_Selected	10.3	10.6542	0.614583
241	BGVCOL_15061392	Campo	Solanum tuberosum subsp. andigena	Colombia, Norte de Santander, Santo Domingo de Silos, Bata	Andigena	-0.958109	-0.0425335	CCC_Group_B	CCC_Group_B1	0.353946	27.1333	Tetraploid	NA	NA	NA	CCC_100	CCC_20	CCC_15	No_Selected	No_Selected	15.3333	9.84231	0.960513
242	BGVCOL_15061394	Campo	Solanum tuberosum subsp. andigena	Colombia, Norte de Santander, Santo Domingo de Silos, Bata	Andigena	-2.21969	-0.56013	CCC_Group_B	CCC_Group_B1	0.4163	33.3519	Tetraploid	NA	NA	NA	CCC_100	No_Selected	No_Selected	No_Selected	No_Selected	6.6	18.3383	0.351591
243	BGVCOL_15061396	Campo	Solanum tuberosum subsp. andigena	Colombia, Santander, Bucaramanga	Andigena	-2.22006	-0.572814	CCC_Group_B	CCC_Group_B1	0.4163	33.2683	Tetraploid	NA	NA	NA	CCC_100	No_Selected	No_Selected	No_Selected	No_Selected	22.3333	31.7083	1.24004
244	BGVCOL_15061397	Campo	Solanum tuberosum subsp. andigena	Colombia, Santander, Bucaramanga	Andigena	-2.0266	3.49374	CCC_Group_B	CCC_Group_B1	0.334282	25.8784	Tetraploid	NA	NA	NA	CCC_100	No_Selected	No_Selected	No_Selected	No_Selected	4.93333	6.83241	0.265602
245	BGVCOL_15062353	Campo	Solanum tuberosum subsp. andigena	Colombia, Boyacá, Cómbita	Andigena	-1.91264	3.04404	CCC_Group_B	CCC_Group_B1	0.328331	25.4322	Tetraploid	NA	NA	NA	CCC_100	No_Selected	No_Selected	No_Selected	No_Selected	20.0333	12.8591	1.13566
246	BGVCOL_15062099	Campo	Solanum tuberosum subsp. andigena	Colombia, Boyacá, Cómbita	Andigena	-2.73869	-0.503794	CCC_Group_B	CCC_Group_B1	0.417335	33.7981	Tetraploid	NA	NA	NA	CCC_100	No_Selected	No_Selected	No_Selected	No_Selected	22.1333	16.9345	1.33333
247	BGVCOL_15062100	Campo	Solanum tuberosum subsp. andigena	Colombia, Boyacá, Cómbita	Andigena	-2.98202	-4.83492	CCC_Group_B	CCC_Group_B2	0.498836	40.0446	Tetraploid	NA	NA	NA	CCC_100	CCC_20	CCC_15	CCC_10	No_Selected	13.5	13.4824	0.737963
248	BGVCOL_15062101	Campo	Solanum tuberosum subsp. andigena	Colombia, Boyacá, Cómbita	Andigena	-2.03088	3.0297	CCC_Group_B	CCC_Group_B1	0.341268	26.1294	Tetraploid	NA	NA	NA	CCC_100	No_Selected	No_Selected	No_Selected	No_Selected	17.3667	29.2409	0.987402
249	BGVCOL_15062102	Campo	Solanum tuberosum subsp. andigena	Colombia, Boyacá, Cómbita	Andigena	-1.33313	-1.88083	CCC_Group_B	CCC_Group_B2	0.419922	33.9654	Tetraploid	NA	NA	NA	CCC_100	CCC_20	CCC_15	No_Selected	No_Selected	16.2	12.2084	1.02167
250	BGVCOL_15061404	Campo	Solanum tuberosum subsp. andigena	Colombia, Boyacá, Cómbita	Andigena	-2.58217	3.46571	CCC_Group_B	CCC_Group_B1	0.351876	27.6074	Tetraploid	NA	NA	NA	CCC_100	No_Selected	No_Selected	No_Selected	No_Selected	8.5	11.3284	0.60526
251	BGVCOL_15061405	Campo	Solanum tuberosum subsp. andigena	Colombia, Boyacá, Tunja, Arcabuco	Andigena	-4.56911	-3.11492	CCC_Group_B	CCC_Group_B2	0.47555	36.8377	Tetraploid	NA	NA	NA	CCC_100	No_Selected	No_Selected	No_Selected	No_Selected	14.2	9.26667	0.964444
252	BGVCOL_15061406	Campo	Solanum tuberosum subsp. andigena	Colombia, Boyacá, Tunja	Andigena	-3.1523	4.1118	CCC_Group_B	CCC_Group_B1	0.340233	27.1891	Tetraploid	NA	NA	NA	CCC_100	No_Selected	No_Selected	No_Selected	No_Selected	9.33333	9.6	0.578016
253	BGVCOL_15061410	Campo	Solanum tuberosum subsp. andigena	Colombia, Nariño, El Campano	Andigena	-4.06393	-4.28092	CCC_Group_B	CCC_Group_B2	0.550323	42.0245	Tetraploid	NA	NA	NA	CCC_100	No_Selected	No_Selected	No_Selected	No_Selected	10.0667	6.39389	0.591825
254	BGVCOL_15061411	Campo	Solanum tuberosum subsp. andigena	Colombia, Nariño, El Campano	Andigena	-2.7333	2.20935	CCC_Group_B	CCC_Group_B1	0.365589	28.5555	Tetraploid	NA	NA	NA	CCC_100	No_Selected	No_Selected	No_Selected	No_Selected	16.8	19.7917	1.105
255	BGVCOL_15062103	Campo	Solanum tuberosum subsp. andigena	Colombia, Nariño, Pasto	Andigena	-2.51333	3.34409	CCC_Group_B	CCC_Group_B1	0.264942	18.1818	Unknown	NA	NA	NA	CCC_100	CCC_20	No_Selected	No_Selected	No_Selected	4.95	7.55962	0.274423
256	BGVCOL_15061414	Campo	Solanum tuberosum subsp. andigena	Colombia, Nariño	Andigena	-2.61093	3.48834	CCC_Group_B	CCC_Group_B1	0.351617	27.6074	Tetraploid	NA	NA	NA	CCC_100	No_Selected	No_Selected	No_Selected	No_Selected	6.23333	10.3121	0.441212
257	BGVCOL_15062104	Campo	Solanum tuberosum subsp. andigena	Colombia, Nariño, Pasto	Andigena	-2.25599	3.09533	CCC_Group_B	CCC_Group_B1	0.335576	24.7351	Tetraploid	NA	NA	NA	CCC_100	No_Selected	No_Selected	No_Selected	No_Selected	10.1333	11.639	0.581814
258	BGVCOL_15062105	Campo	Solanum tuberosum subsp. andigena	Colombia, Nariño, Pasto	Andigena	-1.98311	3.48318	CCC_Group_B	CCC_Group_B1	0.332212	25.7669	Tetraploid	NA	NA	NA	CCC_100	No_Selected	No_Selected	No_Selected	No_Selected	17.3	19.0321	0.869692
259	BGVCOL_15061415	Campo	Solanum tuberosum subsp. andigena	Colombia, Nariño	Andigena	-2.06441	1.29904	CCC_Group_B	CCC_Group_B1	0.36533	27.0775	Tetraploid	48	14	2n=4x=48	CCC_100	No_Selected	No_Selected	No_Selected	No_Selected	12	11.7009	0.659167
260	BGVCOL_15062106	Campo	Solanum tuberosum subsp. andigena	Colombia, Nariño, Pasto	Andigena	-2.61774	3.50158	CCC_Group_B	CCC_Group_B1	0.353428	27.7468	Tetraploid	NA	NA	NA	CCC_100	No_Selected	No_Selected	CCC_10	CCC_3	14.2667	15.286	0.88803
261	BGVCOL_15061417	Campo	Solanum tuberosum subsp. andigena	Colombia, Nariño, Pasto	Andigena	-2.60994	3.48918	CCC_Group_B	CCC_Group_B1	0.349806	27.4122	Tetraploid	NA	NA	NA	CCC_100	No_Selected	No_Selected	No_Selected	No_Selected	10.6	14.4306	0.586157
262	BGVCOL_15061418	Campo	Solanum tuberosum subsp. andigena	Colombia, Nariño, Pasto, Corregimiento el Encano	Andigena	-2.5827	3.47576	CCC_Group_B	CCC_Group_B1	0.350582	27.5516	Tetraploid	NA	NA	NA	CCC_100	No_Selected	No_Selected	No_Selected	No_Selected	14.2667	17.2711	0.825588
263	BGVCOL_15061419	Campo	Solanum tuberosum subsp. andigena	Colombia, Nariño, Pasto, La cruz de Amarillo	Andigena	-2.02019	3.50244	CCC_Group_B	CCC_Group_B1	0.333247	25.8784	Tetraploid	NA	NA	NA	CCC_100	No_Selected	CCC_15	No_Selected	No_Selected	21.8333	25.9935	1.24356
264	BGVCOL_15061420	Campo	Solanum tuberosum subsp. andigena	Colombia, Nariño, Pasto, La cruz de Amarillo	Andigena	-3.28636	-7.54545	CCC_Group_B	CCC_Group_B2	0.585511	41.7736	Tetraploid	NA	NA	NA	CCC_100	No_Selected	CCC_15	CCC_10	No_Selected	11.6333	18.4355	0.669265
265	BGVCOL_15061421	Campo	Solanum tuberosum subsp. andigena	Colombia, Nariño, Pasto, La Victoria	Andigena	-2.00909	3.75052	CCC_Group_B	CCC_Group_B1	0.331436	26.464	Tetraploid	NA	NA	NA	CCC_100	No_Selected	No_Selected	No_Selected	No_Selected	9.2	8.9213	0.527546
266	BGVCOL_15062366	Campo	Solanum tuberosum subsp. andigena	Colombia, Nariño, Pasto, El Encano	Andigena	0.46954	3.49131	CCC_Group_B	CCC_Group_B1	0.22044	19.2415	Unknown	NA	NA	NA	CCC_100	No_Selected	No_Selected	No_Selected	No_Selected	5.83333	9.59596	0.430101
267	BGVCOL_15062107	Campo	Solanum tuberosum subsp. andigena	Colombia, Nariño, Pasto, La Victoria	Andigena	-2.71884	2.19962	CCC_Group_B	CCC_Group_B1	0.36533	28.5276	Tetraploid	48	12	2n=4x=48	CCC_100	No_Selected	No_Selected	No_Selected	No_Selected	15.5333	16.0285	0.858969
268	BGVCOL_15062108	Campo	Solanum tuberosum subsp. andigena	Colombia, Nariño, Pasto, Río Bobo	Andigena	-2.60113	3.49057	CCC_Group_B	CCC_Group_B1	0.351876	27.5516	Tetraploid	NA	NA	NA	CCC_100	No_Selected	No_Selected	No_Selected	No_Selected	15.0667	16.6556	0.935
269	BGVCOL_15061422	Campo	Solanum tuberosum subsp. andigena	Colombia, Nariño, Pasto, Río Bobo	Andigena	0.754991	3.25598	CCC_Group_B	CCC_Group_B1	0.225356	20.4406	Tetraploid	NA	NA	NA	CCC_100	No_Selected	No_Selected	No_Selected	No_Selected	8.56667	11.1708	0.504583
270	BGVCOL_15061423	Campo	Solanum tuberosum subsp. andigena	Colombia, Nariño, Pasto, Río Bobo	Andigena	0.58949	3.33174	CCC_Group_B	CCC_Group_B1	0.219146	18.0145	Unknown	NA	NA	NA	CCC_100	No_Selected	No_Selected	No_Selected	No_Selected	6.8	8.48611	0.455
271	BGVCOL_15061424	Campo	Solanum tuberosum subsp. andigena	Colombia, Nariño, Pasto, Los Angeles	Andigena	-2.4846	1.88385	CCC_Group_B	CCC_Group_B1	0.357568	27.9978	Tetraploid	NA	NA	NA	CCC_100	No_Selected	No_Selected	No_Selected	No_Selected	12.1333	11.95	0.836528
272	BGVCOL_15061425	Campo	Solanum tuberosum subsp. andigena	Colombia, Nariño, Pasto, Los Angeles	Andigena	-2.62041	3.95669	CCC_Group_B	CCC_Group_B1	0.338163	26.3525	Tetraploid	NA	NA	NA	CCC_100	No_Selected	No_Selected	No_Selected	No_Selected	16.1333	23.1958	0.97
273	BGVCOL_15062109	Campo	Solanum tuberosum subsp. andigena	Colombia, Nariño, Pasto, Cerotal	Andigena	-2.62798	3.93823	CCC_Group_B	CCC_Group_B1	0.335576	26.0178	Tetraploid	NA	NA	NA	CCC_100	No_Selected	No_Selected	No_Selected	No_Selected	14.3667	26.9899	0.802259
274	BGVCOL_15062111	Campo	Solanum tuberosum subsp. andigena	Colombia, Nariño, Pasto, Cerotal	Andigena	-1.90192	3.26342	CCC_Group_B	CCC_Group_B1	0.32031	25.5159	Tetraploid	NA	NA	NA	CCC_100	No_Selected	No_Selected	CCC_10	No_Selected	16.1667	17.55	1.02667
275	BGVCOL_15062112	Campo	Solanum tuberosum subsp. andigena	Colombia, Nariño, Pasto	Andigena	-1.98589	3.48995	CCC_Group_B	CCC_Group_B1	0.329366	25.7669	Tetraploid	NA	NA	NA	CCC_100	No_Selected	No_Selected	No_Selected	No_Selected	14.3667	20.102	0.8225
276	BGVCOL_15061428	Campo	Solanum tuberosum subsp. andigena	Colombia, Nariño, Pasto, Cerotal	Andigena	-2.58123	3.94542	CCC_Group_B	CCC_Group_B1	0.336093	26.3246	Tetraploid	NA	NA	NA	CCC_100	No_Selected	No_Selected	No_Selected	No_Selected	14.9333	21.4875	0.826667
277	BGVCOL_15062354	Campo	Solanum tuberosum subsp. andigena	Colombia, Cundinamarca, Soacha	Andigena	-2.6262	3.94823	CCC_Group_B	CCC_Group_B1	0.336093	26.2688	Tetraploid	NA	NA	NA	CCC_100	No_Selected	No_Selected	No_Selected	No_Selected	12.3	23.0815	0.706065
278	BGVCOL_15061951	Campo	Solanum tuberosum subsp. andigena	Colombia, Nariño, Pasto, San Francisco	Andigena	-2.57859	3.95456	CCC_Group_B	CCC_Group_B1	0.335576	26.2131	Tetraploid	48	12	2n=4x=48	CCC_100	No_Selected	No_Selected	No_Selected	No_Selected	13.2667	23.8855	0.784044
279	BGVCOL_15061430	Campo	Solanum tuberosum subsp. andigena	Colombia, Nariño, Pasto, Las Iglesias	Andigena	-2.60272	3.95377	CCC_Group_B	CCC_Group_B1	0.336869	26.1852	Tetraploid	NA	NA	NA	CCC_100	No_Selected	No_Selected	No_Selected	No_Selected	14	20.4387	0.76623
280	308_BGVCOL_15061434	Campo	NA	NA	Andigena	-2.10326	1.30392	CCC_Group_B	CCC_Group_B1	0.366106	27.217	Tetraploid	NA	NA	NA	CCC_100	No_Selected	No_Selected	No_Selected	No_Selected	NA	NA	NA
281	309_BGVCOL_15061434	Campo	NA	NA	Andigena	-2.21337	1.3543	CCC_Group_B	CCC_Group_B1	0.362743	27.6352	Tetraploid	NA	NA	NA	CCC_100	No_Selected	No_Selected	No_Selected	No_Selected	NA	NA	NA
282	BGVCOL_15061435	Campo	Solanum tuberosum subsp. andigena	Colombia, Nariño, Ipiales, Tequez	Andigena	-2.10115	2.874	CCC_Group_B	CCC_Group_B1	0.330142	24.9303	Tetraploid	NA	NA	NA	CCC_100	No_Selected	CCC_15	No_Selected	No_Selected	16.7333	20.3365	0.979608
283	BGVCOL_15061436	Campo	Solanum tuberosum subsp. andigena	Colombia, Nariño, Ipiales, Tequez	Andigena	-2.59653	-2.97544	CCC_Group_B	CCC_Group_B2	0.47969	38.7619	Tetraploid	NA	NA	NA	CCC_100	No_Selected	No_Selected	No_Selected	No_Selected	2.93333	11.9375	0.15125
284	BGVCOL_15062114	Campo	Solanum tuberosum subsp. andigena	Colombia, Nariño, Ipiales, Teques	Andigena	-2.09805	3.11454	CCC_Group_B	CCC_Group_B1	0.317206	23.8985	Tetraploid	NA	NA	NA	CCC_100	No_Selected	No_Selected	No_Selected	No_Selected	20.5333	25.3545	1.06538
285	BGVCOL_15061952	Campo	Solanum tuberosum subsp. andigena	Colombia, Nariño, Ipiales, Teques	Andigena	-2.47377	1.85868	CCC_Group_B	CCC_Group_B1	0.359897	27.7747	Tetraploid	NA	NA	NA	CCC_100	No_Selected	No_Selected	No_Selected	No_Selected	10.6667	8.63333	0.664583
286	BGVCOL_15062115	Campo	Solanum tuberosum subsp. andigena	Colombia, Nariño, Ipiales, Teques	Andigena	-2.07663	3.12117	CCC_Group_B	CCC_Group_B1	0.316947	24.0379	Tetraploid	NA	NA	NA	CCC_100	No_Selected	No_Selected	No_Selected	No_Selected	18	19.6912	1.01245
287	BGVCOL_15061437	Campo	Solanum tuberosum subsp. andigena	Colombia, Nariño, Pasto, Tequez	Andigena	-2.53888	1.57222	CCC_Group_B	CCC_Group_B1	0.353428	25.0976	Tetraploid	NA	NA	NA	CCC_100	No_Selected	No_Selected	No_Selected	No_Selected	24.2333	16.0884	1.58744
288	BGVCOL_15061438	Campo	Solanum tuberosum subsp. andigena	Colombia, Nariño, Pasto, Tequez	Andigena	-2.58148	3.49017	CCC_Group_B	CCC_Group_B1	0.350582	27.6352	Tetraploid	NA	NA	NA	CCC_100	No_Selected	No_Selected	No_Selected	No_Selected	6	15.5468	0.635635
289	BGVCOL_15061439	Campo	Solanum tuberosum subsp. andigena	Colombia, Nariño, Pasto, Tequez	Andigena	-2.55848	1.54452	CCC_Group_B	CCC_Group_B1	0.356792	25.237	Tetraploid	48	14	2n=4x=48	CCC_100	No_Selected	No_Selected	No_Selected	No_Selected	8.06667	12.0167	0.496389
290	BGVCOL_15061441	Campo	Solanum tuberosum subsp. andigena	Colombia, Nariño, Pasto, Tequez	Andigena	-2.09608	3.12386	CCC_Group_B	CCC_Group_B1	0.316688	23.8427	Tetraploid	NA	NA	NA	CCC_100	No_Selected	No_Selected	No_Selected	No_Selected	10.2	26.1685	0.935556
291	BGVCOL_15061442	Campo	Solanum tuberosum subsp. andigena	Colombia, Nariño, Pasto, Tequez	Andigena	-2.69742	2.19983	CCC_Group_B	CCC_Group_B1	0.365847	28.6392	Tetraploid	NA	NA	NA	CCC_100	No_Selected	No_Selected	No_Selected	No_Selected	8.23333	22.0607	0.650595
292	BGVCOL_15061443	Campo	Solanum tuberosum subsp. andigena	Colombia, Nariño, Pasto, Tequez	Andigena	-2.635	-2.96935	CCC_Group_B	CCC_Group_B2	0.483053	38.8176	Tetraploid	NA	NA	NA	CCC_100	No_Selected	No_Selected	No_Selected	No_Selected	3.46667	9.07427	0.199269
293	BGVCOL_15062367	Campo	Solanum tuberosum subsp. andigena	Colombia, Nariño, Ipiales	Andigena	-2.09615	3.11029	CCC_Group_B	CCC_Group_B1	0.316688	23.9543	Tetraploid	NA	NA	NA	CCC_100	No_Selected	CCC_15	No_Selected	No_Selected	16.2667	25	1.01536
294	BGVCOL_15061444	Campo	Solanum tuberosum subsp. andigena	Colombia, Nariño, Ipiales, Cutuaquer	Andigena	-2.48272	2.00185	CCC_Group_B	CCC_Group_B1	0.349547	27.0218	Tetraploid	NA	NA	NA	CCC_100	CCC_20	No_Selected	No_Selected	No_Selected	8.63333	12.5381	0.542381
295	BGVCOL_15061445	Campo	Solanum tuberosum subsp. andigena	Colombia, Nariño, Ipiales, Cutuaquer	Andigena	-2.10395	3.11083	CCC_Group_B	CCC_Group_B1	0.317206	24.0379	Tetraploid	48	14	2n=4x=48	CCC_100	No_Selected	No_Selected	CCC_10	CCC_3	16.5	23.2155	1.31012
296	BGVCOL_15061953	Campo	Solanum tuberosum subsp. andigena	Colombia, Nariño, Ipiales, Cutaquer	Andigena	-2.01435	3.47713	CCC_Group_B	CCC_Group_B1	0.332988	25.9342	Tetraploid	NA	NA	NA	CCC_100	No_Selected	No_Selected	No_Selected	No_Selected	24.8333	36.4938	1.41791
297	BGVCOL_15061447	Campo	Solanum tuberosum subsp. andigena	Colombia, Nariño, Ipiales	Andigena	-0.42873	2.07272	CCC_Group_B	CCC_Group_B1	0.281242	19.9944	Unknown	NA	NA	NA	CCC_100	CCC_20	No_Selected	No_Selected	No_Selected	11	15.2364	0.641414
298	BGVCOL_15061449	Campo	Solanum tuberosum subsp. andigena	Colombia, Nariño, Ipiales	Andigena	-3.14424	-1.02022	CCC_Group_B	CCC_Group_B1	0.451746	35.3318	Tetraploid	NA	NA	NA	CCC_100	No_Selected	No_Selected	No_Selected	No_Selected	9.56667	8.02917	0.546667
299	BGVCOL_15061453	Campo	Solanum tuberosum subsp. andigena	Colombia, Nariño, Ipiales, La Victoria	Andigena	-2.10289	3.11935	CCC_Group_B	CCC_Group_B1	0.317464	24.01	Tetraploid	NA	NA	NA	CCC_100	CCC_20	No_Selected	No_Selected	No_Selected	18.5667	21.4645	1.07324
300	BGVCOL_15061454	Campo	Solanum tuberosum subsp. andigena	Colombia, Nariño, Ipiales, La Victoria	Andigena	-3.11517	-1.03203	CCC_Group_B	CCC_Group_B1	0.447865	34.802	Tetraploid	NA	NA	NA	CCC_100	No_Selected	No_Selected	No_Selected	No_Selected	15.2667	7.50238	0.958492
301	BGVCOL_15062117	Campo	Solanum tuberosum subsp. andigena	Colombia, Nariño, Ipiales	Andigena	-2.60799	3.96223	CCC_Group_B	CCC_Group_B1	0.337904	26.2967	Tetraploid	NA	NA	NA	CCC_100	No_Selected	No_Selected	No_Selected	No_Selected	14.5667	25.8856	0.837546
302	BGVCOL_15062118	Campo	Solanum tuberosum subsp. andigena	Colombia, Nariño, Ipiales	Andigena	-2.60786	3.95024	CCC_Group_B	CCC_Group_B1	0.337387	26.2409	Tetraploid	NA	NA	NA	CCC_100	No_Selected	No_Selected	No_Selected	No_Selected	18.4	24.9814	1.01783
303	BGVCOL_15061458	Campo	Solanum tuberosum subsp. andigena	Colombia, Santander, Cerrito	Andigena	-2.58816	3.93871	CCC_Group_B	CCC_Group_B1	0.33868	26.4083	Tetraploid	NA	NA	NA	CCC_100	No_Selected	No_Selected	No_Selected	No_Selected	15.4	29.556	0.977143
304	BGVCOL_15061459	Campo	Solanum tuberosum subsp. andigena	Colombia, Nariño, Ipiales, San Marcos	Andigena	-2.60422	3.50192	CCC_Group_B	CCC_Group_B1	0.352652	27.6352	Tetraploid	NA	NA	NA	CCC_100	No_Selected	No_Selected	No_Selected	No_Selected	7.96667	9.82778	0.499444
305	BGVCOL_15061461	Campo	Solanum tuberosum subsp. andigena	Colombia, Nariño, Ipiales, Las Lajas	Andigena	-2.57376	3.95554	CCC_Group_B	CCC_Group_B1	0.336869	26.1294	Tetraploid	NA	NA	NA	CCC_100	No_Selected	No_Selected	No_Selected	No_Selected	16.5333	29.4985	0.908333
306	BGVCOL_15062368	Campo	Solanum tuberosum subsp. andigena	Colombia, Nariño, Ipiales	Andigena	-2.58242	3.93856	CCC_Group_B	CCC_Group_B1	0.335317	26.2688	Tetraploid	NA	NA	NA	CCC_100	No_Selected	No_Selected	No_Selected	No_Selected	14.9	21.4833	0.958889
307	BGVCOL_15062119	Campo	Solanum tuberosum subsp. andigena	Colombia, Nariño, Pasto	Andigena	-2.23984	3.08859	CCC_Group_B	CCC_Group_B1	0.335576	24.7909	Tetraploid	NA	NA	NA	CCC_100	No_Selected	No_Selected	No_Selected	No_Selected	12.8	15.6264	0.771806
308	BGVCOL_15061462	Campo	Solanum tuberosum subsp. andigena	Colombia, Nariño, Pasto	Andigena	-2.54413	1.52334	CCC_Group_B	CCC_Group_B1	0.356792	25.2928	Tetraploid	NA	NA	NA	CCC_100	No_Selected	No_Selected	No_Selected	No_Selected	13.3	14.4728	0.737566
309	BGVCOL_15061954	Campo	Solanum tuberosum subsp. andigena	Colombia, Nariño, Pasto, Río Bobo	Andigena	-2.59549	3.96344	CCC_Group_B	CCC_Group_B1	0.338163	26.3525	Tetraploid	NA	NA	NA	CCC_100	No_Selected	No_Selected	No_Selected	No_Selected	21.9	27.931	1.23875
310	BGVCOL_15061463	Campo	Solanum tuberosum subsp. andigena	Colombia, Nariño	Andigena	-0.0869653	3.36144	CCC_Group_B	CCC_Group_B1	0.272445	21.1378	Tetraploid	NA	NA	NA	CCC_100	CCC_20	No_Selected	No_Selected	No_Selected	3.48333	5.38232	0.253822
311	BGVCOL_15061469	Campo	Solanum tuberosum subsp. andigena	Colombia, Nariño, Ipiales, Aldana	Andigena	-2.76548	-0.491363	CCC_Group_B	CCC_Group_B1	0.416559	33.6587	Tetraploid	48	14	2n=4x=48	CCC_100	CCC_20	No_Selected	No_Selected	No_Selected	4.86667	9.99868	0.275099
312	BGVCOL_15061470	Campo	Solanum tuberosum subsp. andigena	Colombia, Nariño, Ipiales, Aldana	Andigena	-3.59103	-4.28052	CCC_Group_B	CCC_Group_B2	0.515653	41.4389	Tetraploid	NA	NA	NA	CCC_100	No_Selected	No_Selected	No_Selected	No_Selected	16.0667	7.36299	0.937843
313	BGVCOL_15061471	Campo	Solanum tuberosum subsp. andigena	Colombia, Nariño, Pasto	Andigena	-3.6039	-4.25929	CCC_Group_B	CCC_Group_B2	0.514877	41.411	Tetraploid	NA	NA	NA	CCC_100	No_Selected	No_Selected	No_Selected	No_Selected	8.93333	9.65159	0.559127
314	BGVCOL_15061475	Campo	Solanum tuberosum subsp. andigena	Colombia, Nariño, Pupiales	Andigena	-2.02984	3.78476	CCC_Group_B	CCC_Group_B1	0.334023	26.4361	Tetraploid	NA	NA	NA	CCC_100	No_Selected	No_Selected	No_Selected	No_Selected	10.1667	13.0303	0.55875
315	BGVCOL_15061476	Campo	Solanum tuberosum subsp. andigena	Colombia, Nariño, Pupiales	Andigena	-2.05217	2.10402	CCC_Group_B	CCC_Group_B1	0.346442	27.2448	Tetraploid	NA	NA	NA	CCC_100	No_Selected	No_Selected	No_Selected	No_Selected	20.3	14.8498	1.3446
316	BGVCOL_15061477	Campo	Solanum tuberosum subsp. andigena	Colombia, Nariño, Gualmatán	Andigena	-2.50246	2.00693	CCC_Group_B	CCC_Group_B1	0.350582	26.9939	Tetraploid	NA	NA	NA	CCC_100	No_Selected	CCC_15	No_Selected	No_Selected	3.53333	5.98333	0.331667
317	BGVCOL_15061478	Campo	Solanum tuberosum subsp. andigena	Colombia, Nariño, Gualmatán	Andigena	-2.01469	3.49616	CCC_Group_B	CCC_Group_B1	0.333247	25.7948	Tetraploid	NA	NA	NA	CCC_100	No_Selected	No_Selected	No_Selected	No_Selected	23.8	28.7706	1.50087
318	BGVCOL_15061479	Campo	Solanum tuberosum subsp. andigena	Colombia, Nariño, Gualmatán	Andigena	0.827861	3.19047	CCC_Group_B	CCC_Group_B1	0.2163	17.8472	Unknown	NA	NA	NA	CCC_100	No_Selected	No_Selected	No_Selected	No_Selected	4.16667	5.82672	0.370503
319	BGVCOL_15061480	Campo	Solanum tuberosum subsp. andigena	Colombia, Nariño, Contadero, Santo Domingo	Andigena	-2.08237	3.11453	CCC_Group_B	CCC_Group_B1	0.315653	23.8985	Tetraploid	NA	NA	NA	CCC_100	No_Selected	No_Selected	No_Selected	No_Selected	8.26667	15.1484	0.550568
320	BGVCOL_15061481	Campo	Solanum tuberosum subsp. andigena	Colombia, Nariño, Contadero, Contaderito	Andigena	-2.14385	1.31477	CCC_Group_B	CCC_Group_B1	0.363519	27.8026	Tetraploid	NA	NA	NA	CCC_100	No_Selected	No_Selected	No_Selected	No_Selected	12.4667	17.239	0.726397
321	BGVCOL_15061482	Campo	Solanum tuberosum subsp. andigena	Colombia, Nariño, Contadero, Contaderito	Andigena	-2.62155	-2.99418	CCC_Group_B	CCC_Group_B2	0.483053	38.7619	Tetraploid	NA	NA	NA	CCC_100	No_Selected	No_Selected	No_Selected	No_Selected	4.63333	7.34408	0.253553
322	BGVCOL_15061484	Campo	Solanum tuberosum subsp. andigena	Colombia, Nariño, Contadero, Contaderito	Andigena	-1.99783	3.02151	CCC_Group_B	CCC_Group_B1	0.33868	26.0457	Tetraploid	NA	NA	NA	CCC_100	No_Selected	CCC_15	No_Selected	No_Selected	6.56667	14	0.461111
323	BGVCOL_15061485	Campo	Solanum tuberosum subsp. andigena	Colombia, Nariño, Contadero, Contaderito	Andigena	-2.63155	-2.98639	CCC_Group_B	CCC_Group_B2	0.482536	38.734	Tetraploid	NA	NA	NA	CCC_100	No_Selected	No_Selected	No_Selected	No_Selected	4.16667	8.54804	0.240564
324	BGVCOL_15061486	Campo	Solanum tuberosum subsp. andigena	Colombia, Nariño, Iles, Iscuazan	Andigena	-1.31493	0.374355	CCC_Group_B	CCC_Group_B1	0.349806	26.3246	Tetraploid	NA	NA	NA	CCC_100	CCC_20	No_Selected	No_Selected	No_Selected	12.5667	11.4833	0.772222
325	BGVCOL_15061487	Campo	Solanum tuberosum subsp. andigena	Colombia, Nariño, Iles, Iscuazan	Andigena	-1.72597	-0.217971	CCC_Group_B	CCC_Group_B1	0.381113	29.3363	Tetraploid	NA	NA	NA	CCC_100	CCC_20	CCC_15	CCC_10	No_Selected	11.2333	14.5857	1.49714
326	BGVCOL_15061488	Campo	Solanum tuberosum subsp. andigena	Colombia, Nariño, Iles, Iscuazan	Andigena	-2.61531	3.48095	CCC_Group_B	CCC_Group_B1	0.352393	27.6352	Tetraploid	NA	NA	NA	CCC_100	No_Selected	No_Selected	No_Selected	No_Selected	14.0333	19.4006	1.04823
327	BGVCOL_15061489	Campo	Solanum tuberosum subsp. andigena	Colombia, Nariño, Iles, Iscuazan	Andigena	-2.58813	3.48279	CCC_Group_B	CCC_Group_B1	0.351358	27.6074	Tetraploid	NA	NA	NA	CCC_100	No_Selected	No_Selected	No_Selected	No_Selected	10.6667	13.746	0.698413
328	BGVCOL_15061490	Campo	Solanum tuberosum subsp. andigena	Colombia, Nariño, Gualmatán, Huates	Andigena	-2.59063	3.48843	CCC_Group_B	CCC_Group_B1	0.350582	27.4122	Tetraploid	NA	NA	NA	CCC_100	No_Selected	No_Selected	No_Selected	No_Selected	9.8	21.9762	0.739841
329	BGVCOL_15062122	Campo	Solanum tuberosum subsp. andigena	Colombia, Nariño, Gualmatán, Huates	Andigena	-1.2927	0.417925	CCC_Group_B	CCC_Group_B1	0.350065	26.4083	Tetraploid	NA	NA	NA	CCC_100	No_Selected	No_Selected	No_Selected	No_Selected	13.1667	15.8679	0.789744
330	BGVCOL_15061491	Campo	Solanum tuberosum subsp. andigena	Colombia, Nariño, Túquerres	Andigena	-2.62671	3.49063	CCC_Group_B	CCC_Group_B1	0.351617	27.5795	Tetraploid	NA	NA	NA	CCC_100	No_Selected	No_Selected	No_Selected	No_Selected	8.86667	11.7214	0.564921
331	BGVCOL_15061492	Campo	Solanum tuberosum subsp. andigena	Colombia, Nariño, Túquerres	Andigena	-2.60687	3.49144	CCC_Group_B	CCC_Group_B1	0.351358	27.4958	Tetraploid	NA	NA	NA	CCC_100	No_Selected	No_Selected	No_Selected	No_Selected	11.0333	14.3684	0.634926
332	BGVCOL_15061493	Campo	Solanum tuberosum subsp. andigena	Colombia, Nariño, Túquerres	Andigena	-2.51473	1.21555	CCC_Group_B	CCC_Group_B1	0.368693	28.3324	Tetraploid	NA	NA	NA	CCC_100	No_Selected	No_Selected	No_Selected	No_Selected	10.6	11.8255	0.617451
333	BGVCOL_15061494	Campo	Solanum tuberosum subsp. andigena	Colombia, Nariño, Túquerres	Andigena	-1.83127	0.864125	CCC_Group_B	CCC_Group_B1	0.378008	28.7786	Tetraploid	NA	NA	NA	CCC_100	CCC_20	No_Selected	No_Selected	No_Selected	11.4	13.8333	0.925
334	BGVCOL_15061495	Campo	Solanum tuberosum subsp. andigena	Colombia, Nariño, Túquerres	Andigena	-2.48191	1.19952	CCC_Group_B	CCC_Group_B1	0.367141	28.193	Tetraploid	NA	NA	NA	CCC_100	No_Selected	No_Selected	No_Selected	No_Selected	6.63333	8.964	0.448932
335	BGVCOL_15061496	Campo	Solanum tuberosum subsp. andigena	Colombia, Nariño, Túquerres	Andigena	-2.52254	1.20225	CCC_Group_B	CCC_Group_B1	0.367658	28.2209	Tetraploid	NA	NA	NA	CCC_100	No_Selected	No_Selected	No_Selected	No_Selected	6.1	12.2317	0.606032
336	BGVCOL_15061498	Campo	Solanum tuberosum subsp. andigena	Colombia, Nariño, Túquerres	Andigena	-2.44121	2.96377	CCC_Group_B	CCC_Group_B1	0.347736	26.715	Tetraploid	NA	NA	NA	CCC_100	No_Selected	No_Selected	No_Selected	No_Selected	7.96667	13.4791	0.608846
337	BGVCOL_15062123	Campo	Solanum tuberosum subsp. andigena	Colombia, Nariño, Cumbal, Tasma	Andigena	-2.19734	1.31486	CCC_Group_B	CCC_Group_B1	0.363519	27.8026	Tetraploid	NA	NA	NA	CCC_100	No_Selected	No_Selected	No_Selected	No_Selected	13.5	20.737	0.773704
338	BGVCOL_15061499	Campo	Solanum tuberosum subsp. andigena	Colombia, Nariño, Cumbal, Tasma	Andigena	-2.20404	1.30156	CCC_Group_B	CCC_Group_B1	0.36326	27.7468	Tetraploid	NA	NA	NA	CCC_100	No_Selected	No_Selected	No_Selected	No_Selected	11.2667	26.0574	0.679444
339	BGVCOL_15061500	Campo	Solanum tuberosum subsp. andigena	Colombia, Nariño, Cumbal, Tasma	Andigena	-2.63245	-3.01304	CCC_Group_B	CCC_Group_B2	0.483829	38.8734	Tetraploid	NA	NA	NA	CCC_100	No_Selected	No_Selected	No_Selected	No_Selected	2.9	7.87189	0.170556
340	BGVCOL_15061501	Campo	Solanum tuberosum subsp. andigena	Colombia, Nariño, Cumbal, Tasma	Andigena	-2.08094	0.348116	CCC_Group_B	CCC_Group_B1	0.36326	28.1093	Tetraploid	NA	NA	NA	CCC_100	No_Selected	No_Selected	CCC_10	CCC_3	4.2	11.7411	0.329464
341	BGVCOL_15061503	Campo	Solanum tuberosum subsp. andigena	Colombia, Nariño, Cumbal, Tasma	Andigena	0.743092	3.23526	CCC_Group_B	CCC_Group_B1	0.217076	19.0184	Unknown	NA	NA	NA	CCC_100	No_Selected	No_Selected	No_Selected	No_Selected	2.2	3.49697	0.179545
342	BGVCOL_15061504	Campo	Solanum tuberosum subsp. andigena	Colombia, Nariño, Cumbal, Tasma	Andigena	-4.55673	-3.05526	CCC_Group_B	CCC_Group_B2	0.472445	36.6704	Tetraploid	NA	NA	NA	CCC_100	No_Selected	No_Selected	No_Selected	No_Selected	23.3	17.5124	1.54628
343	BGVCOL_15061505	Campo	Solanum tuberosum subsp. andigena	Colombia, Nariño, Cumbal, Tasma	Andigena	-1.47351	1.59282	CCC_Group_B	CCC_Group_B1	0.333506	25.4601	Tetraploid	NA	NA	NA	CCC_100	No_Selected	No_Selected	No_Selected	No_Selected	11.5667	14.8056	0.757361
344	BGVCOL_15061507	Campo	Solanum tuberosum subsp. andigena	Colombia, Nariño, Cumbal, Tasma	Andigena	-2.71416	2.1868	CCC_Group_B	CCC_Group_B1	0.365071	28.6392	Tetraploid	NA	NA	NA	CCC_100	No_Selected	No_Selected	No_Selected	No_Selected	10.7	15.0222	0.733175
345	BGVCOL_15061508	Campo	Solanum tuberosum subsp. andigena	Colombia, Nariño, Cumbal, Tasma	Andigena	-2.69329	2.22531	CCC_Group_B	CCC_Group_B1	0.36326	28.4439	Tetraploid	NA	NA	NA	CCC_100	No_Selected	No_Selected	No_Selected	No_Selected	9.9	12.3599	0.55076
346	BGVCOL_15061509	Campo	Solanum tuberosum subsp. andigena	Colombia, Nariño, Cumbal, Tasma	Andigena	-2.36176	1.527	CCC_Group_B	CCC_Group_B1	0.360931	26.6313	Tetraploid	NA	NA	NA	CCC_100	No_Selected	No_Selected	No_Selected	No_Selected	16.2667	17.5495	0.906343
347	BGVCOL_15061511	Campo	Solanum tuberosum subsp. andigena	Colombia, Nariño, Ipiales, Aldana	Andigena	-2.34001	1.55793	CCC_Group_B	CCC_Group_B1	0.356533	26.4083	Tetraploid	NA	NA	NA	CCC_100	No_Selected	No_Selected	No_Selected	No_Selected	25.1667	31.7403	1.51875
348	BGVCOL_15061514	Campo	Solanum tuberosum subsp. andigena	Colombia, Nariño, Ipiales, Aldana	Andigena	-2.05828	3.79789	CCC_Group_B	CCC_Group_B1	0.335317	26.6313	Tetraploid	NA	NA	NA	CCC_100	No_Selected	No_Selected	No_Selected	No_Selected	4.73333	5.40641	0.273162
349	BGVCOL_15062124	Campo	Solanum tuberosum subsp. andigena	Colombia, Nariño, Pasto	Andigena	-2.33589	1.5381	CCC_Group_B	CCC_Group_B1	0.360155	26.4361	Tetraploid	NA	NA	NA	CCC_100	No_Selected	CCC_15	No_Selected	No_Selected	6.6	7.81806	0.398472
350	BGVCOL_15061515	Campo	Solanum tuberosum subsp. andigena	Colombia, Nariño, Pasto	Andigena	-2.22706	-0.602022	CCC_Group_B	CCC_Group_B1	0.417335	33.5471	Tetraploid	NA	NA	NA	CCC_100	No_Selected	No_Selected	No_Selected	No_Selected	7.56667	6.54879	0.370531
351	BGVCOL_15061516	Campo	Solanum tuberosum subsp. andigena	Colombia, Nariño, Pasto	Andigena	-2.09185	0.355929	CCC_Group_B	CCC_Group_B1	0.362225	28.2487	Tetraploid	NA	NA	NA	CCC_100	No_Selected	No_Selected	No_Selected	No_Selected	6.4	9.90425	0.395359
352	BGVCOL_15061517	Campo	Solanum tuberosum subsp. andigena	Colombia, Nariño, Pasto	Andigena	-3.12386	4.12188	CCC_Group_B	CCC_Group_B1	0.33868	27.0775	Tetraploid	NA	NA	NA	CCC_100	No_Selected	No_Selected	No_Selected	No_Selected	12.6667	15.0889	0.896111
353	BGVCOL_15061518	Campo	Solanum tuberosum subsp. andigena	Colombia, Nariño, Pasto	Andigena	0.83631	3.22365	CCC_Group_B	CCC_Group_B1	0.215783	18.879	Unknown	NA	NA	NA	CCC_100	No_Selected	No_Selected	No_Selected	No_Selected	4.1	5.78095	0.250952
354	BGVCOL_15061520	Campo	Solanum tuberosum subsp. andigena	Colombia, Nariño, Pasto	Andigena	-2.2317	0.795124	CCC_Group_B	CCC_Group_B1	0.353428	27.0775	Tetraploid	NA	NA	NA	CCC_100	CCC_20	CCC_15	No_Selected	No_Selected	12.9	15.9839	0.766667
355	BGVCOL_15061521	Campo	Solanum tuberosum subsp. andigena	Colombia, Nariño, Pasto	Andigena	-2.36852	0.768014	CCC_Group_B	CCC_Group_B1	0.332988	24.4562	Tetraploid	NA	NA	NA	CCC_100	No_Selected	No_Selected	No_Selected	No_Selected	6.43333	11.081	0.445238
356	BGVCOL_15061522	Campo	Solanum tuberosum subsp. andigena	Colombia, Nariño, Pasto	Andigena	-2.23494	0.79112	CCC_Group_B	CCC_Group_B1	0.352652	27.1054	Tetraploid	NA	NA	NA	CCC_100	No_Selected	No_Selected	CCC_10	No_Selected	15.1333	20.2089	0.914821
357	BGVCOL_15061523	Campo	Solanum tuberosum subsp. andigena	Colombia, Nariño, Pasto	Andigena	-1.96932	3.45533	CCC_Group_B	CCC_Group_B1	0.326003	25.5717	Tetraploid	NA	NA	NA	CCC_100	No_Selected	No_Selected	No_Selected	No_Selected	6.2	15.4698	0.422222
358	BGVCOL_15061524	Campo	Solanum tuberosum subsp. andigena	Colombia, Nariño, Pasto	Andigena	-1.81721	0.85433	CCC_Group_B	CCC_Group_B1	0.378266	28.8344	Tetraploid	NA	NA	NA	CCC_100	No_Selected	CCC_15	No_Selected	No_Selected	8.26667	10.1944	0.893333
359	BGVCOL_15061525	Campo	Solanum tuberosum subsp. andigena	Colombia, Nariño, Pasto	Andigena	-2.69782	2.19805	CCC_Group_B	CCC_Group_B1	0.364812	28.6113	Tetraploid	NA	NA	NA	CCC_100	No_Selected	No_Selected	No_Selected	No_Selected	11.0333	14.5747	0.842222
360	BGVCOL_15061526	Campo	Solanum tuberosum subsp. andigena	Colombia, Nariño, Pasto	Andigena	-2.32971	1.30429	CCC_Group_B	CCC_Group_B1	0.358862	27.9978	Tetraploid	NA	NA	NA	CCC_100	CCC_20	No_Selected	No_Selected	No_Selected	7.76667	8.80996	0.508788
361	BGVCOL_15061528	Campo	Solanum tuberosum subsp. andigena	Colombia, Nariño, Pasto	Andigena	-2.43931	1.19234	CCC_Group_B	CCC_Group_B1	0.360414	27.4679	Tetraploid	NA	NA	NA	CCC_100	No_Selected	No_Selected	No_Selected	No_Selected	3.5	5.425	0.295
362	BGVCOL_15061529	Campo	Solanum tuberosum subsp. andigena	Colombia, Nariño, Pasto	Andigena	-2.34932	1.54035	CCC_Group_B	CCC_Group_B1	0.359379	26.464	Tetraploid	NA	NA	NA	CCC_100	No_Selected	No_Selected	No_Selected	No_Selected	18.0333	18.2994	1.15353
363	BGVCOL_15061530	Campo	Solanum tuberosum subsp. andigena	Colombia, Nariño, Pasto	Andigena	-2.70243	2.19401	CCC_Group_B	CCC_Group_B1	0.36326	28.3882	Tetraploid	NA	NA	NA	CCC_100	No_Selected	No_Selected	No_Selected	No_Selected	15.9667	17.8147	0.816706
364	BGVCOL_15061533	Campo	Solanum tuberosum subsp. andigena	Colombia, Nariño, Pasto	Andigena	-2.73086	2.14353	CCC_Group_B	CCC_Group_B1	0.36119	28.193	Tetraploid	NA	NA	NA	CCC_100	No_Selected	No_Selected	No_Selected	No_Selected	11.8	12.481	0.763571
365	BGVCOL_15061534	Campo	Solanum tuberosum subsp. andigena	Colombia, Nariño, Pasto	Andigena	-2.48651	0.180341	CCC_Group_B	CCC_Group_B1	0.367141	29.0853	Tetraploid	NA	NA	NA	CCC_100	No_Selected	No_Selected	No_Selected	No_Selected	12.7	16.6389	0.823194
366	BGVCOL_15061535	Campo	Solanum tuberosum subsp. andigena	Colombia, Nariño, Pasto	Andigena	-2.47169	1.21215	CCC_Group_B	CCC_Group_B1	0.357309	27.5795	Tetraploid	NA	NA	NA	CCC_100	No_Selected	No_Selected	No_Selected	No_Selected	8.66667	14.4444	0.687037
367	BGVCOL_15061536	Campo	Solanum tuberosum subsp. andigena	Colombia, Nariño, Pasto	Andigena	-2.69653	2.09447	CCC_Group_B	CCC_Group_B1	0.352652	27.3285	Tetraploid	NA	NA	NA	CCC_100	No_Selected	No_Selected	No_Selected	No_Selected	18.5333	33.5768	1.6075
368	BGVCOL_15061537	Campo	Solanum tuberosum subsp. andigena	Colombia, Nariño, Pasto	Andigena	-2.22791	-0.559184	CCC_Group_B	CCC_Group_B1	0.41216	33.3519	Tetraploid	NA	NA	NA	CCC_100	No_Selected	No_Selected	No_Selected	No_Selected	6.66667	8.35714	0.4175
369	BGVCOL_15062126	Campo	Solanum tuberosum subsp. andigena	Colombia, Nariño, Pasto	Andigena	-2.06058	3.03108	CCC_Group_B	CCC_Group_B1	0.331436	25.9342	Tetraploid	NA	NA	NA	CCC_100	No_Selected	No_Selected	No_Selected	No_Selected	15.7333	28.2205	1.05985
370	BGVCOL_15061538	Campo	Solanum tuberosum subsp. andigena	Colombia, Nariño, Pasto	Andigena	-1.97981	3.48865	CCC_Group_B	CCC_Group_B1	0.33273	25.9342	Tetraploid	NA	NA	NA	CCC_100	No_Selected	No_Selected	No_Selected	No_Selected	14.7333	28.5606	0.822083
371	BGVCOL_15061539	Campo	Solanum tuberosum subsp. andigena	Colombia, Nariño, Pasto	Andigena	-1.96442	3.47514	CCC_Group_B	CCC_Group_B1	0.331953	25.8226	Tetraploid	NA	NA	NA	CCC_100	No_Selected	No_Selected	No_Selected	No_Selected	18.3667	43.9833	1.39556
372	BGVCOL_15061540	Campo	Solanum tuberosum subsp. andigena	Colombia, Cauca, Mercaderes	Andigena	-2.19562	1.2981	CCC_Group_B	CCC_Group_B1	0.362743	27.7747	Tetraploid	NA	NA	NA	CCC_100	No_Selected	No_Selected	No_Selected	No_Selected	12.3667	24.6976	1.01852
373	BGVCOL_15061542	Campo	Solanum tuberosum subsp. andigena	Colombia, Cauca, Mercaderes	Andigena	-2.10897	1.27615	CCC_Group_B	CCC_Group_B1	0.35705	27.44	Tetraploid	NA	NA	NA	CCC_100	No_Selected	No_Selected	No_Selected	No_Selected	20.2667	17.5321	1.27944
374	BGVCOL_15061543	Campo	Solanum tuberosum subsp. andigena	Colombia, Cauca, Mercaderes	Andigena	-3.7199	-2.50995	CCC_Group_B	CCC_Group_B2	0.446572	32.9615	Tetraploid	NA	NA	NA	CCC_100	No_Selected	No_Selected	No_Selected	No_Selected	5.16667	14.5037	0.474206
375	BGVCOL_15061544	Campo	Solanum tuberosum subsp. andigena	Colombia, Cauca, Popayán	Andigena	-1.99403	3.28942	CCC_Group_B	CCC_Group_B1	0.321087	25.8505	Tetraploid	NA	NA	NA	CCC_100	No_Selected	No_Selected	No_Selected	No_Selected	21.2667	24.7833	1.27875
376	BGVCOL_15061546	Campo	Solanum tuberosum subsp. andigena	Colombia, Cauca, Popayán	Andigena	-1.92561	3.43676	CCC_Group_B	CCC_Group_B1	0.315395	25.0418	Tetraploid	NA	NA	NA	CCC_100	No_Selected	No_Selected	No_Selected	No_Selected	18.0333	24.2187	1.29631
377	BGVCOL_15061548	Campo	Solanum tuberosum subsp. andigena	Colombia, Cauca, Popayán	Andigena	-2.29923	3.23586	CCC_Group_B	CCC_Group_B1	0.310479	24.8187	Tetraploid	NA	NA	NA	CCC_100	No_Selected	No_Selected	No_Selected	No_Selected	5.36667	13.6333	0.469286
378	BGVCOL_15061549	Campo	Solanum tuberosum subsp. andigena	Colombia, Cauca, Popayán	Andigena	-1.82819	3.21935	CCC_Group_B	CCC_Group_B1	0.318499	25.6553	Tetraploid	NA	NA	NA	CCC_100	No_Selected	No_Selected	No_Selected	No_Selected	22.5333	38.3682	1.88531
379	BGVCOL_15061550	Campo	Solanum tuberosum subsp. andigena	Colombia, Cauca, Popayán	Andigena	-2.43791	1.84318	CCC_Group_B	CCC_Group_B1	0.35912	27.942	Tetraploid	NA	NA	NA	CCC_100	No_Selected	No_Selected	No_Selected	No_Selected	7.46667	7.90833	0.563333
380	BGVCOL_15061551	Campo	Solanum tuberosum subsp. andigena	Colombia, Cauca, Popayán	Andigena	-2.5306	-2.90052	CCC_Group_B	CCC_Group_B2	0.463389	37.6185	Tetraploid	NA	NA	NA	CCC_100	No_Selected	No_Selected	No_Selected	No_Selected	2.93333	4.7254	0.175714
381	BGVCOL_15061553	Campo	Solanum tuberosum subsp. andigena	Colombia, Cauca, Popayán	Andigena	-1.70931	-0.682639	CCC_Group_B	CCC_Group_B1	0.389909	31.7624	Tetraploid	NA	NA	NA	CCC_100	CCC_20	CCC_15	No_Selected	No_Selected	9.16667	11.8889	0.593889
382	BGVCOL_15061555	Campo	Solanum tuberosum subsp. andigena	Colombia, Cauca, Popayán	Andigena	-2.04531	3.67948	CCC_Group_B	CCC_Group_B1	0.327296	26.3246	Tetraploid	NA	NA	NA	CCC_100	No_Selected	No_Selected	No_Selected	No_Selected	2.93333	4.33333	0.169444
383	BGVCOL_15061556	Campo	Solanum tuberosum subsp. andigena	Colombia, Cauca, Popayán	Andigena	-2.62698	-2.94175	CCC_Group_B	CCC_Group_B2	0.47762	38.3993	Tetraploid	NA	NA	NA	CCC_100	No_Selected	No_Selected	No_Selected	No_Selected	8.23333	10.968	0.455395
384	BGVCOL_15061957	Campo	Solanum tuberosum subsp. andigena	Colombia, Cauca, Popayán	Andigena	-2.32633	1.65326	CCC_Group_B	CCC_Group_B1	0.32238	23.6754	Tetraploid	NA	NA	NA	CCC_100	CCC_20	CCC_15	No_Selected	No_Selected	0.5	3.8	0.1175
385	BGVCOL_15061557	Campo	Solanum tuberosum subsp. andigena	Colombia, Cauca, Popayán	Andigena	-2.07987	3.79195	CCC_Group_B	CCC_Group_B1	0.334541	26.6035	Tetraploid	NA	NA	NA	CCC_100	CCC_20	No_Selected	No_Selected	No_Selected	8.83333	8.38138	0.649883
386	BGVCOL_15061560	Campo	Solanum tuberosum subsp. andigena	Colombia, Boyacá, Sogamoso, Primera Chorrera	Andigena	-1.82299	-0.623018	CCC_Group_B	CCC_Group_B1	0.412678	32.9336	Tetraploid	NA	NA	NA	CCC_100	No_Selected	No_Selected	CCC_10	No_Selected	5.6	8.01154	0.354038
387	BGVCOL_15061561	Campo	Solanum tuberosum subsp. andigena	Colombia, Boyacá	Andigena	-1.40326	1.54527	CCC_Group_B	CCC_Group_B1	0.320569	22.9504	Tetraploid	NA	NA	NA	CCC_100	CCC_20	No_Selected	No_Selected	No_Selected	16.6	19.9347	1.02194
388	BGVCOL_15061564	Campo	Solanum tuberosum subsp. andigena	Colombia, Boyacá	Andigena	0.791962	3.15817	CCC_Group_B	CCC_Group_B1	0.212937	18.126	Unknown	NA	NA	NA	CCC_100	No_Selected	No_Selected	No_Selected	No_Selected	2.86667	8.10093	0.246503
389	BGVCOL_15061565	Campo	Solanum tuberosum subsp. andigena	Colombia, Boyacá	Andigena	-3.38068	-4.61148	CCC_Group_B	CCC_Group_B2	0.501423	39.7379	Tetraploid	NA	NA	NA	CCC_100	CCC_20	No_Selected	No_Selected	No_Selected	2.4	6.4619	0.27632
390	BGVCOL_15061566	Campo	Solanum tuberosum subsp. andigena	Colombia, Santander	Andigena	-2.00799	3.4864	CCC_Group_B	CCC_Group_B1	0.331695	25.7111	Tetraploid	NA	NA	NA	CCC_100	No_Selected	No_Selected	No_Selected	No_Selected	12.6667	16.787	0.670926
391	BGVCOL_15061567	Campo	Solanum tuberosum subsp. andigena	Colombia, Santander	Andigena	-1.16132	1.88632	CCC_Group_B	CCC_Group_B1	0.313325	22.9225	Tetraploid	NA	NA	NA	CCC_100	CCC_20	No_Selected	CCC_10	No_Selected	11.0667	21.3208	0.7825
392	BGVCOL_15061568	Campo	Solanum tuberosum subsp. andigena	Colombia, Santander	Andigena	-2.08362	2.35333	CCC_Group_B	CCC_Group_B1	0.338939	27.1891	Tetraploid	NA	NA	NA	CCC_100	CCC_20	No_Selected	No_Selected	No_Selected	6.4	12.5248	0.469658
393	BGVCOL_15061571	Campo	Solanum tuberosum subsp. andigena	Colombia, Cauca, Totoró	Andigena	-2.23415	3.64086	CCC_Group_B	CCC_Group_B1	0.307633	22.6436	Tetraploid	NA	NA	NA	CCC_100	CCC_20	No_Selected	No_Selected	No_Selected	5.43333	18.6759	0.477407
394	BGVCOL_15061958	Campo	Solanum tuberosum subsp. andigena	Colombia, Cauca, Totoró	Andigena	-1.17328	1.88278	CCC_Group_B	CCC_Group_B1	0.31436	23.0619	Tetraploid	NA	NA	NA	CCC_100	No_Selected	CCC_15	No_Selected	No_Selected	16.0333	29.0802	1.02302
395	BGVCOL_15061575	Campo	Solanum tuberosum subsp. andigena	Colombia, Cauca, Totoró	Andigena	-2.03339	3.02434	CCC_Group_B	CCC_Group_B1	0.343855	26.2688	Tetraploid	NA	NA	NA	CCC_100	No_Selected	No_Selected	CCC_10	CCC_3	12.2	18.2026	1.03769
396	BGVCOL_15062130	Campo	Solanum tuberosum subsp. andigena	Colombia, Cauca, Totoró , Gabriel Gutierrez	Andigena	-2.25822	3.64592	CCC_Group_B	CCC_Group_B1	0.311514	22.783	Tetraploid	NA	NA	NA	CCC_100	No_Selected	CCC_15	No_Selected	No_Selected	22.1333	22.8292	1.27299
397	BGVCOL_15061576	Campo	Solanum tuberosum subsp. andigena	Colombia, Cauca, Totoró	Andigena	-3.56713	-4.28937	CCC_Group_B	CCC_Group_B2	0.514101	41.188	Tetraploid	NA	NA	NA	CCC_100	No_Selected	No_Selected	No_Selected	No_Selected	12.5667	9.18856	0.823529
398	BGVCOL_15061577	Campo	Solanum tuberosum subsp. andigena	Colombia, Cauca, Totoró	Andigena	-2.24952	3.08321	CCC_Group_B	CCC_Group_B1	0.333765	24.7072	Tetraploid	NA	NA	NA	CCC_100	No_Selected	No_Selected	No_Selected	No_Selected	14.3	14.3378	0.902392
399	BGVCOL_15061578	Campo	Solanum tuberosum subsp. andigena	Colombia, Cauca, Totoró	Andigena	-2.22556	3.10724	CCC_Group_B	CCC_Group_B1	0.335576	24.7909	Tetraploid	NA	NA	NA	CCC_100	CCC_20	CCC_15	CCC_10	No_Selected	17.2	20.5	0.86
400	BGVCOL_15061579	Campo	Solanum tuberosum subsp. andigena	Colombia, Cauca, Coconuco	Andigena	-2.1288	3.05986	CCC_Group_B	CCC_Group_B1	0.312807	23.5081	Tetraploid	NA	NA	NA	CCC_100	No_Selected	No_Selected	No_Selected	No_Selected	21.3333	33.4833	1.275
401	BGVCOL_15062356	Campo	Solanum tuberosum subsp. andigena	Colombia, Cauca, Coconuco	Andigena	-2.51578	0.169143	CCC_Group_B	CCC_Group_B1	0.36947	29.1969	Tetraploid	NA	NA	NA	CCC_100	No_Selected	No_Selected	No_Selected	No_Selected	19.1333	15.0208	1.22361
402	BGVCOL_15061580	Campo	Solanum tuberosum subsp. andigena	Colombia, Cauca, Coconuco	Andigena	-3.15324	4.11858	CCC_Group_B	CCC_Group_B1	0.337646	26.9939	Tetraploid	NA	NA	NA	CCC_100	No_Selected	No_Selected	No_Selected	No_Selected	13.1333	16.6722	0.94
403	BGVCOL_15061583	Campo	Solanum tuberosum subsp. andigena	Colombia, Cauca, Puracé	Andigena	-4.58954	-3.11131	CCC_Group_B	CCC_Group_B2	0.474256	36.5588	Tetraploid	NA	NA	NA	CCC_100	No_Selected	No_Selected	No_Selected	No_Selected	16.5833	9.52037	0.981162
404	BGVCOL_15061584	Campo	Solanum tuberosum subsp. andigena	Colombia, Cauca, Puracé	Andigena	-3.17431	-3.47602	CCC_Group_B	CCC_Group_B2	0.4489	32.6548	Tetraploid	NA	NA	NA	CCC_100	CCC_20	CCC_15	No_Selected	No_Selected	15.5	12.5289	0.994706
405	BGVCOL_15061585	Campo	Solanum tuberosum subsp. andigena	Colombia, Cauca, Puracé	Andigena	-3.58473	-4.31734	CCC_Group_B	CCC_Group_B2	0.513066	41.2158	Tetraploid	NA	NA	NA	CCC_100	No_Selected	No_Selected	No_Selected	No_Selected	12.55	7.33631	0.79997
406	BGVCOL_15061586	Campo	Solanum tuberosum subsp. andigena	Colombia, Cauca, Puracé	Andigena	-3.60583	-4.30406	CCC_Group_B	CCC_Group_B2	0.514877	41.2995	Tetraploid	NA	NA	NA	CCC_100	No_Selected	No_Selected	No_Selected	No_Selected	6.96667	17.4111	0.445139
407	BGVCOL_15061588	Campo	Solanum tuberosum subsp. andigena	Colombia, Cauca, Puracé	Andigena	-2.6163	-2.9862	CCC_Group_B	CCC_Group_B2	0.47969	38.6503	Tetraploid	NA	NA	NA	CCC_100	No_Selected	No_Selected	No_Selected	No_Selected	7.2	30.4556	1.265
408	BGVCOL_15062133	Campo	Solanum tuberosum subsp. andigena	Colombia, Cauca, Puracé	Andigena	-2.52406	1.209	CCC_Group_B	CCC_Group_B1	0.366365	27.7468	Tetraploid	NA	NA	NA	CCC_100	CCC_20	No_Selected	CCC_10	CCC_3	6.56667	15.769	0.625
409	BGVCOL_15061600	Campo	Solanum tuberosum subsp. andigena	Colombia, Cauca, La Vega	Andigena	-0.208206	2.79368	CCC_Group_B	CCC_Group_B1	0.25097	18.879	Unknown	NA	NA	NA	CCC_100	CCC_20	No_Selected	No_Selected	No_Selected	3.33333	8.44046	0.364444
410	BGVCOL_15061601	Campo	Solanum tuberosum subsp. andigena	Colombia, Cauca, La Vega	Andigena	-3.14822	4.13643	CCC_Group_B	CCC_Group_B1	0.339457	26.9939	Tetraploid	NA	NA	NA	CCC_100	No_Selected	No_Selected	No_Selected	No_Selected	7.7	10.2703	0.653535
411	BGVCOL_15061602	Campo	Solanum tuberosum subsp. andigena	Colombia, Cauca, La Vega	Andigena	-1.94651	0.287628	CCC_Group_B	CCC_Group_B1	0.409832	33.4356	Tetraploid	NA	NA	NA	CCC_100	CCC_20	No_Selected	No_Selected	No_Selected	9.93333	11.2379	0.637106
412	BGVCOL_15061603	Campo	Solanum tuberosum subsp. andigena	Colombia, Cauca, La Vega	Andigena	-2.0126	3.50106	CCC_Group_B	CCC_Group_B1	0.331953	25.6832	Tetraploid	NA	NA	NA	CCC_100	No_Selected	No_Selected	No_Selected	No_Selected	11.2333	20.3824	0.739266
413	BGVCOL_15061604	Campo	Solanum tuberosum subsp. andigena	Colombia, Cauca, La Vega	Andigena	-3.04308	-5.70532	CCC_Group_B	CCC_Group_B2	0.525485	40.0446	Tetraploid	NA	NA	NA	CCC_100	No_Selected	CCC_15	No_Selected	No_Selected	19.78	16.0989	1.36682
414	BGVCOL_15061605	Campo	Solanum tuberosum subsp. andigena	Colombia, Cauca, La Vega	Andigena	-3.8484	-4.70725	CCC_Group_B	CCC_Group_B2	0.483312	37.3675	Tetraploid	NA	NA	NA	CCC_100	No_Selected	CCC_15	CCC_10	No_Selected	14.4667	21.4525	1.14707
415	BGVCOL_15061607	Campo	Solanum tuberosum subsp. andigena	Colombia, Cauca, La Vega	Andigena	-3.17164	4.14459	CCC_Group_B	CCC_Group_B1	0.338939	26.9939	Tetraploid	NA	NA	NA	CCC_100	No_Selected	No_Selected	No_Selected	No_Selected	19	27.7	0.95
416	BGVCOL_15061608	Campo	Solanum tuberosum subsp. andigena	Colombia, Cauca, San Sebastián, Corregimiento de Valencia	Andigena	-3.58346	-4.29908	CCC_Group_B	CCC_Group_B2	0.513325	41.1601	Tetraploid	NA	NA	NA	CCC_100	No_Selected	No_Selected	No_Selected	No_Selected	10.25	5.38995	0.566287
417	BGVCOL_15061609	Campo	Solanum tuberosum subsp. andigena	Colombia, Cauca, San Sebastián	Andigena	-2.00202	3.49967	CCC_Group_B	CCC_Group_B1	0.33273	25.6553	Tetraploid	NA	NA	NA	CCC_100	No_Selected	No_Selected	No_Selected	No_Selected	7.16667	22.1262	0.724048
418	BGVCOL_15061610	Campo	Solanum tuberosum subsp. andigena	Colombia, Cauca, San Sebastián	Andigena	-3.16424	4.10109	CCC_Group_B	CCC_Group_B1	0.33868	26.9381	Tetraploid	NA	NA	NA	CCC_100	No_Selected	No_Selected	No_Selected	No_Selected	12.1333	18.5417	1.035
419	BGVCOL_15061612	Campo	Solanum tuberosum subsp. andigena	Colombia, Cauca, San Sebastián	Andigena	-2.14242	1.951	CCC_Group_B	CCC_Group_B1	0.334541	24.7072	Tetraploid	NA	NA	NA	CCC_100	No_Selected	No_Selected	No_Selected	No_Selected	12.0667	10.2225	0.653627
420	BGVCOL_15061613	Campo	Solanum tuberosum subsp. andigena	Colombia, Cauca, San Sebastián	Andigena	-4.57374	-3.10008	CCC_Group_B	CCC_Group_B2	0.474256	36.7262	Tetraploid	NA	NA	NA	CCC_100	No_Selected	No_Selected	No_Selected	No_Selected	14.2	10.7657	0.929537
421	BGVCOL_15061960	Campo	Solanum tuberosum subsp. andigena	Colombia, Cauca, San Sebastián, Corregimiento Valencia	Andigena	-2.79211	3.20892	CCC_Group_B	CCC_Group_B1	0.343079	26.6313	Tetraploid	NA	NA	NA	CCC_100	CCC_20	No_Selected	CCC_10	No_Selected	16.4333	23.5833	0.988647
422	BGVCOL_15061614	Campo	Solanum tuberosum subsp. andigena	Colombia, Cauca, San Sebastián	Andigena	-4.57885	-3.10563	CCC_Group_B	CCC_Group_B2	0.474774	36.7262	Tetraploid	NA	NA	NA	CCC_100	No_Selected	No_Selected	No_Selected	No_Selected	9.13333	10.0682	0.573105
423	BGVCOL_15061961	Campo	Solanum tuberosum subsp. andigena	Colombia, Cauca, San Sebastián, Corregimiento Valencia	Andigena	-2.00024	3.49675	CCC_Group_B	CCC_Group_B1	0.332471	25.7948	Tetraploid	NA	NA	NA	CCC_100	No_Selected	No_Selected	No_Selected	No_Selected	17.0333	23.7931	1.17461
424	BGVCOL_15062136	Campo	Solanum tuberosum subsp. andigena	Colombia, Cauca, Silvia	Andigena	-1.30476	0.140591	CCC_Group_B	CCC_Group_B1	0.339457	24.6514	Tetraploid	NA	NA	NA	CCC_100	No_Selected	CCC_15	CCC_10	No_Selected	19.2	23.1542	1.58208
425	BGVCOL_15062137	Campo	Solanum tuberosum subsp. andigena	Colombia, Cauca, Silvia	Andigena	-2.58902	3.4436	CCC_Group_B	CCC_Group_B1	0.349806	27.4122	Tetraploid	NA	NA	NA	CCC_100	No_Selected	No_Selected	No_Selected	No_Selected	9.56667	17.3131	0.613045
426	BGVCOL_15061619	Campo	Solanum tuberosum subsp. andigena	Colombia, Cauca, Silvia	Andigena	-2.61618	3.49953	CCC_Group_B	CCC_Group_B1	0.350841	27.4679	Tetraploid	NA	NA	NA	CCC_100	No_Selected	No_Selected	No_Selected	No_Selected	7.16667	11.1727	0.480971
427	BGVCOL_15061621	Campo	Solanum tuberosum subsp. andigena	Colombia, Cauca, Silvia	Andigena	-2.06105	0.327554	CCC_Group_B	CCC_Group_B1	0.361708	27.8583	Tetraploid	NA	NA	NA	CCC_100	No_Selected	No_Selected	No_Selected	No_Selected	19.1667	19.3235	1.04333
428	BGVCOL_15061622	Campo	Solanum tuberosum subsp. andigena	Colombia, Cauca, Silvia	Andigena	-1.95964	2.52218	CCC_Group_B	CCC_Group_B1	0.351876	27.9699	Tetraploid	NA	NA	NA	CCC_100	CCC_20	No_Selected	No_Selected	No_Selected	8.9	12.874	0.507696
429	BGVCOL_15061623	Campo	Solanum tuberosum subsp. andigena	Colombia, Cauca, Silvia	Andigena	-2.04718	3.7821	CCC_Group_B	CCC_Group_B1	0.334541	26.6313	Tetraploid	NA	NA	NA	CCC_100	No_Selected	No_Selected	No_Selected	No_Selected	7.6	9.45882	0.408529
430	BGVCOL_15061624	Campo	Solanum tuberosum subsp. andigena	Colombia, Cauca, Silvia	Andigena	-2.0222	3.4583	CCC_Group_B	CCC_Group_B1	0.324968	25.5996	Tetraploid	NA	NA	NA	CCC_100	No_Selected	No_Selected	No_Selected	No_Selected	16.8667	16.0002	0.93432
431	BGVCOL_15062138	Campo	Solanum tuberosum subsp. andigena	Colombia, Valle del Cauca, Cerrito, Corregimiento Tenerife	Andigena	-1.94895	3.2811	CCC_Group_B	CCC_Group_B1	0.326261	25.3486	Tetraploid	48	14	2n=4x=48	CCC_100	No_Selected	No_Selected	No_Selected	No_Selected	18.3	23.0167	1.08875
432	BGVCOL_15061626	Campo	Solanum tuberosum subsp. andigena	Colombia, Valle del Cauca, Cerrito, Corregimiento de Tenerife	Andigena	-1.9669	2.38858	CCC_Group_B	CCC_Group_B1	0.328072	23.8985	Tetraploid	NA	NA	NA	CCC_100	No_Selected	No_Selected	No_Selected	No_Selected	6.86667	12.4806	0.457361
433	BGVCOL_15061627	Campo	Solanum tuberosum subsp. andigena	Colombia, Valle del Cauca, Cerrito, Corregimiento Tenerife	Andigena	-2.29308	3.22102	CCC_Group_B	CCC_Group_B1	0.309961	24.2889	Tetraploid	NA	NA	NA	CCC_100	No_Selected	No_Selected	No_Selected	No_Selected	18.8667	16.9631	1.17567
434	BGVCOL_15061628	Campo	Solanum tuberosum subsp. andigena	Colombia, Valle del Cauca, Palmira	Andigena	-2.34314	1.51073	CCC_Group_B	CCC_Group_B1	0.360155	26.5198	Tetraploid	NA	NA	NA	CCC_100	CCC_20	No_Selected	CCC_10	No_Selected	17.8667	18.869	1.12794
435	BGVCOL_15061629	Campo	Solanum tuberosum subsp. andigena	Colombia, Cundinamarca, Tausa	Andigena	-1.98133	0.95976	CCC_Group_B	CCC_Group_B1	0.343338	26.0178	Tetraploid	NA	NA	NA	CCC_100	CCC_20	CCC_15	CCC_10	No_Selected	10.5333	15.2906	0.686068
436	BGVCOL_15061630	Campo	Solanum tuberosum subsp. andigena	Colombia, Cundinamarca, Tausa	Andigena	-2.49657	0.160114	CCC_Group_B	CCC_Group_B1	0.368952	29.2526	Tetraploid	NA	NA	NA	CCC_100	CCC_20	No_Selected	No_Selected	No_Selected	13.3667	15.0726	0.858675
437	BGVCOL_15061631	Campo	Solanum tuberosum subsp. andigena	Colombia, Cundinamarca, Tausa	Andigena	-2.41212	0.295633	CCC_Group_B	CCC_Group_B1	0.3674	29.0574	Tetraploid	NA	NA	NA	CCC_100	No_Selected	No_Selected	No_Selected	No_Selected	14.5667	20.698	1.03894
438	BGVCOL_15061632	Campo	Solanum tuberosum subsp. andigena	Colombia, Cundinamarca, Tausa	Andigena	-4.57627	-3.09961	CCC_Group_B	CCC_Group_B2	0.474774	36.6704	Tetraploid	48	12	2n=4x=48	CCC_100	No_Selected	No_Selected	No_Selected	No_Selected	6	10.1349	0.37746
439	BGVCOL_15062139	Campo	Solanum tuberosum subsp. andigena	Colombia, Cundinamarca, Tausa	Andigena	-2.11681	1.31026	CCC_Group_B	CCC_Group_B1	0.36947	27.2448	Tetraploid	NA	NA	NA	CCC_100	CCC_20	CCC_15	CCC_10	CCC_3	5.2	15.2837	0.517788
440	BGVCOL_15061633	Campo	Solanum tuberosum subsp. andigena	Colombia, Cundinamarca, Tausa	Andigena	-2.65283	-2.62613	CCC_Group_B	CCC_Group_B2	0.469858	37.507	Tetraploid	NA	NA	NA	CCC_100	No_Selected	No_Selected	No_Selected	No_Selected	NA	NA	NA
441	BGVCOL_15061634	Campo	Solanum tuberosum subsp. andigena	Colombia, Cundinamarca, Tausa	Andigena	-3.15495	4.11495	CCC_Group_B	CCC_Group_B1	0.341009	27.217	Tetraploid	NA	NA	NA	CCC_100	No_Selected	No_Selected	No_Selected	No_Selected	4.2	5.94872	0.34359
442	BGVCOL_15061962	Campo	Solanum tuberosum subsp. andigena	Colombia, Cundinamarca, Tausa	Andigena	-3.59173	-3.97616	CCC_Group_B	CCC_Group_B2	0.487193	36.754	Tetraploid	NA	NA	NA	CCC_100	No_Selected	No_Selected	No_Selected	No_Selected	11.4667	7.85515	0.657941
443	BGVCOL_15061637	Campo	Solanum tuberosum subsp. andigena	Colombia, Cundinamarca, Tausa	Andigena	-2.05584	3.77988	CCC_Group_B	CCC_Group_B1	0.336093	26.6313	Tetraploid	NA	NA	NA	CCC_100	No_Selected	No_Selected	No_Selected	No_Selected	9.4	15.8236	0.544583
444	BGVCOL_15061638	Campo	Solanum tuberosum subsp. andigena	Colombia, Cundinamarca, Tausa	Andigena	-2.0644	3.7896	CCC_Group_B	CCC_Group_B1	0.334799	26.5198	Tetraploid	NA	NA	NA	CCC_100	No_Selected	No_Selected	No_Selected	No_Selected	17.8	21.3333	1.04352
445	BGVCOL_15061639	Campo	Solanum tuberosum subsp. andigena	Colombia, Cundinamarca, Tausa	Andigena	-4.73789	-4.28566	CCC_Group_B	CCC_Group_B2	0.513842	40.1004	Tetraploid	NA	NA	NA	CCC_100	No_Selected	No_Selected	No_Selected	No_Selected	12.3667	13.4328	0.709534
446	BGVCOL_15061640	Campo	Solanum tuberosum subsp. andigena	Colombia, Cundinamarca, Tausa	Andigena	-2.28924	2.78946	CCC_Group_B	CCC_Group_B1	0.329107	25.1813	Tetraploid	NA	NA	NA	CCC_100	CCC_20	No_Selected	CCC_10	No_Selected	6.36667	3.91667	0.35119
447	BGVCOL_15061641	Campo	Solanum tuberosum subsp. andigena	Colombia, Cundinamarca, Tausa	Andigena	-4.73395	-4.30326	CCC_Group_B	CCC_Group_B2	0.517206	40.2398	Tetraploid	48	13	2n=4x=48	CCC_100	No_Selected	No_Selected	No_Selected	No_Selected	13.9667	14.5481	0.805926
448	BGVCOL_15061642	Campo	Solanum tuberosum subsp. andigena	Colombia, Cundinamarca, Tausa	Andigena	-2.03006	3.75741	CCC_Group_B	CCC_Group_B1	0.331953	26.6313	Tetraploid	NA	NA	NA	CCC_100	No_Selected	No_Selected	No_Selected	No_Selected	12.1667	10.9917	0.83125
449	BGVCOL_15061645	Campo	Solanum tuberosum subsp. andigena	Colombia, Boyacá, Ramiriquí, El Santuario	Andigena	-2.19579	2.77865	CCC_Group_B	CCC_Group_B1	0.326261	25.1255	Tetraploid	NA	NA	NA	CCC_100	No_Selected	CCC_15	No_Selected	No_Selected	16.7	8.3	0.835
450	BGVCOL_15061963	Campo	Solanum tuberosum subsp. andigena	Colombia, Boyacá, Ramiriquí, El Santuario	Andigena	-2.65253	3.48954	CCC_Group_B	CCC_Group_B1	0.351876	27.5516	Tetraploid	NA	NA	NA	CCC_100	No_Selected	No_Selected	No_Selected	No_Selected	13.3333	22.7051	1.0547
451	BGVCOL_15061646	Campo	Solanum tuberosum subsp. andigena	Colombia, Cundinamarca, Ubaté	Andigena	-2.21524	-0.569938	CCC_Group_B	CCC_Group_B1	0.416559	33.4914	Tetraploid	NA	NA	NA	CCC_100	No_Selected	No_Selected	No_Selected	No_Selected	11.7	18.9278	0.727222
452	BGVCOL_15061647	Campo	Solanum tuberosum subsp. andigena	Colombia, Cundinamarca, Ubaté	Andigena	-2.04098	3.76228	CCC_Group_B	CCC_Group_B1	0.333765	26.6592	Tetraploid	NA	NA	NA	CCC_100	No_Selected	No_Selected	No_Selected	No_Selected	10.5333	36.6032	1.13968
453	BGVCOL_15061648	Campo	Solanum tuberosum subsp. andigena	Colombia, Cundinamarca, Tausa	Andigena	-2.08366	3.06189	CCC_Group_B	CCC_Group_B1	0.322639	24.9861	Tetraploid	NA	NA	NA	CCC_100	No_Selected	No_Selected	CCC_10	No_Selected	9.9	12.8597	0.590278
454	BGVCOL_15061649	Campo	Solanum tuberosum subsp. andigena	Colombia, Cundinamarca, Ubaté, Guatancuy Alto	Andigena	-3.8485	-4.20757	CCC_Group_B	CCC_Group_B2	0.506598	38.4551	Tetraploid	NA	NA	NA	CCC_100	No_Selected	No_Selected	CCC_10	No_Selected	17.5333	15.9	0.991667
455	BGVCOL_15061650	Campo	Solanum tuberosum subsp. andigena	Colombia, Boyacá, Chiquinquira	Andigena	-2.16922	-5.59724	CCC_Group_B	CCC_Group_B2	0.529366	42.2476	Tetraploid	NA	NA	NA	CCC_100	CCC_20	CCC_15	No_Selected	No_Selected	14.6667	16.9228	0.856947
456	BGVCOL_15061651	Campo	Solanum tuberosum subsp. andigena	Colombia, Boyacá, Chiquinquira	Andigena	-2.73213	2.20995	CCC_Group_B	CCC_Group_B1	0.365589	28.4997	Tetraploid	NA	NA	NA	CCC_100	CCC_20	CCC_15	CCC_10	CCC_3	16.4	27.054	1.48746
457	494_BGVCOL_15061652	Campo	NA	NA	Guata	-4.15553	-2.53234	CCC_Group_B	CCC_Group_B2	0.413195	33.1288	Tetraploid	NA	NA	NA	CCC_100	No_Selected	No_Selected	No_Selected	No_Selected	NA	NA	NA
458	BGVCOL_15061653	Campo	Solanum tuberosum subsp. andigena	Colombia, Cundinamarca, Chocontá, Saucio	Andigena	-2.60648	3.95346	CCC_Group_B	CCC_Group_B1	0.337387	26.2967	Tetraploid	NA	NA	NA	CCC_100	No_Selected	No_Selected	No_Selected	No_Selected	19.1667	29.1404	1.12453
459	BGVCOL_15061654	Campo	Solanum tuberosum subsp. andigena	Colombia, Cundinamarca, Chocontá, Saucio	Andigena	-4.56435	-3.0999	CCC_Group_B	CCC_Group_B2	0.473997	36.6704	Tetraploid	NA	NA	NA	CCC_100	No_Selected	No_Selected	No_Selected	No_Selected	22.7333	14.4833	1.42667
460	BGVCOL_15061655	Campo	Solanum tuberosum subsp. andigena	Colombia, Cundinamarca, Chocontá, Saucio	Andigena	-3.55392	-6.00937	CCC_Group_B	CCC_Group_B2	0.533506	40.9927	Tetraploid	NA	NA	NA	CCC_100	CCC_20	CCC_15	No_Selected	No_Selected	17.0667	11.9863	1.10897
461	BGVCOL_15061656	Campo	Solanum tuberosum subsp. andigena	Colombia, Cundinamarca, Chocontá, Saucio	Andigena	-2.68919	-3.51282	CCC_Group_B	CCC_Group_B2	0.483829	34.5231	Tetraploid	NA	NA	NA	CCC_100	No_Selected	No_Selected	No_Selected	No_Selected	8.66667	4.38027	0.598099
462	BGVCOL_15061658	Campo	Solanum tuberosum subsp. andigena	Colombia, Cundinamarca, Chocontá, Saucio	Andigena	-4.39238	-3.34546	CCC_Group_B	CCC_Group_B2	0.46934	36.2521	Tetraploid	NA	NA	NA	CCC_100	No_Selected	No_Selected	No_Selected	No_Selected	17.6	11.5671	1.13473
463	BGVCOL_15061659	Campo	Solanum tuberosum subsp. andigena	Colombia, Boyacá, Ventaquemada	Andigena	-3.6097	-4.29142	CCC_Group_B	CCC_Group_B2	0.510479	40.8812	Tetraploid	NA	NA	NA	CCC_100	No_Selected	No_Selected	No_Selected	No_Selected	9.86667	6.62692	0.643237
464	BGVCOL_15061661	Campo	Solanum tuberosum subsp. andigena	Colombia, Boyacá, Ventaquemada, Puente de Piedra	Andigena	-4.57476	-3.06304	CCC_Group_B	CCC_Group_B2	0.473997	36.6983	Tetraploid	NA	NA	NA	CCC_100	No_Selected	No_Selected	No_Selected	No_Selected	14.4667	9.54868	1.11495
465	BGVCOL_15061662	Campo	Solanum tuberosum subsp. andigena	Colombia, Boyacá, Ventaquemada, Puente de Piedra	Andigena	-3.14472	-1.05075	CCC_Group_B	CCC_Group_B1	0.452523	35.2203	Tetraploid	NA	NA	NA	CCC_100	No_Selected	No_Selected	No_Selected	No_Selected	21.6	11.0677	1.25315
466	BGVCOL_15062357	Campo	Solanum tuberosum subsp. andigena	Colombia, Boyacá, Ventaquemada, Puente de Piedra	Andigena	-2.00299	3.49768	CCC_Group_B	CCC_Group_B1	0.331436	25.7669	Tetraploid	48	12	2n=4x=48	CCC_100	No_Selected	No_Selected	No_Selected	No_Selected	20.8333	25.4353	1.14542
467	BGVCOL_15062142	Campo	Solanum tuberosum subsp. andigena	Colombia, Boyacá, Ventaquemada, Puente de Piedra	Andigena	-4.06853	-4.2574	CCC_Group_B	CCC_Group_B2	0.556016	42.2197	Tetraploid	NA	NA	NA	CCC_100	No_Selected	No_Selected	No_Selected	No_Selected	6.8	5.26078	0.370294
468	BGVCOL_15061665	Campo	Solanum tuberosum subsp. andigena	Colombia, Boyacá, Soracá, CHAINE	Andigena	-4.02686	-4.26069	CCC_Group_B	CCC_Group_B2	0.552135	42.0245	Tetraploid	48	12	2n=4x=48	CCC_100	No_Selected	No_Selected	No_Selected	No_Selected	4.66667	4.22273	0.303788
469	BGVCOL_15061666	Campo	Solanum tuberosum subsp. andigena	Colombia, Valle del Cauca, Tuluá, Corregimiento Barragán	Andigena	-1.33994	0.389171	CCC_Group_B	CCC_Group_B1	0.350841	26.3804	Tetraploid	NA	NA	NA	CCC_100	No_Selected	CCC_15	CCC_10	No_Selected	7.86667	11.3437	0.483889
470	BGVCOL_15061668	Campo	Solanum tuberosum subsp. andigena	Colombia, Valle del Cauca, Tuluá, Corregimiento Barragán	Andigena	-4.08118	-4.27586	CCC_Group_B	CCC_Group_B2	0.556274	42.2197	Tetraploid	NA	NA	NA	CCC_100	CCC_20	No_Selected	CCC_10	CCC_3	8.76667	6.38072	0.502843
471	BGVCOL_15062143	Campo	Solanum tuberosum subsp. andigena	Colombia, Valle del Cauca, Tuluá, Corregimiento de Barragán	Andigena	-2.06157	3.02841	CCC_Group_B	CCC_Group_B1	0.342303	26.1294	Tetraploid	NA	NA	NA	CCC_100	No_Selected	No_Selected	No_Selected	No_Selected	7.93333	9.97654	0.457332
472	BGVCOL_15061667	Campo	Solanum tuberosum subsp. andigena	Colombia, Valle del Cauca, Tuluá	Andigena	-2.03469	3.03817	CCC_Group_B	CCC_Group_B1	0.343079	26.2409	Tetraploid	NA	NA	NA	CCC_100	No_Selected	No_Selected	No_Selected	No_Selected	17.3	12.6625	0.994167
473	BGVCOL_15061669	Campo	Solanum tuberosum subsp. andigena	Colombia, Valle del Cauca, Tuluá	Andigena	-1.90705	3.03991	CCC_Group_B	CCC_Group_B1	0.329107	25.4044	Tetraploid	NA	NA	NA	CCC_100	No_Selected	CCC_15	No_Selected	No_Selected	9.3	13.1111	0.659444
474	BGVCOL_15061670	Campo	Solanum tuberosum subsp. andigena	Colombia, Valle del Cauca, Tuluá	Andigena	-4.70736	-4.31816	CCC_Group_B	CCC_Group_B2	0.517723	40.3793	Tetraploid	NA	NA	NA	CCC_100	No_Selected	No_Selected	No_Selected	No_Selected	14.4	10.8434	0.816814
475	BGVCOL_15061671	Campo	Solanum tuberosum subsp. andigena	Colombia, Valle del Cauca, Tuluá	Andigena	-2.09964	3.0642	CCC_Group_B	CCC_Group_B1	0.32238	24.9861	Tetraploid	NA	NA	NA	CCC_100	No_Selected	CCC_15	No_Selected	No_Selected	8.5	11.2421	0.529286
476	BGVCOL_15061673	Campo	Solanum tuberosum subsp. andigena	Colombia, Valle del Cauca, Tuluá	Andigena	-2.98179	-1.70473	CCC_Group_B	CCC_Group_B2	0.41216	31.8182	Tetraploid	NA	NA	NA	CCC_100	CCC_20	CCC_15	No_Selected	No_Selected	24.7	20.95	1.235
477	BGVCOL_15061676	Campo	Solanum tuberosum subsp. andigena	Colombia, Cundinamarca, Usme, Las Mercedes	Andigena	-3.15577	4.13172	CCC_Group_B	CCC_Group_B1	0.341009	27.3006	Tetraploid	NA	NA	NA	CCC_100	No_Selected	No_Selected	No_Selected	No_Selected	4.36667	5.79583	0.299583
478	BGVCOL_15061677	Campo	Solanum tuberosum subsp. andigena	Colombia, Cundinamarca, Usme, Las Mercedes	Andigena	-2.60133	3.46153	CCC_Group_B	CCC_Group_B1	0.350582	27.4958	Tetraploid	NA	NA	NA	CCC_100	No_Selected	No_Selected	No_Selected	No_Selected	10.4667	22.9722	0.874444
479	BGVCOL_15061678	Campo	Solanum tuberosum subsp. andigena	Colombia, Cundinamarca, Usme, Las Mercedes	Andigena	-2.63504	3.49089	CCC_Group_B	CCC_Group_B1	0.352911	27.6631	Tetraploid	NA	NA	NA	CCC_100	No_Selected	No_Selected	No_Selected	No_Selected	14.7667	19.7159	1.01667
480	BGVCOL_15061679	Campo	Solanum tuberosum subsp. andigena	Colombia, Cundinamarca, Usme, Las Mercedes	Andigena	-2.08414	2.8738	CCC_Group_B	CCC_Group_B1	0.329625	24.9861	Tetraploid	NA	NA	NA	CCC_100	No_Selected	No_Selected	CCC_10	No_Selected	8.8	11.6244	0.605588
481	BGVCOL_15061680	Campo	Solanum tuberosum subsp. andigena	Colombia, Cundinamarca, Usme, Las Mercedes	Andigena	-4.73002	-4.28894	CCC_Group_B	CCC_Group_B2	0.517982	40.3514	Tetraploid	NA	NA	NA	CCC_100	No_Selected	No_Selected	No_Selected	No_Selected	16.4667	19.3889	0.97125
482	BGVCOL_15061682	Campo	Solanum tuberosum subsp. andigena	Colombia, Cundinamarca, Usme, Las Mercedes	Andigena	-2.06172	3.76703	CCC_Group_B	CCC_Group_B1	0.335058	26.6035	Tetraploid	NA	NA	NA	CCC_100	No_Selected	No_Selected	No_Selected	No_Selected	2.46667	5.80715	0.163926
483	BGVCOL_15061683	Campo	Solanum tuberosum subsp. andigena	Colombia, Cundinamarca, Usme, Las Mercedes	Andigena	-3.13586	4.13421	CCC_Group_B	CCC_Group_B1	0.336869	27.1333	Tetraploid	NA	NA	NA	CCC_100	No_Selected	No_Selected	No_Selected	No_Selected	12.4667	18.0752	0.724468
484	BGVCOL_15061684	Campo	Solanum tuberosum subsp. andigena	Colombia, Cundinamarca, Ubaté, Guatancuy Alto	Andigena	-4.41989	-4.36609	CCC_Group_B	CCC_Group_B2	0.516947	39.2638	Tetraploid	NA	NA	NA	CCC_100	No_Selected	No_Selected	No_Selected	No_Selected	8.73333	6.23996	0.459854
485	BGVCOL_15061685	Campo	Solanum tuberosum subsp. andigena	Colombia, Cundinamarca, Ubaté, Guatancuy Alto	Andigena	-2.01282	3.02347	CCC_Group_B	CCC_Group_B1	0.341268	26.1852	Tetraploid	NA	NA	NA	CCC_100	No_Selected	No_Selected	No_Selected	No_Selected	4.83333	5.74444	0.288333
486	BGVCOL_15061686	Campo	Solanum tuberosum subsp. andigena	Colombia, Cundinamarca, Cáqueza	Andigena	-3.16395	4.12977	CCC_Group_B	CCC_Group_B1	0.34075	27.217	Tetraploid	NA	NA	NA	CCC_100	No_Selected	No_Selected	No_Selected	No_Selected	4.03333	4.7463	0.243704
487	BGVCOL_15061687	Campo	Solanum tuberosum subsp. andigena	Colombia, Cundinamarca, Cáqueza	Andigena	-2.08798	3.87163	CCC_Group_B	CCC_Group_B1	0.290039	21.0262	Tetraploid	NA	NA	NA	CCC_100	CCC_20	No_Selected	No_Selected	No_Selected	2.93333	2.63333	0.178333
488	BGVCOL_15061702	Campo	Solanum tuberosum subsp. andigena	NA	Andigena	-2.26817	2.79386	CCC_Group_B	CCC_Group_B1	0.326779	24.9024	Tetraploid	NA	NA	NA	CCC_100	No_Selected	No_Selected	No_Selected	No_Selected	0.366667	1.86667	0.0866667
489	BGVCOL_15061688	Campo	Solanum tuberosum subsp. andigena	Colombia, Cundinamarca, Cáqueza	Andigena	-3.16596	4.12521	CCC_Group_B	CCC_Group_B1	0.341009	27.2448	Tetraploid	NA	NA	NA	CCC_100	No_Selected	No_Selected	No_Selected	No_Selected	10.8333	18.9905	0.715833
490	BGVCOL_15062144	Campo	Solanum tuberosum subsp. andigena	Colombia, Cundinamarca, Cáqueza	Andigena	-2.00873	3.4859	CCC_Group_B	CCC_Group_B1	0.333247	25.9063	Tetraploid	NA	NA	NA	CCC_100	No_Selected	No_Selected	No_Selected	No_Selected	14.4	17.6992	1.03029
491	BGVCOL_15061689	Campo	Solanum tuberosum subsp. andigena	Colombia, Cundinamarca, Cáqueza	Andigena	-2.62744	3.49883	CCC_Group_B	CCC_Group_B1	0.352911	27.6631	Tetraploid	NA	NA	NA	CCC_100	No_Selected	No_Selected	No_Selected	No_Selected	9.4	15.3643	0.734286
492	BGVCOL_15061690	Campo	Solanum tuberosum subsp. andigena	Colombia, Cundinamarca, Fosca, La Placita	Andigena	-2.59595	3.48771	CCC_Group_B	CCC_Group_B1	0.352135	27.6074	Tetraploid	NA	NA	NA	CCC_100	No_Selected	No_Selected	No_Selected	No_Selected	9.3	12.0804	0.620055
493	BGVCOL_15062145	Campo	Solanum tuberosum subsp. andigena	Colombia, Cundinamarca, Gutiérrez, El Cañón	Phureja	-2.72011	2.89419	CCC_Group_B	CCC_Group_B1	0.344114	27.4958	Tetraploid	NA	NA	NA	CCC_100	CCC_20	CCC_15	No_Selected	No_Selected	67	2.965	0.988333
494	BGVCOL_15061699	Campo	Solanum tuberosum subsp. andigena	NA	Andigena	-2.59329	3.47378	CCC_Group_B	CCC_Group_B1	0.351617	27.5237	Tetraploid	NA	NA	NA	CCC_100	No_Selected	No_Selected	No_Selected	No_Selected	9.83333	14.0389	0.617917
495	BGVCOL_15061700	Campo	Solanum tuberosum subsp. andigena	NA	Andigena	-2.96601	-1.91031	CCC_Group_B	CCC_Group_B2	0.448124	35.6386	Tetraploid	NA	NA	NA	CCC_100	No_Selected	No_Selected	No_Selected	No_Selected	8.55	14.7667	0.717614
496	BGVCOL_15061701	Campo	Solanum tuberosum subsp. andigena	NA	Andigena	-2.60958	3.50759	CCC_Group_B	CCC_Group_B1	0.351876	27.6074	Tetraploid	NA	NA	NA	CCC_100	No_Selected	No_Selected	No_Selected	No_Selected	10.2	13.0231	0.716538
497	BGVCOL_15061703	Campo	Solanum tuberosum subsp. andigena	NA	Andigena	-2.08685	3.06457	CCC_Group_B	CCC_Group_B1	0.32031	24.8187	Tetraploid	NA	NA	NA	CCC_100	No_Selected	No_Selected	No_Selected	No_Selected	7.83333	10.95	0.504444
498	BGVCOL_15061704	Campo	Solanum tuberosum subsp. andigena	Colombia, Quindío, Salento	Andigena	-2.04635	3.78664	CCC_Group_B	CCC_Group_B1	0.334541	26.6313	Tetraploid	NA	NA	NA	CCC_100	No_Selected	No_Selected	No_Selected	No_Selected	12.35	13.9821	0.750357
499	BGVCOL_15061706	Campo	Solanum tuberosum subsp. andigena	Colombia, Caldas, Manizales, Las Palmas	Andigena	-3.4412	-5.19316	CCC_Group_B	CCC_Group_B2	0.482277	36.3079	Tetraploid	NA	NA	NA	CCC_100	No_Selected	No_Selected	No_Selected	No_Selected	9.63333	16.5333	0.60369
500	BGVCOL_15061707	Campo	Solanum tuberosum subsp. andigena	Colombia, Caldas, Manizales	Andigena	-2.73228	2.90208	CCC_Group_B	CCC_Group_B1	0.344114	27.5237	Tetraploid	NA	NA	NA	CCC_100	No_Selected	No_Selected	No_Selected	No_Selected	10.2	9.51364	0.743182
501	BGVCOL_15061708	Campo	Solanum tuberosum subsp. andigena	Colombia, Caldas, Manizales	Andigena	-2.67814	-2.62138	CCC_Group_B	CCC_Group_B2	0.46934	37.5906	Tetraploid	NA	NA	NA	CCC_100	CCC_20	CCC_15	CCC_10	No_Selected	NA	NA	NA
502	BGVCOL_15062146	Campo	Solanum tuberosum subsp. andigena	Colombia, Caldas, Manizales, Paramo de Letras	Andigena	-2.49864	0.165691	CCC_Group_B	CCC_Group_B1	0.368952	29.0853	Tetraploid	NA	NA	NA	CCC_100	No_Selected	No_Selected	No_Selected	No_Selected	13.5	11.8319	0.772963
503	BGVCOL_15061709	Campo	Solanum tuberosum subsp. andigena	Colombia, Caldas, Manizales	Andigena	-1.94011	3.03901	CCC_Group_B	CCC_Group_B1	0.328849	25.2928	Tetraploid	NA	NA	NA	CCC_100	CCC_20	No_Selected	No_Selected	No_Selected	9.53333	12.813	0.857593
504	BGVCOL_15061710	Campo	Solanum tuberosum subsp. andigena	Colombia, Tolima, Murillo, Santa Bárbara	Andigena	-2.50558	0.158802	CCC_Group_B	CCC_Group_B1	0.369211	29.1411	Tetraploid	NA	NA	NA	CCC_100	No_Selected	No_Selected	No_Selected	No_Selected	17.0667	13.766	1.13029
505	BGVCOL_15061712	Campo	Solanum tuberosum subsp. andigena	Colombia, Tolima, Murillo, Santa Bárbara	Andigena	-3.13901	-1.02625	CCC_Group_B	CCC_Group_B1	0.453299	35.2761	Tetraploid	NA	NA	NA	CCC_100	CCC_20	No_Selected	No_Selected	No_Selected	12.7333	9.47727	0.846159
506	BGVCOL_15062369	Campo	Solanum tuberosum subsp. andigena	Colombia, Boyacá, Cienaga	Andigena	-2.12065	1.28812	CCC_Group_B	CCC_Group_B1	0.366365	27.1054	Tetraploid	NA	NA	NA	CCC_100	No_Selected	No_Selected	No_Selected	No_Selected	11	19.8991	0.886368
507	BGVCOL_15061713	Campo	Solanum tuberosum subsp. andigena	Colombia, Tolima, Murillo	Andigena	-2.03473	3.77489	CCC_Group_B	CCC_Group_B1	0.332988	26.3804	Tetraploid	NA	NA	NA	CCC_100	No_Selected	No_Selected	No_Selected	No_Selected	9.83333	11.5337	0.586742
508	BGVCOL_15061714	Campo	Solanum tuberosum subsp. andigena	Colombia, Cundinamarca, Anolaima	Andigena	-2.1045	1.28927	CCC_Group_B	CCC_Group_B1	0.365847	27.0496	Tetraploid	NA	NA	NA	CCC_100	No_Selected	No_Selected	No_Selected	No_Selected	10.7	9.08547	0.659444
509	BGVCOL_15062147	Campo	Solanum tuberosum subsp. andigena	Colombia, Nariño, Túquerres	Andigena	-2.11427	1.30055	CCC_Group_B	CCC_Group_B1	0.3674	26.9939	Tetraploid	NA	NA	NA	CCC_100	No_Selected	No_Selected	No_Selected	No_Selected	13.8667	13.7406	1.12545
510	BGVCOL_15061717	Campo	Solanum tuberosum subsp. andigena	Colombia, Nariño, Túquerres, Iguá	Andigena	-2.87008	3.68534	CCC_Group_B	CCC_Group_B1	0.308409	23.034	Tetraploid	NA	NA	NA	CCC_100	CCC_20	No_Selected	No_Selected	No_Selected	17.2	11.4	1.01264
511	BGVCOL_15061718	Campo	Solanum tuberosum subsp. andigena	Colombia, Nariño, Túquerres, Iguá	Andigena	-3.1466	-1.01045	CCC_Group_B	CCC_Group_B1	0.451488	35.1645	Tetraploid	NA	NA	NA	CCC_100	No_Selected	No_Selected	No_Selected	No_Selected	8.98333	8.01721	0.631939
512	BGVCOL_15061964	Campo	Solanum tuberosum subsp. andigena	Colombia, Nariño, Túquerres, Igúa	Andigena	-2.19807	-0.580984	CCC_Group_B	CCC_Group_B1	0.4163	33.324	Tetraploid	NA	NA	NA	CCC_100	No_Selected	No_Selected	No_Selected	No_Selected	9.46667	13.1444	0.717593
513	BGVCOL_15061719	Campo	Solanum tuberosum subsp. andigena	Colombia, Nariño, Túquerres, Iguá	Andigena	-2.24762	-0.547854	CCC_Group_B	CCC_Group_B1	0.418111	33.5471	Tetraploid	NA	NA	NA	CCC_100	No_Selected	No_Selected	No_Selected	No_Selected	10.6333	10.8339	0.635
514	BGVCOL_15061720	Campo	Solanum tuberosum subsp. andigena	Colombia, Nariño, Túquerres, Iguá	Andigena	-2.14253	1.32505	CCC_Group_B	CCC_Group_B1	0.327555	25.1534	Tetraploid	NA	NA	NA	CCC_100	No_Selected	No_Selected	No_Selected	No_Selected	10.2333	33.3077	1.67926
515	BGVCOL_15062358	Campo	Solanum tuberosum subsp. andigena	Colombia, Nariño, Túquerres, Muerchag	Andigena	-2.62589	3.50191	CCC_Group_B	CCC_Group_B1	0.3511	27.7747	Tetraploid	NA	NA	NA	CCC_100	No_Selected	No_Selected	No_Selected	No_Selected	9.03333	169.689	6.465
516	BGVCOL_15061721	Campo	Solanum tuberosum subsp. andigena	Colombia, Nariño, Túquerres, Muerchag	Andigena	-2.07259	0.368354	CCC_Group_B	CCC_Group_B1	0.361708	27.7747	Tetraploid	NA	NA	NA	CCC_100	No_Selected	No_Selected	No_Selected	No_Selected	11.6	16.0463	0.74
517	BGVCOL_15061722	Campo	Solanum tuberosum subsp. andigena	Colombia, Nariño, El Espino	Andigena	-0.970059	1.10392	CCC_Group_B	CCC_Group_B1	0.378784	30.0056	Tetraploid	NA	NA	NA	CCC_100	CCC_20	No_Selected	No_Selected	No_Selected	10.1	11.7921	0.650159
518	BGVCOL_15061723	Campo	Solanum tuberosum subsp. andigena	Colombia, Nariño, Potosí , Cárdenas	Andigena	-2.0938	0.340031	CCC_Group_B	CCC_Group_B1	0.361966	28.0535	Tetraploid	NA	NA	NA	CCC_100	No_Selected	No_Selected	No_Selected	No_Selected	11.9333	16.8389	0.743519
519	BGVCOL_15061724	Campo	Solanum tuberosum subsp. andigena	Colombia, Nariño, Potosí , Cárdenas	Andigena	-2.24151	1.17596	CCC_Group_B	CCC_Group_B1	0.369987	28.9738	Tetraploid	NA	NA	NA	CCC_100	CCC_20	No_Selected	No_Selected	No_Selected	10	10.1417	0.732917
520	BGVCOL_15062149	Campo	Solanum tuberosum subsp. andigena	Colombia, Nariño, Potosí , Cárdenas	Andigena	-2.10923	1.28679	CCC_Group_B	CCC_Group_B1	0.366882	26.9102	Tetraploid	NA	NA	NA	CCC_100	No_Selected	No_Selected	No_Selected	No_Selected	8.73333	7.79861	0.566944
521	BGVCOL_15061725	Campo	Solanum tuberosum subsp. andigena	Colombia, Nariño, Potosí , Cárdenas	Andigena	-2.07547	1.29932	CCC_Group_B	CCC_Group_B1	0.365847	26.9381	Tetraploid	NA	NA	NA	CCC_100	No_Selected	No_Selected	No_Selected	No_Selected	5.16667	7.20455	0.401515
522	BGVCOL_15061726	Campo	Solanum tuberosum subsp. andigena	Colombia, Nariño, La Victoria	Andigena	-3.50728	-3.25616	CCC_Group_B	CCC_Group_B2	0.465977	37.0887	Tetraploid	NA	NA	NA	CCC_100	No_Selected	No_Selected	No_Selected	No_Selected	6.3	7.32639	0.441667
523	BGVCOL_15061729	Campo	Solanum tuberosum subsp. andigena	Colombia, Nariño, Ipiales, Corregimiento San José de la Victoria	Andigena	-2.45385	1.90608	CCC_Group_B	CCC_Group_B1	0.35912	27.942	Tetraploid	NA	NA	NA	CCC_100	No_Selected	No_Selected	No_Selected	No_Selected	8.86667	11.4481	0.698519
524	BGVCOL_15061730	Campo	Solanum tuberosum subsp. andigena	Colombia, Nariño	Andigena	-2.44686	1.88045	CCC_Group_B	CCC_Group_B1	0.36119	28.1651	Tetraploid	NA	NA	NA	CCC_100	No_Selected	No_Selected	No_Selected	No_Selected	6.1	6.83824	0.363333
525	BGVCOL_15061731	Campo	Solanum tuberosum subsp. andigena	Colombia, Nariño	Andigena	-2.59899	3.49991	CCC_Group_B	CCC_Group_B1	0.351617	27.6352	Tetraploid	NA	NA	NA	CCC_100	No_Selected	No_Selected	No_Selected	No_Selected	7.73333	22.3167	0.964167
526	BGVCOL_15061733	Campo	Solanum tuberosum subsp. andigena	Colombia, Nariño, El Encano, Santa Clara	Andigena	-2.56407	3.48639	CCC_Group_B	CCC_Group_B1	0.345666	26.8544	Tetraploid	NA	NA	NA	CCC_100	No_Selected	No_Selected	No_Selected	No_Selected	8.26667	10.4111	0.482632
527	BGVCOL_15061734	Campo	Solanum tuberosum subsp. andigena	Colombia, Nariño, El Encano, San José	Andigena	-2.62929	3.48264	CCC_Group_B	CCC_Group_B1	0.352652	27.6352	Tetraploid	NA	NA	NA	CCC_100	No_Selected	No_Selected	No_Selected	No_Selected	16.6333	15.1379	1.26985
528	BGVCOL_15061735	Campo	Solanum tuberosum subsp. andigena	Colombia, Nariño, El Encano, San José	Andigena	-2.11781	1.27652	CCC_Group_B	CCC_Group_B1	0.366882	27.2727	Tetraploid	NA	NA	NA	CCC_100	No_Selected	No_Selected	No_Selected	No_Selected	9.1	5.975	0.50375
529	BGVCOL_15062150	Campo	Solanum tuberosum subsp. andigena	Colombia, Nariño, Túquerres, Corregimiento Pinzón	Andigena	-0.591895	-0.519862	CCC_Group_B	CCC_Group_B1	0.371539	28.2766	Tetraploid	NA	NA	NA	CCC_100	CCC_20	CCC_15	CCC_10	No_Selected	7.63333	11.624	0.465417
530	BGVCOL_15062151	Campo	Solanum tuberosum subsp. andigena	Colombia, Nariño, Túquerres, Corregimiento Pinzón	Andigena	-1.73746	1.67812	CCC_Group_B	CCC_Group_B1	0.333247	25.1813	Tetraploid	NA	NA	NA	CCC_100	CCC_20	No_Selected	No_Selected	No_Selected	8.53333	9.7125	0.501667
531	BGVCOL_15061736	Campo	Solanum tuberosum subsp. andigena	Colombia, Nariño, Túquerres, Corregimiento Pinzón	Andigena	-2.45014	1.87858	CCC_Group_B	CCC_Group_B1	0.360673	28.1651	Tetraploid	NA	NA	NA	CCC_100	No_Selected	No_Selected	No_Selected	No_Selected	10.7333	9.7375	0.807917
532	BGVCOL_15061737	Campo	Solanum tuberosum subsp. andigena	Colombia, Nariño, Túquerres, Corregimiento Pinzón	Andigena	-2.43216	1.89256	CCC_Group_B	CCC_Group_B1	0.358085	27.7468	Tetraploid	NA	NA	NA	CCC_100	No_Selected	No_Selected	No_Selected	No_Selected	9.4	8.67407	0.565397
533	BGVCOL_15062152	Campo	Solanum tuberosum subsp. andigena	Colombia, Nariño, Túquerres, Corregimiento Pinzón	Andigena	-2.52786	3.46243	CCC_Group_B	CCC_Group_B1	0.34489	27.1054	Tetraploid	NA	NA	NA	CCC_100	No_Selected	No_Selected	No_Selected	No_Selected	7.23333	12.6711	0.544266
534	BGVCOL_15061738	Campo	Solanum tuberosum subsp. andigena	Colombia, Nariño, Túquerres, Corregimiento Pinzón	Andigena	-2.57038	3.47791	CCC_Group_B	CCC_Group_B1	0.348512	27.3006	Tetraploid	NA	NA	NA	CCC_100	No_Selected	No_Selected	No_Selected	No_Selected	10.65	15.6321	0.668571
535	BGVCOL_15061740	Campo	Solanum tuberosum subsp. andigena	Colombia, Nariño, Túquerres, Corregimiento Pinzón	Andigena	-2.26361	1.12625	CCC_Group_B	CCC_Group_B1	0.352135	25.9063	Tetraploid	NA	NA	NA	CCC_100	CCC_20	CCC_15	CCC_10	No_Selected	4.66667	5.37963	0.257778
536	BGVCOL_15062153	Campo	Solanum tuberosum subsp. andigena	Colombia, Nariño, Túquerres, Corregimiento Pinzón	Andigena	-2.56615	3.50275	CCC_Group_B	CCC_Group_B1	0.346184	27.1891	Tetraploid	NA	NA	NA	CCC_100	No_Selected	No_Selected	No_Selected	No_Selected	11.3	16.3927	0.812393
537	BGVCOL_15061742	Campo	Solanum tuberosum subsp. andigena	Colombia, Nariño, Túquerres, Santa Elena	Andigena	-2.12997	1.30608	CCC_Group_B	CCC_Group_B1	0.355757	27.6352	Tetraploid	NA	NA	NA	CCC_100	No_Selected	No_Selected	No_Selected	No_Selected	11.6667	13.8431	0.679722
538	BGVCOL_15061744	Campo	Solanum tuberosum subsp. andigena	Colombia, Nariño, Túquerres, Santa Elena	Andigena	-3.2441	-3.27845	CCC_Group_B	CCC_Group_B2	0.463389	34.8857	Tetraploid	NA	NA	NA	CCC_100	CCC_20	CCC_15	No_Selected	No_Selected	8.3	9.30357	0.513988
539	BGVCOL_15061965	Campo	Solanum tuberosum subsp. andigena	Colombia, Nariño, Túquerres, Santa Elena	Andigena	-2.25535	0.322627	CCC_Group_B	CCC_Group_B1	0.425614	35.2482	Tetraploid	NA	NA	NA	CCC_100	CCC_20	No_Selected	No_Selected	No_Selected	9.66667	10.672	0.582619
540	BGVCOL_15061747	Campo	Solanum tuberosum subsp. andigena	Colombia, Nariño, Túquerres, Santa Elena	Andigena	-2.22686	-0.583064	CCC_Group_B	CCC_Group_B1	0.417853	33.4077	Tetraploid	NA	NA	NA	CCC_100	No_Selected	No_Selected	No_Selected	No_Selected	9.66667	16.7369	0.820238
541	BGVCOL_15061751	Campo	Solanum tuberosum subsp. andigena	Colombia, Nariño, Cumbal, Laguna de San Diego	Andigena	-3.57712	-4.206	CCC_Group_B	CCC_Group_B2	0.508409	40.937	Tetraploid	NA	NA	NA	CCC_100	No_Selected	No_Selected	No_Selected	No_Selected	7.1	7.13241	0.3925
542	BGVCOL_15061752	Campo	Solanum tuberosum subsp. andigena	Colombia, Nariño, Cumbal, Laguna de San Diego	Andigena	-2.27522	1.13112	CCC_Group_B	CCC_Group_B1	0.352393	25.8505	Tetraploid	NA	NA	NA	CCC_100	No_Selected	No_Selected	No_Selected	No_Selected	7.93333	12.1389	0.53125
543	BGVCOL_15061753	Campo	Solanum tuberosum subsp. andigena	Colombia, Nariño, Cumbal, Laguna de San Diego	Andigena	-2.59723	3.50967	CCC_Group_B	CCC_Group_B1	0.347736	27.4122	Tetraploid	NA	NA	NA	CCC_100	No_Selected	No_Selected	No_Selected	No_Selected	12.4	18.625	0.998333
544	BGVCOL_15061754	Campo	Solanum tuberosum subsp. andigena	Colombia, Nariño, Cumbal, Laguna de San Diego	Andigena	-2.74457	-2.41488	CCC_Group_B	CCC_Group_B2	0.470634	37.6464	Tetraploid	NA	NA	NA	CCC_100	CCC_20	CCC_15	No_Selected	No_Selected	13.9333	12.8422	0.802034
545	BGVCOL_15061755	Campo	Solanum tuberosum subsp. andigena	Colombia, Nariño, Cumbal, Laguna de San Diego	Andigena	-2.08153	3.1508	CCC_Group_B	CCC_Group_B1	0.318758	24.5399	Tetraploid	NA	NA	NA	CCC_100	CCC_20	No_Selected	No_Selected	No_Selected	11.8	16.3333	0.709167
546	BGVCOL_15061756	Campo	Solanum tuberosum subsp. andigena	Colombia, Nariño, Guachucal, Corregimiento Muellamués	Andigena	-2.06017	3.16896	CCC_Group_B	CCC_Group_B1	0.317206	24.4562	Tetraploid	NA	NA	NA	CCC_100	No_Selected	CCC_15	No_Selected	No_Selected	14.6667	20.0566	0.894188
547	BGVCOL_15061757	Campo	Solanum tuberosum subsp. andigena	Colombia, Nariño, Guachucal, Corregimiento Muellamués	Andigena	-2.09594	2.86876	CCC_Group_B	CCC_Group_B1	0.327296	24.8745	Tetraploid	NA	NA	NA	CCC_100	No_Selected	No_Selected	No_Selected	No_Selected	12.0333	18.8667	0.802778
548	BGVCOL_15061758	Campo	Solanum tuberosum subsp. andigena	Colombia, Nariño, Guachucal, Corregimiento Muellamués	Andigena	-2.15777	1.57442	CCC_Group_B	CCC_Group_B1	0.346184	24.4841	Tetraploid	NA	NA	NA	CCC_100	No_Selected	No_Selected	No_Selected	No_Selected	6.2	8.48333	0.389702
549	BGVCOL_15061759	Campo	Solanum tuberosum subsp. andigena	Colombia, Nariño, Guachucal, Corregimiento Muellamués	Andigena	-2.57497	1.53942	CCC_Group_B	CCC_Group_B1	0.356274	25.0976	Tetraploid	NA	NA	NA	CCC_100	No_Selected	CCC_15	No_Selected	No_Selected	5.43333	7.81593	0.298725
550	BGVCOL_15061760	Campo	Solanum tuberosum subsp. andigena	Colombia, Nariño, Guachucal, Corregimiento Muellamués	Andigena	-2.37402	1.86565	CCC_Group_B	CCC_Group_B1	0.354981	27.8026	Tetraploid	NA	NA	NA	CCC_100	No_Selected	No_Selected	No_Selected	No_Selected	9.6	10.1652	0.612121
551	BGVCOL_15061761	Campo	Solanum tuberosum subsp. andigena	Colombia, Nariño, Guachucal, Corregimiento Muellamués	Andigena	-2.16239	-0.584729	CCC_Group_B	CCC_Group_B1	0.410349	32.9615	Tetraploid	NA	NA	NA	CCC_100	No_Selected	No_Selected	No_Selected	No_Selected	8.33333	8.66667	0.476667
552	BGVCOL_15061762	Campo	Solanum tuberosum subsp. andigena	Colombia, Nariño, Guachucal, Corregimiento Muellamués	Andigena	-2.46665	1.25073	CCC_Group_B	CCC_Group_B1	0.363519	27.9141	Tetraploid	NA	NA	NA	CCC_100	No_Selected	No_Selected	No_Selected	No_Selected	11.0167	13.2444	0.740208
553	BGVCOL_15061763	Campo	Solanum tuberosum subsp. andigena	Colombia, Nariño, Guachucal, Corregimiento Muellamués	Andigena	-2.03538	2.85971	CCC_Group_B	CCC_Group_B1	0.324191	24.9303	Tetraploid	NA	NA	NA	CCC_100	No_Selected	No_Selected	No_Selected	No_Selected	15.6	13.8958	0.870231
554	BGVCOL_15061764	Campo	Solanum tuberosum subsp. andigena	Colombia, Nariño, Guachucal, Corregimiento Muellamués	Andigena	-2.29479	1.52972	CCC_Group_B	CCC_Group_B1	0.356792	26.3804	Tetraploid	NA	NA	NA	CCC_100	No_Selected	No_Selected	No_Selected	No_Selected	18.1667	14.425	1.03029
555	BGVCOL_15061765	Campo	Solanum tuberosum subsp. andigena	Colombia, Nariño, Guachucal, Corregimiento Muellamués	Andigena	-2.33978	1.51186	CCC_Group_B	CCC_Group_B1	0.354722	26.2688	Tetraploid	NA	NA	NA	CCC_100	No_Selected	No_Selected	No_Selected	No_Selected	16.4333	14.9556	0.995139
556	BGVCOL_15061766	Campo	Solanum tuberosum subsp. andigena	Colombia, Nariño, Guachucal, Corregimiento Muellamués	Andigena	-2.16206	1.31244	CCC_Group_B	CCC_Group_B1	0.361966	27.691	Tetraploid	NA	NA	NA	CCC_100	No_Selected	No_Selected	No_Selected	No_Selected	12.6	19.5	0.75
557	596_BGVCOL_15061767	Campo	NA	NA	Andigena	-2.70772	3.23031	CCC_Group_B	CCC_Group_B1	0.348512	27.0775	Tetraploid	NA	NA	NA	CCC_100	No_Selected	No_Selected	CCC_10	No_Selected	NA	NA	NA
558	BGVCOL_15061768	Campo	Solanum tuberosum subsp. andigena	Colombia, Nariño, Guachucal, Corregimiento Muellamués	Andigena	-2.69857	2.21396	CCC_Group_B	CCC_Group_B1	0.363001	28.4439	Tetraploid	NA	NA	NA	CCC_100	No_Selected	No_Selected	No_Selected	No_Selected	6.16667	11.2929	0.364702
559	BGVCOL_15061769	Campo	Solanum tuberosum subsp. andigena	Colombia, Nariño, Guachucal, Corregimiento Muellamués	Andigena	-1.53587	0.852146	CCC_Group_B	CCC_Group_B1	0.344631	25.7948	Tetraploid	NA	NA	NA	CCC_100	CCC_20	CCC_15	No_Selected	No_Selected	7.4	13.0722	0.47375
560	BGVCOL_15061771	Campo	Solanum tuberosum subsp. andigena	Colombia, Nariño, Aldana, Guespud	Andigena	-2.55686	3.46672	CCC_Group_B	CCC_Group_B1	0.344373	27.3564	Tetraploid	NA	NA	NA	CCC_100	No_Selected	No_Selected	No_Selected	No_Selected	9.06667	14.2833	0.536944
561	BGVCOL_15061772	Campo	Solanum tuberosum subsp. andigena	Colombia, Nariño, Pupiales, Quitiaques	Andigena	-2.69422	3.23772	CCC_Group_B	CCC_Group_B1	0.346184	26.9381	Tetraploid	NA	NA	NA	CCC_100	No_Selected	No_Selected	No_Selected	No_Selected	5.2	21.3384	0.39638
562	BGVCOL_15061773	Campo	Solanum tuberosum subsp. andigena	Colombia, Nariño, Pupiales, Quitiaques	Andigena	-1.56904	1.28805	CCC_Group_B	CCC_Group_B1	0.350841	26.9102	Tetraploid	NA	NA	NA	CCC_100	No_Selected	No_Selected	No_Selected	No_Selected	5.7	7.87778	0.344444
563	BGVCOL_15061966	Campo	Solanum tuberosum subsp. andigena	Colombia, Nariño, Aldana, Caupuerán	Andigena	-1.71787	-0.222814	CCC_Group_B	CCC_Group_B1	0.380595	29.6709	Tetraploid	NA	NA	NA	CCC_100	No_Selected	No_Selected	No_Selected	No_Selected	5.63333	11.6167	0.468333
564	BGVCOL_15061776	Campo	Solanum tuberosum subsp. andigena	Colombia, Nariño, Cumbal, Laguna de San Diego	Andigena	-2.65457	-2.93535	CCC_Group_B	CCC_Group_B2	0.476843	38.6782	Tetraploid	NA	NA	NA	CCC_100	No_Selected	No_Selected	No_Selected	No_Selected	7.1	20.9161	0.401164
565	BGVCOL_15061777	Campo	Solanum tuberosum subsp. andigena	Colombia, Nariño, Cumbal, Laguna de San Diego	Andigena	-2.03984	2.86333	CCC_Group_B	CCC_Group_B1	0.328331	25.0697	Tetraploid	48	14	2n=4x=48	CCC_100	No_Selected	No_Selected	No_Selected	No_Selected	10.3333	16.0417	0.701806
566	BGVCOL_15061778	Campo	Solanum tuberosum subsp. andigena	Colombia, Nariño, Cumbal, Laguna de San Diego	Andigena	-2.57606	3.49796	CCC_Group_B	CCC_Group_B1	0.350323	27.5516	Tetraploid	NA	NA	NA	CCC_100	No_Selected	No_Selected	No_Selected	No_Selected	13.5667	14.0111	0.846944
567	BGVCOL_15061784	Campo	Solanum tuberosum subsp. andigena	Colombia, Cauca, La Vega, La Florida	Andigena	-2.59315	3.50236	CCC_Group_B	CCC_Group_B1	0.350323	27.4122	Tetraploid	NA	NA	NA	CCC_100	No_Selected	No_Selected	No_Selected	No_Selected	12.15	11.0893	0.790714
568	BGVCOL_15061785	Campo	Solanum tuberosum subsp. andigena	Colombia, Cauca, La Vega, La Florida	Andigena	-2.00878	3.2321	CCC_Group_B	CCC_Group_B1	0.248124	16.5365	Unknown	NA	NA	NA	CCC_100	No_Selected	No_Selected	No_Selected	No_Selected	19.9333	16.3833	1.36417
569	BGVCOL_15062359	Campo	Solanum tuberosum subsp. andigena	Colombia, Cauca, La Vega, La Florida	Andigena	-4.04822	-4.2787	CCC_Group_B	CCC_Group_B2	0.552393	42.2755	Tetraploid	NA	NA	NA	CCC_100	No_Selected	No_Selected	No_Selected	No_Selected	13.0333	12.4944	1.03722
570	BGVCOL_15062370	Campo	Solanum tuberosum subsp. andigena	Colombia, Cauca, La Vega, Corregimiento Pancitará	Andigena	-2.20993	3.07929	CCC_Group_B	CCC_Group_B1	0.33273	24.8745	Tetraploid	NA	NA	NA	CCC_100	No_Selected	No_Selected	No_Selected	No_Selected	13.5333	10.0917	0.78375
571	BGVCOL_15061788	Campo	Solanum tuberosum subsp. andigena	Colombia, Valle del Cauca, Palmira	Andigena	-1.75905	0.864853	CCC_Group_B	CCC_Group_B1	0.373351	28.6392	Tetraploid	NA	NA	NA	CCC_100	No_Selected	No_Selected	No_Selected	No_Selected	17.7	15.9646	1.38995
572	BGVCOL_15061967	Campo	Solanum tuberosum subsp. andigena	Colombia, Valle del Cauca, Palmira	Andigena	-2.09877	2.12642	CCC_Group_B	CCC_Group_B1	0.352911	27.691	Tetraploid	NA	NA	NA	CCC_100	CCC_20	CCC_15	CCC_10	No_Selected	12.8333	12.2532	0.755321
573	BGVCOL_15061789	Campo	Solanum tuberosum subsp. andigena	Colombia, Cauca, Corregimiento de Valencia	Andigena	-2.67378	-3.0129	CCC_Group_B	CCC_Group_B2	0.484088	38.9571	Tetraploid	NA	NA	NA	CCC_100	CCC_20	CCC_15	No_Selected	No_Selected	1.36667	3.26111	0.0777778
574	BGVCOL_15061790	Campo	Solanum tuberosum subsp. andigena	Colombia, Cauca, Corregimiento de Valencia	Andigena	-2.06173	2.87025	CCC_Group_B	CCC_Group_B1	0.328072	24.9582	Tetraploid	NA	NA	NA	CCC_100	No_Selected	No_Selected	No_Selected	No_Selected	13.6667	11.1778	0.926508
575	BGVCOL_15061792	Campo	Solanum tuberosum subsp. andigena	Holanda, Wageningen	Andigena	-2.63821	-2.96502	CCC_Group_B	CCC_Group_B2	0.480207	38.5945	Tetraploid	NA	NA	NA	CCC_100	No_Selected	No_Selected	No_Selected	No_Selected	4.1	11.3681	0.237639
576	BGVCOL_15061968	Campo	Solanum tuberosum subsp. andigena	Colombia, Antioquia, La Unión, San Juan	Andigena	-2.069	2.88083	CCC_Group_B	CCC_Group_B1	0.329107	25.1255	Tetraploid	NA	NA	NA	CCC_100	CCC_20	No_Selected	No_Selected	No_Selected	11.2667	15.1389	0.694167
577	BGVCOL_15061795	Campo	Solanum tuberosum subsp. andigena	Colombia, Antioquia, La Unión, San Juan	Andigena	-2.46048	0.175531	CCC_Group_B	CCC_Group_B1	0.365847	29.0574	Tetraploid	NA	NA	NA	CCC_100	No_Selected	No_Selected	No_Selected	No_Selected	13.9	13.5	0.929167
578	BGVCOL_15061797	Campo	Solanum tuberosum subsp. andigena	Colombia, Antioquia, La Ceja	Andigena	-2.59407	3.49645	CCC_Group_B	CCC_Group_B1	0.3511	27.6074	Tetraploid	NA	NA	NA	CCC_100	No_Selected	No_Selected	No_Selected	No_Selected	6.85	13.2389	0.486667
579	BGVCOL_15061798	Campo	Solanum tuberosum subsp. andigena	Colombia, Antioquia, La Ceja	Andigena	0.82378	3.32087	CCC_Group_B	CCC_Group_B1	0.226132	21.3608	Tetraploid	NA	NA	NA	CCC_100	No_Selected	No_Selected	No_Selected	No_Selected	6.06667	10.1667	0.53
580	BGVCOL_15061799	Campo	Solanum tuberosum subsp. andigena	Colombia, Antioquia, La Ceja	Andigena	-2.04454	2.91105	CCC_Group_B	CCC_Group_B1	0.327296	24.9303	Tetraploid	NA	NA	NA	CCC_100	No_Selected	No_Selected	No_Selected	No_Selected	9.43333	13.4113	0.564524
581	BGVCOL_15061800	Campo	Solanum tuberosum subsp. andigena	Colombia, Antioquia, La Ceja	Andigena	-1.47143	-0.488706	CCC_Group_B	CCC_Group_B1	0.371022	27.2727	Tetraploid	NA	NA	NA	CCC_100	CCC_20	No_Selected	CCC_10	No_Selected	7.26667	8.8	0.45625
582	BGVCOL_15062360	Campo	Solanum tuberosum subsp. andigena	Colombia, Antioquia, Rionegro	Andigena	-4.07624	-5.07794	CCC_Group_B	CCC_Group_B2	0.486417	38.5388	Tetraploid	NA	NA	NA	CCC_100	No_Selected	No_Selected	No_Selected	No_Selected	15.5333	15.9869	1.01964
583	BGVCOL_15062361	Campo	Solanum tuberosum subsp. andigena	Colombia, Antioquia, Rionegro	Andigena	-1.84954	3.24971	CCC_Group_B	CCC_Group_B1	0.320569	25.7111	Tetraploid	NA	NA	NA	CCC_100	CCC_20	No_Selected	No_Selected	No_Selected	14.95	15.7107	0.902321
584	BGVCOL_15061801	Campo	Solanum tuberosum subsp. andigena	Colombia, Antioquia, Rionegro	Andigena	-3.99257	-4.95191	CCC_Group_B	CCC_Group_B2	0.477102	37.8137	Tetraploid	NA	NA	NA	CCC_100	No_Selected	No_Selected	CCC_10	CCC_3	8.21667	8.00795	0.508447
585	BGVCOL_15062371	Campo	Solanum tuberosum subsp. andigena	Colombia, Antioquia, Rionegro	Andigena	-3.59008	-4.26005	CCC_Group_B	CCC_Group_B2	0.515136	41.4389	Tetraploid	NA	NA	NA	CCC_100	CCC_20	No_Selected	No_Selected	No_Selected	7.06667	6.725	0.406667
586	BGVCOL_15061969	Campo	Solanum tuberosum subsp. andigena	Colombia, Boyacá, Ramiriquí	Andigena	-4.10498	-5.07925	CCC_Group_B	CCC_Group_B2	0.486675	38.4272	Tetraploid	NA	NA	NA	CCC_100	No_Selected	CCC_15	No_Selected	No_Selected	6.63333	5.77083	0.390694
587	BGVCOL_15061808	Campo	Solanum tuberosum subsp. andigena	Ecuador	Andigena	-4.1115	-5.07176	CCC_Group_B	CCC_Group_B2	0.484347	38.1484	Tetraploid	NA	NA	NA	CCC_100	CCC_20	No_Selected	No_Selected	No_Selected	10.1833	7.84286	0.63997
588	BGVCOL_15061810	Campo	Solanum tuberosum subsp. andigena	NA	Andigena	-3.10506	-1.01968	CCC_Group_B	CCC_Group_B1	0.449935	35.2203	Tetraploid	NA	NA	NA	CCC_100	No_Selected	No_Selected	No_Selected	No_Selected	9.83333	5.025	0.544167
589	BGVCOL_15061811	Campo	Solanum tuberosum subsp. andigena	Colombia, Cauca, San Sebastián, Corregimiento Valencia	Andigena	-2.02415	3.77525	CCC_Group_B	CCC_Group_B1	0.331436	26.4919	Tetraploid	NA	NA	NA	CCC_100	No_Selected	No_Selected	No_Selected	No_Selected	6.2	9.08333	0.835556
590	BGVCOL_15062362	Campo	Solanum tuberosum subsp. andigena	Colombia, Cauca, Corregimiento Valencia Paramo de las Papas	Andigena	-3.1518	4.13947	CCC_Group_B	CCC_Group_B1	0.338163	27.0218	Tetraploid	NA	NA	NA	CCC_100	No_Selected	No_Selected	No_Selected	No_Selected	7.2	9.99194	0.521612
591	BGVCOL_15061813	Campo	Solanum tuberosum subsp. andigena	Colombia, Antioquia, San Pedro de los Milagros, El Espinal	Andigena	-2.64694	-2.99832	CCC_Group_B	CCC_Group_B2	0.482536	38.9571	Tetraploid	NA	NA	NA	CCC_100	No_Selected	No_Selected	CCC_10	CCC_3	7.5	10.2701	0.556026
592	BGVCOL_15061814	Campo	Solanum tuberosum subsp. andigena	Colombia, Antioquia, San Pedro de los Milagros, Cerezales	Andigena	-4.76928	-4.27642	CCC_Group_B	CCC_Group_B2	0.516688	40.2119	Tetraploid	NA	NA	NA	CCC_100	CCC_20	CCC_15	CCC_10	CCC_3	12.3	9.68636	0.858485
593	BGVCOL_15061815	Campo	Solanum tuberosum subsp. andigena	Colombia, Boyacá, El Cocuy, Primavera	Andigena	-4.56573	-3.06487	CCC_Group_B	CCC_Group_B2	0.473997	36.7262	Tetraploid	48	14	2n=4x=48	CCC_100	CCC_20	No_Selected	No_Selected	No_Selected	10.2	8.22222	0.616667
594	BGVCOL_15062372	Campo	Solanum tuberosum subsp. andigena	Colombia, Boyacá, El Cocuy, El Carrizal	Andigena	-3.53249	-0.350019	CCC_Group_B	CCC_Group_B1	0.476843	40.0446	Tetraploid	NA	NA	NA	CCC_100	CCC_20	No_Selected	No_Selected	No_Selected	3.93333	6.44046	0.285328
595	BGVCOL_15061826	Campo	Solanum tuberosum subsp. andigena	Colombia, Cundinamarca, Zipaquirá, Santa Barbara	Andigena	0.791002	3.37548	CCC_Group_B	CCC_Group_B1	0.231048	21.2772	Tetraploid	NA	NA	NA	CCC_100	CCC_20	No_Selected	CCC_10	CCC_3	7.9	94.2302	5.18757
596	BGVCOL_15062373	Campo	Solanum tuberosum subsp. andigena	Colombia, Cundinamarca, Zipaquirá, Santa Barbara	Andigena	-3.7948	-2.50628	CCC_Group_B	CCC_Group_B2	0.45304	33.2962	Tetraploid	NA	NA	NA	CCC_100	No_Selected	No_Selected	No_Selected	No_Selected	12.2667	14.1308	0.815192
597	636_BGVCOL_15062031	Campo	NA	NA	Andigena	-3.7974	-2.46081	CCC_Group_B	CCC_Group_B2	0.445019	32.8221	Tetraploid	NA	NA	NA	CCC_100	No_Selected	No_Selected	No_Selected	No_Selected	NA	NA	NA
598	BGVCOL_15061893	Campo	Solanum tuberosum subsp. andigena	Colombia, Boyacá, El Cocuy, Primavera	Andigena	-3.8313	-2.56748	CCC_Group_B	CCC_Group_B2	0.452523	33.3798	Tetraploid	NA	NA	NA	CCC_100	No_Selected	No_Selected	No_Selected	No_Selected	16.2	16.0359	1.08202
599	BGVCOL_15061894	Campo	Solanum tuberosum subsp. andigena	Colombia, Boyacá, El Cocuy, Primavera	Andigena	0.811044	3.2584	CCC_Group_B	CCC_Group_B1	0.230272	20.8589	Tetraploid	NA	NA	NA	CCC_100	No_Selected	CCC_15	No_Selected	No_Selected	7.4	11.6	0.185
600	BGVCOL_15061970	Campo	NA	NA	Guata	-4.02146	-4.28081	CCC_Group_B	CCC_Group_B2	0.552135	42.0524	Tetraploid	NA	NA	NA	CCC_100	No_Selected	CCC_15	No_Selected	No_Selected	NA	NA	NA
601	640_And_BGVCOL_15062311	Campo	NA	NA	Guata	-2.58528	3.95557	CCC_Group_B	CCC_Group_B1	0.334282	26.0736	Tetraploid	NA	NA	NA	CCC_100	No_Selected	No_Selected	No_Selected	No_Selected	NA	NA	NA
602	641_And_BGVCOL_15062375	Campo	NA	NA	Guata	-2.61346	3.95597	CCC_Group_B	CCC_Group_B1	0.335317	26.1573	Tetraploid	NA	NA	NA	CCC_100	No_Selected	No_Selected	No_Selected	No_Selected	NA	NA	NA
603	642_And_BGVCOL_15061971	Campo	NA	NA	Guata	-2.73729	2.19938	CCC_Group_B	CCC_Group_B1	0.360931	28.4718	Tetraploid	NA	NA	NA	CCC_100	No_Selected	No_Selected	No_Selected	No_Selected	NA	NA	NA
604	643_And_BGVCOL_15062157	Campo	NA	NA	Guata	-2.07708	1.32912	CCC_Group_B	CCC_Group_B1	0.365071	27.1054	Tetraploid	NA	NA	NA	CCC_100	No_Selected	No_Selected	No_Selected	No_Selected	NA	NA	NA
605	644_And_BGVCOL_15062158	Campo	NA	NA	Guata	-2.61548	3.94778	CCC_Group_B	CCC_Group_B1	0.336352	26.2131	Tetraploid	NA	NA	NA	CCC_100	No_Selected	No_Selected	No_Selected	No_Selected	NA	NA	NA
606	645_And_BGVCOL_15062160	Campo	NA	NA	Guata	-2.08173	1.96924	CCC_Group_B	CCC_Group_B1	0.348512	27.5237	Tetraploid	NA	NA	NA	CCC_100	CCC_20	No_Selected	No_Selected	No_Selected	NA	NA	NA
607	646_And_BGVCOL_15062313	Campo	NA	NA	Andigena	-2.60643	3.9304	CCC_Group_B	CCC_Group_B1	0.336352	26.1852	Tetraploid	NA	NA	NA	CCC_100	No_Selected	No_Selected	No_Selected	No_Selected	NA	NA	NA
608	647_And_BGVCOL_15062161	Campo	NA	NA	Guata	-2.6068	3.94698	CCC_Group_B	CCC_Group_B1	0.337128	26.1852	Tetraploid	NA	NA	NA	CCC_100	CCC_20	CCC_15	No_Selected	No_Selected	NA	NA	NA
609	648_And_BGVCOL_15062162	Campo	NA	NA	Guata	-3.34797	-5.00449	CCC_Group_B	CCC_Group_B2	0.464942	35.2482	Tetraploid	NA	NA	NA	CCC_100	No_Selected	No_Selected	No_Selected	No_Selected	NA	NA	NA
610	649_And_BGVCOL_15061972	Campo	NA	NA	Guata	-2.5109	3.3376	CCC_Group_B	CCC_Group_B1	0.331177	24.9024	Tetraploid	NA	NA	NA	CCC_100	CCC_20	No_Selected	No_Selected	No_Selected	NA	NA	NA
611	650_And_BGVCOL_15062316	Campo	NA	NA	Guata	-2.61546	3.95921	CCC_Group_B	CCC_Group_B1	0.337128	26.2131	Tetraploid	NA	NA	NA	CCC_100	No_Selected	No_Selected	No_Selected	No_Selected	NA	NA	NA
612	651_And_BGVCOL_15062164	Campo	NA	NA	Guata	-2.39274	2.35067	CCC_Group_B	CCC_Group_B1	0.340492	26.966	Tetraploid	NA	NA	NA	CCC_100	CCC_20	No_Selected	No_Selected	No_Selected	NA	NA	NA
613	652_And_BGVCOL_15062318	Campo	NA	NA	Guata	-2.59893	3.95022	CCC_Group_B	CCC_Group_B1	0.335834	26.1573	Tetraploid	NA	NA	NA	CCC_100	No_Selected	No_Selected	No_Selected	No_Selected	NA	NA	NA
614	653_And_BGVCOL_15062319	Campo	NA	NA	Guata	-2.5873	3.94911	CCC_Group_B	CCC_Group_B1	0.335834	26.1852	Tetraploid	NA	NA	NA	CCC_100	No_Selected	No_Selected	No_Selected	No_Selected	NA	NA	NA
615	654_And_BGVCOL_15062166	Campo	NA	NA	Guata	-1.99352	1.32213	CCC_Group_B	CCC_Group_B1	0.352393	26.715	Tetraploid	NA	NA	NA	CCC_100	No_Selected	No_Selected	No_Selected	No_Selected	NA	NA	NA
616	655_And_BGVCOL_15062167	Campo	Solanum tuberosum subsp. andigena	PERU, SANTA RITA, VALLE DE URIBAMBA	Guata	-2.58932	3.93767	CCC_Group_B	CCC_Group_B1	0.337646	26.2131	Tetraploid	NA	NA	NA	CCC_100	No_Selected	No_Selected	No_Selected	No_Selected	NA	NA	NA
617	656_And_BGVCOL_15062168	Campo	NA	NA	Guata	-2.61882	3.9454	CCC_Group_B	CCC_Group_B1	0.337128	26.2688	Tetraploid	NA	NA	NA	CCC_100	No_Selected	CCC_15	No_Selected	No_Selected	NA	NA	NA
618	657_And_BGVCOL_15062376	Campo	NA	NA	Guata	-3.57767	-4.23178	CCC_Group_B	CCC_Group_B2	0.515136	41.4389	Tetraploid	NA	NA	NA	CCC_100	No_Selected	CCC_15	No_Selected	No_Selected	NA	NA	NA
619	658_And_BGVCOL_15061975	Campo	NA	NA	Guata	-3.81362	-4.69597	CCC_Group_B	CCC_Group_B2	0.478655	37.3675	Tetraploid	NA	NA	NA	CCC_100	No_Selected	No_Selected	No_Selected	No_Selected	NA	NA	NA
620	BGVCOL_15062377	Campo	NA	NA	Unknown	-2.04848	3.6493	CCC_Group_B	CCC_Group_B1	0.328072	26.3246	Tetraploid	NA	NA	NA	CCC_100	No_Selected	No_Selected	No_Selected	No_Selected	NA	NA	NA
621	660_And_BGVCOL_15062324	Campo	NA	NA	Guata	-3.45236	-0.722379	CCC_Group_B	CCC_Group_B2	0.374903	30.4518	Tetraploid	NA	NA	NA	CCC_100	CCC_20	No_Selected	No_Selected	No_Selected	NA	NA	NA
622	661_And_BGVCOL_15061976	Campo	NA	NA	Guata	-1.98844	3.0059	CCC_Group_B	CCC_Group_B1	0.34075	26.2131	Tetraploid	NA	NA	NA	CCC_100	No_Selected	No_Selected	No_Selected	No_Selected	NA	NA	NA
623	662_And_BGVCOL_15061977	Campo	NA	NA	Guata	-3.51238	-4.62268	CCC_Group_B	CCC_Group_B2	0.507891	39.9331	Tetraploid	NA	NA	NA	CCC_100	CCC_20	CCC_15	CCC_10	No_Selected	NA	NA	NA
624	663_And_BGVCOL_15062327	Campo	NA	NA	Guata	-2.45737	1.89529	CCC_Group_B	CCC_Group_B1	0.360414	28.0257	Tetraploid	NA	NA	NA	CCC_100	No_Selected	CCC_15	CCC_10	CCC_3	NA	NA	NA
625	664_And_BGVCOL_15062328	Campo	NA	NA	Guata	-2.11029	-6.23703	CCC_Group_B	CCC_Group_B2	0.409832	25.99	Tetraploid	NA	NA	NA	CCC_100	CCC_20	CCC_15	CCC_10	No_Selected	NA	NA	NA
626	665_And_BGVCOL_15062378	Campo	NA	NA	Guata	-3.43159	-0.962928	CCC_Group_B	CCC_Group_B2	0.426391	33.7702	Tetraploid	NA	NA	NA	CCC_100	CCC_20	No_Selected	No_Selected	No_Selected	NA	NA	NA
627	BGVCOL_15062379	Campo	Solanum tuberosum subsp. andigena	NA	Andigena	-2.58077	3.21806	CCC_Group_B	CCC_Group_B1	0.307891	24.8187	Tetraploid	NA	NA	NA	CCC_100	No_Selected	No_Selected	No_Selected	No_Selected	7.56667	5.18333	0.245
628	BGVCOL_15062380	Campo	Solanum tuberosum subsp. andigena	NA	Andigena	-3.16321	4.13515	CCC_Group_B	CCC_Group_B1	0.340233	27.1891	Tetraploid	NA	NA	NA	CCC_100	CCC_20	No_Selected	No_Selected	No_Selected	12.9333	9.75	0.77
629	BGVCOL_15062381	Campo	Solanum tuberosum subsp. andigena	NA	Andigena	-2.45057	0.186257	CCC_Group_B	CCC_Group_B1	0.366106	29.1132	Tetraploid	NA	NA	NA	CCC_100	No_Selected	No_Selected	No_Selected	No_Selected	10.8667	8.01667	0.7275
630	BGVCOL_15062382	Campo	Solanum tuberosum subsp. andigena	NA	Andigena	-2.46944	0.140915	CCC_Group_B	CCC_Group_B1	0.366624	29.2526	Tetraploid	NA	NA	NA	CCC_100	No_Selected	No_Selected	No_Selected	No_Selected	13.1333	8.05	0.805
631	BGVCOL_15062383	Campo	Solanum tuberosum subsp. andigena	NA	Andigena	-2.48186	0.18434	CCC_Group_B	CCC_Group_B1	0.366365	29.1132	Tetraploid	NA	NA	NA	CCC_100	No_Selected	CCC_15	CCC_10	CCC_3	7.66667	7.36667	0.5175
632	BGVCOL_15062384	Campo	Solanum tuberosum subsp. andigena	NA	Andigena	-3.13731	4.12537	CCC_Group_B	CCC_Group_B1	0.338939	27.1054	Tetraploid	NA	NA	NA	CCC_100	No_Selected	No_Selected	No_Selected	No_Selected	15.4667	6.43333	0.82
633	BGVCOL_15062385	Campo	Solanum tuberosum subsp. andigena	NA	Andigena	-2.25052	3.26671	CCC_Group_B	CCC_Group_B1	0.310737	24.7351	Tetraploid	NA	NA	NA	CCC_100	CCC_20	CCC_15	No_Selected	No_Selected	8.16667	4.26667	0.425
634	BGVCOL_15062386	Campo	Solanum tuberosum subsp. andigena	NA	Andigena	-3.16195	4.13796	CCC_Group_B	CCC_Group_B1	0.339974	27.1333	Tetraploid	NA	NA	NA	CCC_100	No_Selected	No_Selected	No_Selected	No_Selected	12.6	9.7	0.715
635	BGVCOL_15062387	Campo	Solanum tuberosum subsp. andigena	NA	Andigena	-2.17607	1.32255	CCC_Group_B	CCC_Group_B1	0.36326	27.8862	Tetraploid	NA	NA	NA	CCC_100	CCC_20	CCC_15	No_Selected	No_Selected	7.76667	5.75	0.535
636	675_And_BGVCOL_15062388	Campo	NA	NA	Guata	-3.53084	-3.21263	CCC_Group_B	CCC_Group_B2	0.468564	37.4512	Tetraploid	NA	NA	NA	CCC_100	No_Selected	CCC_15	No_Selected	No_Selected	NA	NA	NA
637	BGVCOL_15062389	Campo	Solanum tuberosum subsp. andigena	NA	Andigena	-2.66164	-3.01955	CCC_Group_B	CCC_Group_B2	0.482794	39.0965	Tetraploid	NA	NA	NA	CCC_100	No_Selected	No_Selected	No_Selected	No_Selected	8.36667	5.11667	0.325
638	BGVCOL_15062390	Campo	Solanum tuberosum subsp. andigena	NA	Andigena	-4.41717	-4.23316	CCC_Group_B	CCC_Group_B2	0.515653	39.7379	Tetraploid	NA	NA	NA	CCC_100	No_Selected	No_Selected	CCC_10	CCC_3	12.4	8.08333	0.6425
639	BGVCOL_15062391	Campo	Solanum tuberosum subsp. andigena	NA	Andigena	-2.14772	1.33184	CCC_Group_B	CCC_Group_B1	0.355498	27.6352	Tetraploid	NA	NA	NA	CCC_100	No_Selected	No_Selected	No_Selected	No_Selected	6.66667	4.05	0.345
640	680_And_BGVCOL_15062393	Campo	NA	NA	Guata	-3.657	-4.42962	CCC_Group_B	CCC_Group_B2	0.519534	39.2359	Tetraploid	NA	NA	NA	CCC_100	CCC_20	CCC_15	No_Selected	No_Selected	NA	NA	NA
641	681_And_BGVCOL_15062394	Campo	NA	NA	Andigena	-3.59512	-4.27577	CCC_Group_B	CCC_Group_B2	0.516171	41.5226	Tetraploid	NA	NA	NA	CCC_100	No_Selected	No_Selected	No_Selected	No_Selected	NA	NA	NA
642	BGVCOL_15062395	Campo	Solanum tuberosum subsp. andigena	NA	Andigena	-4.46811	-4.34232	CCC_Group_B	CCC_Group_B2	0.521087	39.961	Tetraploid	NA	NA	NA	CCC_100	CCC_20	CCC_15	CCC_10	CCC_3	NA	NA	NA
643	683_And_BGVCOL_15062396	Campo	NA	NA	Guata	-3.53397	-3.2554	CCC_Group_B	CCC_Group_B2	0.468823	37.5627	Tetraploid	NA	NA	NA	CCC_100	No_Selected	No_Selected	CCC_10	CCC_3	NA	NA	NA
644	685_And_BGVCOL_15062398	Campo	NA	NA	Andigena	-4.45572	-2.89567	CCC_Group_B	CCC_Group_B2	0.46132	36.1127	Tetraploid	NA	NA	NA	CCC_100	No_Selected	No_Selected	No_Selected	No_Selected	NA	NA	NA
645	BGVCOL_15062399	Campo	Solanum tuberosum subsp. andigena	NA	Andigena	-4.07927	-8.1729	CCC_Group_B	CCC_Group_B2	0.515136	41.3832	Tetraploid	NA	NA	NA	CCC_100	No_Selected	No_Selected	No_Selected	No_Selected	7.56667	4.9	0.295
646	BGVCOL_15062400	Campo	Solanum tuberosum subsp. andigena	NA	Andigena	-4.02111	-5.02106	CCC_Group_B	CCC_Group_B2	0.480983	37.5349	Tetraploid	NA	NA	NA	CCC_100	No_Selected	No_Selected	No_Selected	No_Selected	15.3	10.2	0.835
647	BGVCOL_15062401	Campo	Solanum tuberosum subsp. andigena	NA	Andigena	-3.42281	-4.75515	CCC_Group_B	CCC_Group_B2	0.503752	38.2599	Tetraploid	NA	NA	NA	CCC_100	CCC_20	CCC_15	No_Selected	No_Selected	9.26667	10.825	0.5
648	BGVCOL_15062402	Campo	Solanum tuberosum subsp. andigena	NA	Andigena	-2.71652	-3.52312	CCC_Group_B	CCC_Group_B2	0.503752	40.7418	Tetraploid	NA	NA	NA	CCC_100	CCC_20	CCC_15	No_Selected	No_Selected	9.96667	10.025	0.4625
649	690_And_BGVCOL_15062403	Campo	NA	NA	Guata	-3.74809	-2.87663	CCC_Group_B	CCC_Group_B2	0.494179	37.5906	Tetraploid	NA	NA	NA	CCC_100	No_Selected	CCC_15	No_Selected	No_Selected	NA	NA	NA
650	BGVCOL_15062404	Campo	Solanum tuberosum subsp. andigena	NA	Andigena	-2.60086	3.95543	CCC_Group_B	CCC_Group_B1	0.335834	26.2131	Tetraploid	NA	NA	NA	CCC_100	No_Selected	No_Selected	No_Selected	No_Selected	12.8	17.4	0.7075
651	BGVCOL_15062405	Campo	Solanum tuberosum subsp. andigena	NA	Andigena	-3.58992	-3.83898	CCC_Group_B	CCC_Group_B2	0.498836	39.8494	Tetraploid	NA	NA	NA	CCC_100	CCC_20	CCC_15	CCC_10	CCC_3	10	7.75	0.465
652	BGVCOL_15061711	Campo	Solanum tuberosum subsp. andigena	Colombia, Tolima, Murillo, Santa Bárbara	Andigena	-1.77955	-4.69237	CCC_Group_B	CCC_Group_B2	0.516171	39.2638	Tetraploid	NA	NA	NA	CCC_100	CCC_20	CCC_15	No_Selected	No_Selected	6.8	6	0.34
653	BGVCOL_15061022	Campo	Solanum tuberosum subsp. andigena	Perú, La Libertad, Santiago de Chuco, Villacruz de Algallama	Andigena	-3.15592	4.14282	CCC_Group_B	CCC_Group_B1	0.33868	27.1612	Tetraploid	NA	NA	NA	CCC_100	No_Selected	No_Selected	No_Selected	No_Selected	15.4	11.0056	0.820556
654	BGVCOL_15060812	Campo	Solanum tuberosum subsp. andigena	NA	Andigena	-4.29853	-8.60998	CCC_Group_B	CCC_Group_B2	0.546184	42.6102	Tetraploid	NA	NA	NA	CCC_100	No_Selected	No_Selected	No_Selected	No_Selected	11.4	12.6139	0.604444
655	BGVCOL_15060045	Campo	Solanum tuberosum subsp. andigena	Colombia, Nariño, Pasto	Andigena	-0.93713	0.230483	CCC_Group_B	CCC_Group_B1	0.287451	19.5482	Unknown	NA	NA	NA	CCC_100	CCC_20	CCC_15	No_Selected	No_Selected	10	15.1667	0.555556
656	BGVCOL_15060142	Campo	Solanum tuberosum subsp. andigena	Perú, Concepción	Andigena	-3.59815	-7.129	CCC_Group_B	CCC_Group_B2	0.537128	40.5745	Tetraploid	NA	NA	NA	CCC_100	CCC_20	CCC_15	CCC_10	No_Selected	4.2	3.75625	0.2275
657	701_And_BGVCOL_15062312	Campo	NA	NA	Andigena	-2.6473	1.39633	CCC_Group_B	CCC_Group_B1	0.385511	30.8422	Tetraploid	NA	NA	NA	CCC_100	No_Selected	No_Selected	No_Selected	No_Selected	NA	NA	NA
658	702_And_BGVCOL_15062314	Campo	NA	NA	Guata	-2.58634	3.95497	CCC_Group_B	CCC_Group_B1	0.335317	25.9621	Tetraploid	NA	NA	NA	CCC_100	No_Selected	No_Selected	No_Selected	No_Selected	NA	NA	NA
659	703_And_BGVCOL_15062315	Campo	NA	NA	Guata	-2.60996	3.94909	CCC_Group_B	CCC_Group_B1	0.334282	26.0736	Tetraploid	NA	NA	NA	CCC_100	No_Selected	No_Selected	No_Selected	No_Selected	NA	NA	NA
660	704_And_BGVCOL_15062321	Campo	NA	NA	Guata	-2.61721	3.95566	CCC_Group_B	CCC_Group_B1	0.337646	26.1573	Tetraploid	NA	NA	NA	CCC_100	CCC_20	No_Selected	CCC_10	CCC_3	NA	NA	NA
661	706_And_BGVCOL_15062618	Campo	NA	NA	Andigena	-2.51096	1.55887	CCC_Group_B	CCC_Group_B1	0.34903	24.8745	Tetraploid	NA	NA	NA	CCC_100	No_Selected	No_Selected	No_Selected	No_Selected	NA	NA	NA
662	BGVCOL_15062619	Campo	NA	NA	Andigena	-2.68035	-3.50843	CCC_Group_B	CCC_Group_B2	0.478913	33.6308	Tetraploid	NA	NA	NA	CCC_100	No_Selected	No_Selected	No_Selected	No_Selected	NA	NA	NA
663	BGVCOL_15062620	Campo	NA	NA	Andigena	-2.05726	3.79882	CCC_Group_B	CCC_Group_B1	0.332471	26.4919	Tetraploid	NA	NA	NA	CCC_100	No_Selected	No_Selected	No_Selected	No_Selected	NA	NA	NA
664	BGVCOL_15062621	Campo	NA	NA	Andigena	-2.266	3.26461	CCC_Group_B	CCC_Group_B1	0.311772	24.6514	Tetraploid	NA	NA	NA	CCC_100	No_Selected	No_Selected	No_Selected	No_Selected	NA	NA	NA
665	BGVCOL_15062622	Campo	NA	NA	Andigena	-4.27225	-8.53067	CCC_Group_B	CCC_Group_B2	0.538163	41.411	Tetraploid	NA	NA	NA	CCC_100	No_Selected	No_Selected	No_Selected	No_Selected	NA	NA	NA
666	BGVCOL_15062623	Campo	NA	NA	Andigena	-2.91406	-2.8625	CCC_Group_B	CCC_Group_B2	0.460285	34.8578	Tetraploid	NA	NA	NA	CCC_100	CCC_20	No_Selected	No_Selected	No_Selected	NA	NA	NA
667	BGVCOL_15062624	Campo	NA	NA	Andigena	-2.68379	2.21342	CCC_Group_B	CCC_Group_B1	0.358085	27.7747	Tetraploid	NA	NA	NA	CCC_100	No_Selected	No_Selected	No_Selected	No_Selected	NA	NA	NA
668	BGVCOL_15062662	Campo	NA	NA	Andigena	-2.42304	1.85224	CCC_Group_B	CCC_Group_B1	0.358344	27.8583	Tetraploid	NA	NA	NA	CCC_100	No_Selected	No_Selected	No_Selected	No_Selected	NA	NA	NA
669	BGVCOL_15062626	Campo	NA	NA	Andigena	-4.78452	-4.28442	CCC_Group_B	CCC_Group_B2	0.517723	40.2677	Tetraploid	NA	NA	NA	CCC_100	No_Selected	No_Selected	No_Selected	No_Selected	NA	NA	NA
670	BGVCOL_15062627	Campo	NA	NA	Andigena	-2.57024	-0.866139	CCC_Group_B	CCC_Group_B1	0.406468	32.85	Tetraploid	NA	NA	NA	CCC_100	No_Selected	No_Selected	No_Selected	No_Selected	NA	NA	NA
671	BGVCOL_15062628	Campo	NA	NA	Andigena	-1.54087	0.83391	CCC_Group_B	CCC_Group_B1	0.34489	25.8784	Tetraploid	NA	NA	NA	CCC_100	CCC_20	CCC_15	CCC_10	No_Selected	NA	NA	NA
672	BGVCOL_15062629	Campo	NA	NA	Andigena	-4.76596	-4.3143	CCC_Group_B	CCC_Group_B2	0.511772	39.7379	Tetraploid	NA	NA	NA	CCC_100	No_Selected	No_Selected	No_Selected	No_Selected	NA	NA	NA
673	BGVCOL_15062630	Campo	NA	NA	Andigena	0.646751	3.33371	CCC_Group_B	CCC_Group_B1	0.216559	16.5086	Unknown	NA	NA	NA	CCC_100	No_Selected	No_Selected	No_Selected	No_Selected	NA	NA	NA
674	BGVCOL_15062631	Campo	NA	NA	Andigena	-2.22587	1.31993	CCC_Group_B	CCC_Group_B1	0.361966	27.7747	Tetraploid	NA	NA	NA	CCC_100	No_Selected	No_Selected	No_Selected	No_Selected	NA	NA	NA
675	BGVCOL_15060038	Campo	Solanum tuberosum subsp. tuberosum	Estados Unidos, New York, Ithaca	Tuberosum	5.50002	-3.95009	CCC_Group_A	CCC_Group_A	0.219922	1.84049	Diploid	NA	NA	NA	CCC_100	No_Selected	No_Selected	No_Selected	No_Selected	NA	NA	NA
676	BGVCOL_15060074	Campo	Solanum tuberosum subsp. phureja	Colombia, Nariño, Cumbal	Phureja	8.88124	-0.257745	CCC_Group_A	CCC_Group_A	0.111255	0.920245	Diploid	NA	NA	NA	CCC_100	No_Selected	No_Selected	No_Selected	No_Selected	52.5	2.415	0.805
677	BGVCOL_15060096	Campo	Solanum tuberosum subsp. tuberosum	Colombia, Cauca, Piendamó	Tuberosum	-3.37213	-4.99178	CCC_Group_B	CCC_Group_B2	0.458991	34.9972	Tetraploid	NA	NA	NA	CCC_100	No_Selected	No_Selected	No_Selected	No_Selected	NA	NA	NA
678	BGVCOL_15060100	Campo	Solanum tuberosum subsp. andigena	Colombia, Cauca, Silvia	Andigena	8.96842	-0.79995	CCC_Group_A	CCC_Group_A	0.113325	0.808701	Diploid	NA	NA	NA	CCC_100	CCC_20	CCC_15	No_Selected	No_Selected	19.4	21.45	0.97
679	BGVCOL_15060116	Campo	Solanum tuberosum subsp. tuberosum	Brasil	Tuberosum	-3.24854	-4.89928	CCC_Group_B	CCC_Group_B2	0.452264	35.1366	Tetraploid	NA	NA	NA	CCC_100	No_Selected	No_Selected	No_Selected	No_Selected	NA	NA	NA
680	BGVCOL_15060149	Campo	Solanum tuberosum subsp. tuberosum	NA	Tuberosum	-3.69015	-8.21905	CCC_Group_B	CCC_Group_B2	0.534541	39.5427	Tetraploid	NA	NA	NA	CCC_100	CCC_20	No_Selected	CCC_10	No_Selected	NA	NA	NA
681	BGVCOL_15060161	Campo	Solanum tuberosum subsp. tuberosum	Estados Unidos, Virginia Occidental	Tuberosum	-3.45778	-5.11686	CCC_Group_B	CCC_Group_B2	0.471151	35.053	Tetraploid	NA	NA	NA	CCC_100	No_Selected	No_Selected	No_Selected	No_Selected	NA	NA	NA
682	BGVCOL_15060165	Campo	Solanum tuberosum subsp. tuberosum	Ecuador, Quito	Tuberosum	-3.94123	-9.35474	CCC_Group_B	CCC_Group_B2	0.542561	35.9732	Tetraploid	NA	NA	NA	CCC_100	CCC_20	CCC_15	CCC_10	No_Selected	NA	NA	NA
683	BGVCOL_15060170	Campo	Solanum tuberosum subsp. tuberosum	Alemania, Kreis Rostock	Tuberosum	-3.69162	-9.60806	CCC_Group_B	CCC_Group_B2	0.587322	43.14	Tetraploid	NA	NA	NA	CCC_100	CCC_20	CCC_15	CCC_10	No_Selected	NA	NA	NA
684	BGVCOL_15060175	Campo	Solanum tuberosum subsp. tuberosum	México	Tuberosum	3.63876	-0.669167	CCC_Group_A	CCC_Group_A	0.232083	13.6642	Diploid	NA	NA	NA	CCC_100	CCC_20	No_Selected	No_Selected	No_Selected	NA	NA	NA
685	BGVCOL_15060177	Campo	Solanum tuberosum subsp. tuberosum	México	Tuberosum	-3.40619	-5.09822	CCC_Group_B	CCC_Group_B2	0.473221	35.7501	Tetraploid	NA	NA	NA	CCC_100	No_Selected	No_Selected	No_Selected	No_Selected	NA	NA	NA
686	BGVCOL_15060302	Campo	Solanum tuberosum subsp. tuberosum	NA	Tuberosum	-2.18328	1.71044	CCC_Group_B	CCC_Group_B1	0.346184	27.0218	Tetraploid	NA	NA	NA	CCC_100	CCC_20	No_Selected	No_Selected	No_Selected	NA	NA	NA
687	BGVCOL_15060303	Campo	Solanum tuberosum subsp. tuberosum	NA	Tuberosum	-2.83322	-6.97986	CCC_Group_B	CCC_Group_B2	0.529366	40.3514	Tetraploid	NA	NA	NA	CCC_100	CCC_20	CCC_15	CCC_10	No_Selected	NA	NA	NA
688	BGVCOL_15060467	Campo	Solanum tuberosum subsp. andigena	Perú, Cuzco	Andigena	9.49818	-0.771485	CCC_Group_A	CCC_Group_A	0.12031	0.529838	Diploid	NA	NA	NA	CCC_100	No_Selected	No_Selected	No_Selected	No_Selected	10.4	17.6	1.04
689	BGVCOL_15061202	Campo	Solanum tuberosum subsp. tuberosum	Bolivia, Potosí, Provincia de Cornelio Saavedra	Tuberosum	-3.54483	-0.302351	CCC_Group_B	CCC_Group_B1	0.469858	39.4311	Tetraploid	NA	NA	NA	CCC_100	No_Selected	CCC_15	CCC_10	No_Selected	NA	NA	NA
690	BGVCOL_15061235	Campo	Solanum tuberosum subsp. andigena	Perú, Huancavelica, Paucará	Andigena	-0.868715	-0.914428	CCC_Group_B	CCC_Group_B1	0.347736	26.0736	Tetraploid	NA	NA	NA	CCC_100	CCC_20	CCC_15	No_Selected	No_Selected	20.5	21.1	1.025
691	BGVCOL_15061236	Campo	Solanum tuberosum subsp. andigena	Perú, Huancavelica, Paucará	Andigena	-1.9475	0.0663678	CCC_Group_B	CCC_Group_B1	0.302975	21.5839	Tetraploid	NA	NA	NA	CCC_100	CCC_20	No_Selected	No_Selected	No_Selected	18.2	13.3	0.91
692	BGVCOL_15061239	Campo	Solanum tuberosum subsp. andigena	Perú, Pasco, Daniel Alcides Carrión	Andigena	-0.915552	-0.20408	CCC_Group_B	CCC_Group_B1	0.335576	25.1813	Tetraploid	NA	NA	NA	CCC_100	No_Selected	CCC_15	No_Selected	No_Selected	14.6	14.6	0.73
693	BGVCOL_15061244	Campo	Solanum tuberosum subsp. andigena	Perú, Huanúco, Chaglla	Andigena	-1.08315	-0.338366	CCC_Group_B	CCC_Group_B1	0.331953	24.261	Tetraploid	NA	NA	NA	CCC_100	No_Selected	CCC_15	No_Selected	No_Selected	NA	NA	NA
694	BGVCOL_15061247	Campo	Solanum tuberosum subsp. andigena	Perú, Junín	Andigena	-3.58477	-4.28727	CCC_Group_B	CCC_Group_B2	0.514101	41.188	Tetraploid	NA	NA	NA	CCC_100	No_Selected	No_Selected	No_Selected	No_Selected	NA	NA	NA
695	BGVCOL_15061255	Campo	Solanum tuberosum subsp. andigena	NA	Andigena	-0.529652	-0.503833	CCC_Group_B	CCC_Group_B1	0.358085	26.8544	Tetraploid	NA	NA	NA	CCC_100	No_Selected	No_Selected	No_Selected	No_Selected	20.3	14.35	1.015
696	BGVCOL_15061280	Campo	Solanum tuberosum subsp. andigena	Colombia, Quindío, Calarca	Andigena	7.84211	-0.635566	CCC_Group_A	CCC_Group_A	0.114101	0.780814	Diploid	NA	NA	NA	CCC_100	No_Selected	No_Selected	No_Selected	No_Selected	9.76667	13.3768	0.583007
697	BGVCOL_15061284	Campo	Solanum tuberosum subsp. andigena	Colombia, Quindío, Armenia	Andigena	-3.84005	-4.70093	CCC_Group_B	CCC_Group_B2	0.477878	37.2002	Tetraploid	NA	NA	NA	CCC_100	CCC_20	No_Selected	No_Selected	No_Selected	NA	NA	NA
698	BGVCOL_15061285	Campo	Solanum tuberosum subsp. andigena	Colombia, Quindío, Armenia	Andigena	0.748993	3.32532	CCC_Group_B	CCC_Group_B1	0.227684	19.1021	Unknown	NA	NA	NA	CCC_100	No_Selected	No_Selected	No_Selected	No_Selected	21.5	13.65	1.075
699	BGVCOL_15061287	Campo	Solanum tuberosum subsp. andigena	Colombia, Boyacá, Sogamoso, Las Cintas	Andigena	3.46425	-0.803917	CCC_Group_A	CCC_Group_A	0.310737	23.7312	Tetraploid	NA	NA	NA	CCC_100	No_Selected	No_Selected	No_Selected	No_Selected	6.2	7.5	0.31
700	BGVCOL_15061288	Campo	Solanum tuberosum subsp. andigena	Colombia, Boyacá, Sogamoso, Las Cintas	Andigena	-2.58807	-0.834242	CCC_Group_B	CCC_Group_B1	0.402329	32.599	Tetraploid	NA	NA	NA	CCC_100	CCC_20	No_Selected	CCC_10	No_Selected	19.6	20.337	1.26148
701	BGVCOL_15061292	Campo	Solanum tuberosum subsp. andigena	Colombia, Boyacá, Sogamoso, Las Cintas	Andigena	0.923493	3.29346	CCC_Group_B	CCC_Group_B1	0.233118	19.0463	Unknown	NA	NA	NA	CCC_100	No_Selected	No_Selected	No_Selected	No_Selected	6.13333	9.97451	0.394501
702	BGVCOL_15061321	Campo	Solanum tuberosum subsp. andigena	Colombia, Boyacá, Boavita	Andigena	-2.58699	3.437	CCC_Group_B	CCC_Group_B1	0.346701	26.9939	Tetraploid	NA	NA	NA	CCC_100	No_Selected	No_Selected	No_Selected	No_Selected	21.1	47	3.51667
703	BGVCOL_15061359	Campo	Solanum tuberosum subsp. andigena	Colombia, Boyacá, Chiscas, El Rinconcito	Andigena	-3.15598	4.10393	CCC_Group_B	CCC_Group_B1	0.334799	26.6313	Tetraploid	NA	NA	NA	CCC_100	No_Selected	No_Selected	No_Selected	No_Selected	NA	NA	NA
704	BGVCOL_15061393	Campo	Solanum tuberosum subsp. andigena	Colombia, Norte de Santander, Santo Domingo de Silos, Bata	Andigena	-3.16549	4.1093	CCC_Group_B	CCC_Group_B1	0.335576	26.9102	Tetraploid	NA	NA	NA	CCC_100	No_Selected	No_Selected	No_Selected	No_Selected	NA	NA	NA
705	BGVCOL_15061400	Campo	Solanum tuberosum subsp. andigena	Colombia, Boyacá, Cómbita	Andigena	-4.07038	-4.2802	CCC_Group_B	CCC_Group_B2	0.554463	42.0245	Tetraploid	NA	NA	NA	CCC_100	No_Selected	No_Selected	No_Selected	No_Selected	18	9.35	0.9
706	BGVCOL_15061401	Campo	Solanum tuberosum subsp. andigena	Colombia, Boyacá, Cómbita	Andigena	-1.9232	2.98546	CCC_Group_B	CCC_Group_B1	0.331695	25.5438	Tetraploid	NA	NA	NA	CCC_100	No_Selected	No_Selected	No_Selected	No_Selected	NA	NA	NA
707	BGVCOL_15061413	Campo	Solanum tuberosum subsp. andigena	Colombia, Nariño	Andigena	-2.72892	-0.456098	CCC_Group_B	CCC_Group_B1	0.405433	33.1846	Tetraploid	NA	NA	NA	CCC_100	No_Selected	CCC_15	No_Selected	No_Selected	NA	NA	NA
708	BGVCOL_15061416	Campo	Solanum tuberosum subsp. andigena	Colombia, Nariño, Pasto	Andigena	-2.60407	3.45397	CCC_Group_B	CCC_Group_B1	0.347995	27.1891	Tetraploid	NA	NA	NA	CCC_100	No_Selected	No_Selected	No_Selected	No_Selected	NA	NA	NA
709	BGVCOL_15061527	Campo	Solanum tuberosum subsp. andigena	Colombia, Nariño, Pasto	Andigena	-2.06788	1.33417	CCC_Group_B	CCC_Group_B1	0.360155	26.5198	Tetraploid	NA	NA	NA	CCC_100	No_Selected	No_Selected	No_Selected	No_Selected	NA	NA	NA
710	BGVCOL_15061552	Campo	Solanum tuberosum subsp. andigena	Colombia, Cauca, Popayán	Andigena	-2.39577	1.88251	CCC_Group_B	CCC_Group_B1	0.356274	27.8583	Tetraploid	NA	NA	NA	CCC_100	No_Selected	No_Selected	No_Selected	No_Selected	1.2	26.5	0.6
711	BGVCOL_15061554	Campo	Solanum tuberosum subsp. andigena	Colombia, Cauca, Popayán	Andigena	-2.83007	3.99811	CCC_Group_B	CCC_Group_B1	0.266753	17.5404	Unknown	NA	NA	NA	CCC_100	CCC_20	No_Selected	No_Selected	No_Selected	16.2	10.65	0.81
712	BGVCOL_15061563	Campo	Solanum tuberosum subsp. andigena	Colombia, Boyacá	Andigena	-1.82171	3.24001	CCC_Group_B	CCC_Group_B1	0.317206	25.2928	Tetraploid	NA	NA	NA	CCC_100	No_Selected	No_Selected	No_Selected	No_Selected	NA	NA	NA
713	BGVCOL_15061652	Campo	Solanum tuberosum subsp. andigena	COLOMBIA/BOYACÁ/CHIQUINQUIRÁ/MERCADO LOCAL/PROCEDE DEL MUNICIPIO DE CALDAS	Guata	-2.0358	3.78685	CCC_Group_B	CCC_Group_B1	0.33066	26.5756	Tetraploid	NA	NA	NA	CCC_100	No_Selected	No_Selected	No_Selected	No_Selected	NA	NA	NA
714	BGVCOL_15061675	Campo	Solanum tuberosum subsp. phureja	Colombia, Valle del Cauca, Tulua, Barragan	Phureja	8.42958	-1.01055	CCC_Group_A	CCC_Group_A	0.123	0.44618	Diploid	NA	NA	NA	CCC_100	CCC_20	No_Selected	CCC_10	No_Selected	62.5	2.75	0.916667
715	BGVCOL_15061705	Campo	Solanum tuberosum subsp. andigena	Colombia, Caldas, Manizales	Andigena	0.894065	3.28568	CCC_Group_B	CCC_Group_B1	0.225614	19.7156	Unknown	NA	NA	NA	CCC_100	No_Selected	No_Selected	No_Selected	No_Selected	13.8	12.9	0.69
716	BGVCOL_15061802	Campo	Solanum tuberosum subsp. tuberosum	Colombia, Antioquia, Rionegro	Tuberosum	-2.13929	3.91987	CCC_Group_B	CCC_Group_B1	0.259508	16.8712	Unknown	NA	NA	NA	CCC_100	CCC_20	No_Selected	No_Selected	No_Selected	NA	NA	NA
717	BGVCOL_15061803	Campo	Solanum tuberosum subsp. andigena	Colombia, Antioquia, Medellín, Campo Valdés	Andigena	-2.05056	3.0694	CCC_Group_B	CCC_Group_B1	0.317206	24.763	Tetraploid	NA	NA	NA	CCC_100	No_Selected	No_Selected	No_Selected	No_Selected	NA	NA	NA
718	BGVCOL_15061804	Campo	Solanum tuberosum subsp. tuberosum	Colombia, Antioquia, Medellín, Campo Valdés	Tuberosum	-3.12158	4.03131	CCC_Group_B	CCC_Group_B1	0.325744	25.6832	Tetraploid	NA	NA	NA	CCC_100	No_Selected	No_Selected	No_Selected	No_Selected	NA	NA	NA
719	BGVCOL_15061805	Campo	Solanum tuberosum subsp. tuberosum	Colombia, Antioquia, Medellín	Tuberosum	-3.5801	-2.40168	CCC_Group_B	CCC_Group_B2	0.539974	40.1562	Tetraploid	NA	NA	NA	CCC_100	CCC_20	CCC_15	CCC_10	No_Selected	NA	NA	NA
720	BGVCOL_15061806	Campo	Solanum tuberosum subsp. andigena	Colombia, Antioquia, Medellín, Campo Valdés	Andigena	-4.44587	-8.72338	CCC_Group_B	CCC_Group_B2	0.552652	41.2995	Tetraploid	NA	NA	NA	CCC_100	No_Selected	CCC_15	No_Selected	No_Selected	NA	NA	NA
721	BGVCOL_15061807	Campo	Solanum tuberosum subsp. tuberosum	Colombia, Antioquia, Medellín, Plaza El Pedrero	Tuberosum	-3.56985	-2.42745	CCC_Group_B	CCC_Group_B2	0.539974	39.7379	Tetraploid	NA	NA	NA	CCC_100	No_Selected	No_Selected	No_Selected	No_Selected	NA	NA	NA
722	BGVCOL_15061936	Campo	Solanum tuberosum subsp. andigena	Colombia, Boyacá, Monguí	Andigena	-2.06081	3.76784	CCC_Group_B	CCC_Group_B1	0.329884	26.2409	Tetraploid	NA	NA	NA	CCC_100	No_Selected	No_Selected	No_Selected	No_Selected	NA	NA	NA
723	BGVCOL_15061940	Campo	Solanum tuberosum subsp. andigena	Colombia, Quindío, Armenia	Andigena	-2.07371	3.05554	CCC_Group_B	CCC_Group_B1	0.316171	24.4562	Tetraploid	NA	NA	NA	CCC_100	No_Selected	No_Selected	No_Selected	No_Selected	14.8667	19.2444	1.22556
724	BGVCOL_15061943	Campo	Solanum tuberosum subsp. andigena	Colombia, Boyacá, Aquitania, Daitó	Andigena	-2.56114	3.48138	CCC_Group_B	CCC_Group_B1	0.349288	27.3564	Tetraploid	NA	NA	NA	CCC_100	No_Selected	No_Selected	No_Selected	No_Selected	14.6	17.5	0.73
725	BGVCOL_15061956	Campo	Solanum tuberosum subsp. andigena	Colombia, Cauca, Popayán	Andigena	-2.23849	3.28817	CCC_Group_B	CCC_Group_B1	0.306598	24.4841	Tetraploid	NA	NA	NA	CCC_100	No_Selected	No_Selected	No_Selected	No_Selected	18.3	16.2	0.915
726	BGVCOL_15061971	Campo	Solanum tuberosum subsp. andigena	NA	Guata	-2.71094	2.17527	CCC_Group_B	CCC_Group_B1	0.355498	27.4679	Tetraploid	NA	NA	NA	CCC_100	No_Selected	No_Selected	No_Selected	No_Selected	NA	NA	NA
727	BGVCOL_15061972	Campo	Solanum tuberosum subsp. andigena	ESTADOS UNIDOS,	Guata	-3.4184	-4.96828	CCC_Group_B	CCC_Group_B2	0.465718	35.4713	Tetraploid	NA	NA	NA	CCC_100	No_Selected	No_Selected	No_Selected	No_Selected	NA	NA	NA
728	BGVCOL_15061975	Campo	Solanum tuberosum subsp. andigena	PERU, CUZCO, MIRAFLORES, VELILLE	Guata	-2.49553	3.87531	CCC_Group_B	CCC_Group_B1	0.329884	25.9063	Tetraploid	NA	NA	NA	CCC_100	No_Selected	No_Selected	No_Selected	No_Selected	NA	NA	NA
729	BGVCOL_15061976	Campo	Solanum tuberosum subsp. andigena	PERU	Guata	-2.02391	3.7785	CCC_Group_B	CCC_Group_B1	0.330918	26.1015	Tetraploid	NA	NA	NA	CCC_100	No_Selected	No_Selected	No_Selected	No_Selected	NA	NA	NA
730	BGVCOL_15061977	Campo	Solanum tuberosum subsp. andigena	PERU, PUNO	Guata	-2.03146	3.00589	CCC_Group_B	CCC_Group_B1	0.336869	25.7111	Tetraploid	NA	NA	NA	CCC_100	No_Selected	No_Selected	No_Selected	No_Selected	NA	NA	NA
731	BGVCOL_15061978	Campo	Solanum tuberosum subsp. andigena	PERU, APURIMAC, CAUDAHUAGLOS	Guata	-2.40111	1.89931	CCC_Group_B	CCC_Group_B1	0.356533	27.9141	Tetraploid	NA	NA	NA	CCC_100	No_Selected	No_Selected	No_Selected	No_Selected	NA	NA	NA
732	BGVCOL_15061980	Campo	Solanum tuberosum subsp. phureja	Colombia, Nariño	Phureja	9.09529	-1.29099	CCC_Group_A	CCC_Group_A	0.122122	0.892359	Diploid	24	7	2n=2x=24	CCC_100	No_Selected	No_Selected	No_Selected	No_Selected	54.5	1.63	0.543333
733	BGVCOL_15061981	Campo	Solanum tuberosum subsp. phureja	Colombia, Nariño	Phureja	8.36038	-0.404883	CCC_Group_A	CCC_Group_A	0.120569	0.44618	Diploid	NA	NA	NA	CCC_100	CCC_20	CCC_15	CCC_10	No_Selected	61.5	2.805	0.935
734	BGVCOL_15061985	Campo	Solanum tuberosum subsp. phureja	Colombia, Nariño, No tiene datos, No tiene datos	Phureja	8.82151	-0.974688	CCC_Group_A	CCC_Group_A	0.111772	0.808701	Diploid	24	7	2n=2x=24	CCC_100	No_Selected	No_Selected	No_Selected	No_Selected	45	3.13	1.04333
735	BGVCOL_15061990	Campo	Solanum tuberosum subsp. phureja	Colombia, Nariño	Phureja	8.94646	-0.847508	CCC_Group_A	CCC_Group_A	0.117723	0.725042	Diploid	NA	NA	NA	CCC_100	No_Selected	No_Selected	No_Selected	No_Selected	69	2.735	0.911667
736	BGVCOL_15061993	Campo	Solanum tuberosum subsp. phureja	Colombia, Nariño	Phureja	9.48509	-0.754997	CCC_Group_A	CCC_Group_A	0.123	0.501952	Diploid	NA	NA	NA	CCC_100	No_Selected	No_Selected	No_Selected	No_Selected	61.5	3.895	1.29833
737	BGVCOL_15061995	Campo	Solanum tuberosum subsp. phureja	Colombia, Nariño	Phureja	8.16649	-0.751509	CCC_Group_A	CCC_Group_A	0.119	0.585611	Diploid	NA	NA	NA	CCC_100	CCC_20	No_Selected	No_Selected	No_Selected	88	2.02	0.673333
738	BGVCOL_15062003	Campo	Solanum tuberosum subsp. phureja	Colombia, Nariño	Phureja	8.31084	-0.397707	CCC_Group_A	CCC_Group_A	0.12	0.808701	Diploid	NA	NA	NA	CCC_100	No_Selected	No_Selected	No_Selected	No_Selected	NA	NA	NA
739	BGVCOL_15062004	Campo	Solanum tuberosum subsp. phureja	Colombia, Nariño	Phureja	8.63963	-0.203762	CCC_Group_A	CCC_Group_A	0.145	11.266	Diploid	NA	NA	NA	CCC_100	No_Selected	No_Selected	No_Selected	No_Selected	62.5	1.905	0.635
740	BGVCOL_15062006	Campo	Solanum tuberosum subsp. phureja	Colombia, Nariño	Phureja	8.92543	-0.247186	CCC_Group_A	CCC_Group_A	0.122639	0.836587	Diploid	NA	NA	NA	CCC_100	No_Selected	No_Selected	No_Selected	No_Selected	70	2.55	0.85
741	BGVCOL_15062007	Campo	Solanum tuberosum subsp. phureja	Colombia, Nariño	Phureja	8.95893	-0.36547	CCC_Group_A	CCC_Group_A	0.116688	0.418293	Diploid	NA	NA	NA	CCC_100	No_Selected	No_Selected	No_Selected	No_Selected	73.5	2.19	0.73
742	BGVCOL_15062008	Campo	Solanum tuberosum subsp. phureja	Colombia, Nariño	Phureja	8.24112	-0.768498	CCC_Group_A	CCC_Group_A	0.136	0.836587	Diploid	NA	NA	NA	CCC_100	No_Selected	No_Selected	No_Selected	No_Selected	67	3.885	1.295
743	BGVCOL_15062012	Campo	Solanum tuberosum subsp. phureja	NA	Phureja	7.89734	-0.620562	CCC_Group_A	CCC_Group_A	0.12	0.613497	Diploid	NA	NA	NA	CCC_100	No_Selected	CCC_15	No_Selected	No_Selected	58	2.115	0.705
744	BGVCOL_15062013	Campo	Solanum tuberosum subsp. phureja	Colombia, Cundinamarca, Chocontá	Phureja	7.90387	-0.658855	CCC_Group_A	CCC_Group_A	0.119	0.669269	Diploid	NA	NA	NA	CCC_100	CCC_20	No_Selected	No_Selected	No_Selected	60	2.155	0.718333
745	BGVCOL_15062016	Campo	Solanum tuberosum subsp. phureja	Colombia, Nariño, Ipiales	Phureja	8.79503	-0.150482	CCC_Group_A	CCC_Group_A	0.109185	0.585611	Diploid	NA	NA	NA	CCC_100	No_Selected	No_Selected	No_Selected	No_Selected	35	1.59	0.53
746	BGVCOL_15062017	Campo	Solanum tuberosum subsp. phureja	Colombia, Nariño, Cumbal	Phureja	4.55914	-0.118705	CCC_Group_A	CCC_Group_A	0.141	0.780814	Diploid	NA	NA	NA	CCC_100	CCC_20	No_Selected	No_Selected	No_Selected	38.5	2.51	0.836667
747	BGVCOL_15062023	Campo	Solanum tuberosum subsp. phureja	Bolivia, La Paz, Obrages	Phureja	8.84538	-1.00233	CCC_Group_A	CCC_Group_A	0.114	0.306748	Diploid	NA	NA	NA	CCC_100	CCC_20	No_Selected	CCC_10	No_Selected	63.5	2.65	0.883333
748	BGVCOL_15062024	In vitro	Solanum tuberosum subsp. phureja	Colombia, Nariño, Pasto	Phureja	8.78798	-0.953047	CCC_Group_A	CCC_Group_A	0.115	0.501952	Diploid	NA	NA	NA	CCC_100	No_Selected	No_Selected	No_Selected	No_Selected	74	4.1	1.36667
749	BGVCOL_15062030	Campo	Solanum tuberosum subsp. phureja	Colombia, Valle del Cauca, Palmira	Phureja	9.51849	-0.758595	CCC_Group_A	CCC_Group_A	0.122	0.474066	Diploid	NA	NA	NA	CCC_100	No_Selected	No_Selected	No_Selected	No_Selected	75	3.675	1.225
750	BGVCOL_15062088	Campo	Solanum tuberosum subsp. andigena	Colombia, Boyacá, Cerinza, Cobagote	Andigena	-2.34487	3.1489	CCC_Group_B	CCC_Group_B1	0.321863	23.7869	Tetraploid	NA	NA	NA	CCC_100	CCC_20	CCC_15	No_Selected	No_Selected	NA	NA	NA
751	BGVCOL_15062091	Campo	Solanum tuberosum subsp. andigena	Colombia, Boyacá, Güicán, La Cueva	Andigena	-2.82315	3.09721	CCC_Group_B	CCC_Group_B1	0.322122	23.8985	Tetraploid	NA	NA	NA	CCC_100	No_Selected	CCC_15	No_Selected	No_Selected	NA	NA	NA
752	BGVCOL_15062110	Campo	Solanum tuberosum subsp. andigena	Colombia, Nariño, Pasto, Cerotal	Andigena	0.677977	3.28769	CCC_Group_B	CCC_Group_B1	0.221734	17.9308	Unknown	NA	NA	NA	CCC_100	No_Selected	No_Selected	No_Selected	No_Selected	NA	NA	NA
753	BGVCOL_15062132	Campo	Solanum tuberosum subsp. andigena	Colombia, Cauca, Puracé	Andigena	-2.40187	0.0740199	CCC_Group_B	CCC_Group_B1	0.374903	27.4122	Tetraploid	NA	NA	NA	CCC_100	CCC_20	No_Selected	No_Selected	No_Selected	NA	NA	NA
754	BGVCOL_15062157	Campo	Solanum tuberosum subsp. andigena	INGLATERRA, CAMBRIDGE	Guata	-2.56121	3.9035	CCC_Group_B	CCC_Group_B1	0.33273	25.9342	Tetraploid	NA	NA	NA	CCC_100	No_Selected	No_Selected	No_Selected	No_Selected	NA	NA	NA
755	BGVCOL_15062158	Campo	Solanum tuberosum subsp. andigena	INGLATERRA, CAMBRIDGE	Guata	-4.57562	-3.07911	CCC_Group_B	CCC_Group_B2	0.470116	36.3079	Tetraploid	NA	NA	NA	CCC_100	No_Selected	No_Selected	No_Selected	No_Selected	NA	NA	NA
756	BGVCOL_15062160	Campo	NA	NA	Guata	-2.57457	3.90791	CCC_Group_B	CCC_Group_B1	0.334023	26.0178	Tetraploid	NA	NA	NA	CCC_100	No_Selected	No_Selected	No_Selected	No_Selected	NA	NA	NA
757	BGVCOL_15062161	Campo	Solanum tuberosum subsp. andigena	INGLATERRA	Guata	-3.47205	-3.83556	CCC_Group_B	CCC_Group_B2	0.481501	38.3157	Tetraploid	NA	NA	NA	CCC_100	No_Selected	No_Selected	No_Selected	No_Selected	NA	NA	NA
758	BGVCOL_15062162	Campo	Solanum tuberosum subsp. andigena	INGLATERRA	Guata	-2.57108	3.92568	CCC_Group_B	CCC_Group_B1	0.329625	25.6274	Tetraploid	NA	NA	NA	CCC_100	No_Selected	No_Selected	No_Selected	No_Selected	NA	NA	NA
759	BGVCOL_15062164	Campo	Solanum tuberosum subsp. andigena	INGLATERRA	Guata	-2.55082	3.92519	CCC_Group_B	CCC_Group_B1	0.333765	25.99	Tetraploid	NA	NA	NA	CCC_100	No_Selected	No_Selected	No_Selected	No_Selected	NA	NA	NA
760	BGVCOL_15062166	Campo	Solanum tuberosum subsp. andigena	PERU, CUZCO	Guata	-2.50264	3.84214	CCC_Group_B	CCC_Group_B1	0.318758	24.9303	Tetraploid	NA	NA	NA	CCC_100	No_Selected	No_Selected	No_Selected	No_Selected	NA	NA	NA
761	BGVCOL_15062168	Campo	Solanum tuberosum subsp. andigena	PERU	Guata	-2.60906	3.92528	CCC_Group_B	CCC_Group_B1	0.333765	25.6832	Tetraploid	NA	NA	NA	CCC_100	No_Selected	No_Selected	No_Selected	No_Selected	NA	NA	NA
762	BGVCOL_15062179	Campo	Solanum tuberosum subsp. tuberosum	Colombia, Antioquia, Medellín, Campo Valdés	Tuberosum	-3.07238	4.0702	CCC_Group_B	CCC_Group_B1	0.333765	26.7987	Tetraploid	NA	NA	NA	CCC_100	No_Selected	No_Selected	No_Selected	No_Selected	NA	NA	NA
763	BGVCOL_15062180	Campo	NA	NA	Phureja	8.9699	-0.863587	CCC_Group_A	CCC_Group_A	0.116688	0.752928	Diploid	NA	NA	NA	CCC_100	No_Selected	No_Selected	No_Selected	No_Selected	NA	NA	NA
764	BGVCOL_15062181	Campo	Solanum tuberosum subsp. phureja	Colombia, Cauca, San Sebastian, El Rosal	Phureja	8.63708	-0.201699	CCC_Group_A	CCC_Group_A	0.142561	11.4612	Diploid	24	8	2n=2x=24	CCC_100	No_Selected	No_Selected	No_Selected	No_Selected	50	2.855	0.951667
765	BGVCOL_15062242	Campo	Solanum tuberosum subsp. phureja	Colombia, Nariño, Cumbal	Phureja	-2.83586	-1.92382	CCC_Group_B	CCC_Group_B2	0.410349	30.3681	Tetraploid	24	8	2n=2x=24	CCC_100	No_Selected	No_Selected	CCC_10	No_Selected	71	2.93	0.976667
766	BGVCOL_15062243	Campo	Solanum tuberosum subsp. phureja	NA	Phureja	7.96683	-0.0817187	CCC_Group_A	CCC_Group_A	0.12	0.613497	Diploid	24	8	2n=2x=24	CCC_100	No_Selected	No_Selected	No_Selected	No_Selected	51	2.27	0.756667
767	BGVCOL_15062244	Campo	Solanum tuberosum subsp. phureja	Colombia, Nariño, Cumbal	Phureja	9.29697	-0.948868	CCC_Group_A	CCC_Group_A	0.107	0.418293	Diploid	NA	NA	NA	CCC_100	No_Selected	No_Selected	CCC_10	No_Selected	51	2.435	0.811667
768	BGVCOL_15062245	Campo	Solanum tuberosum subsp. phureja	Colombia, Nariño, Cumbal	Phureja	9.22722	-0.633613	CCC_Group_A	CCC_Group_A	0.118499	0.808701	Diploid	36	9	2n=3x=36	CCC_100	No_Selected	No_Selected	No_Selected	No_Selected	95	4.11	1.37
769	BGVCOL_15062246	Campo	Solanum tuberosum subsp. phureja	Colombia, Nariño, Cumbal	Phureja	8.87374	-0.155111	CCC_Group_A	CCC_Group_A	0.121604	1.53374	Diploid	24	10	2n=2x=24	CCC_100	No_Selected	No_Selected	No_Selected	No_Selected	33.5	1.325	0.441667
770	BGVCOL_15062247	Campo	Solanum tuberosum subsp. phureja	Colombia, Nariño, Tuquerres	Phureja	8.15577	-0.797985	CCC_Group_A	CCC_Group_A	0.118	1.14334	Diploid	NA	NA	NA	CCC_100	No_Selected	No_Selected	No_Selected	No_Selected	137.5	4.06	1.35333
771	BGVCOL_15062248	Campo	Solanum tuberosum subsp. phureja	Colombia, Nariño, Pasto	Phureja	8.97275	-0.717727	CCC_Group_A	CCC_Group_A	0.124191	0.613497	Diploid	24	10	2n=2x=24	CCC_100	No_Selected	No_Selected	No_Selected	No_Selected	33	1.67	0.556667
772	BGVCOL_15062249	Campo	Solanum tuberosum subsp. phureja	Colombia, Nariño, Ipiales	Phureja	8.93426	-0.299863	CCC_Group_A	CCC_Group_A	0.112549	0.418293	Diploid	NA	NA	NA	CCC_100	No_Selected	No_Selected	No_Selected	No_Selected	38	2.85	0.95
773	BGVCOL_15062250	Campo	Solanum tuberosum subsp. phureja	Colombia, Nariño, Potosí	Phureja	9.31679	-0.894691	CCC_Group_A	CCC_Group_A	0.103752	0.501952	Diploid	NA	NA	NA	CCC_100	No_Selected	No_Selected	No_Selected	No_Selected	14	0.93	0.31
774	BGVCOL_15062251	Campo	Solanum tuberosum subsp. phureja	NA	Phureja	9.27862	-0.902528	CCC_Group_A	CCC_Group_A	0.103752	0.613497	Diploid	NA	NA	NA	CCC_100	No_Selected	No_Selected	No_Selected	No_Selected	57.5	2.695	0.898333
775	BGVCOL_15062252	Campo	Solanum tuberosum subsp. phureja	Colombia, Nariño, Ipiales	Phureja	8.65326	-0.0988732	CCC_Group_A	CCC_Group_A	0.143855	10.4852	Diploid	NA	NA	NA	CCC_100	CCC_20	No_Selected	No_Selected	No_Selected	50	2.725	0.908333
776	BGVCOL_15062253	Campo	Solanum tuberosum subsp. phureja	Colombia, Nariño, Cumbal	Phureja	8.60695	-0.129714	CCC_Group_A	CCC_Group_A	0.148771	10.7641	Diploid	NA	NA	NA	CCC_100	No_Selected	No_Selected	No_Selected	No_Selected	53.5	2.645	0.881667
777	BGVCOL_15062254	Campo	Solanum tuberosum subsp. phureja	Colombia, Nariño, Cumbal	Phureja	8.72468	-0.18315	CCC_Group_A	CCC_Group_A	0.152393	10.9035	Diploid	24	7	2n=2x=24	CCC_100	No_Selected	No_Selected	No_Selected	No_Selected	38	1.02	0.34
778	BGVCOL_15062255	Campo	Solanum tuberosum subsp. phureja	Colombia, Nariño, Tuquerres	Phureja	8.71789	-0.752953	CCC_Group_A	CCC_Group_A	0.138422	0.892359	Diploid	24	8	2n=2x=24	CCC_100	No_Selected	No_Selected	No_Selected	No_Selected	75.5	3.06	1.02
779	BGVCOL_15062258	Campo	Solanum tuberosum subsp. phureja	Colombia, Nariño	Phureja	8.99622	-0.741153	CCC_Group_A	CCC_Group_A	0.12445	0.864473	Diploid	24	7	2n=2x=24	CCC_100	No_Selected	No_Selected	No_Selected	No_Selected	22	0.35	0.116667
780	BGVCOL_15062261	Campo	Solanum tuberosum subsp. phureja	Colombia, Nariño	Phureja	9.51818	-0.765043	CCC_Group_A	CCC_Group_A	0.120052	0.557724	Diploid	24	7	2n=2x=24	CCC_100	No_Selected	No_Selected	No_Selected	No_Selected	78.5	2.37	0.79
781	BGVCOL_15062262	Campo	Solanum tuberosum subsp. phureja	Colombia, Nariño	Phureja	8.92402	-0.805088	CCC_Group_A	CCC_Group_A	0.118241	0.752928	Diploid	NA	NA	NA	CCC_100	No_Selected	No_Selected	No_Selected	No_Selected	51	2.625	0.875
782	BGVCOL_15062263	Campo	Solanum tuberosum subsp. phureja	Colombia, Nariño	Phureja	8.69513	-0.485052	CCC_Group_A	CCC_Group_A	0.120828	0.808701	Diploid	24	7	2n=2x=24	CCC_100	No_Selected	No_Selected	No_Selected	No_Selected	70.5	2.69	0.896667
783	BGVCOL_15062264	Campo	Solanum tuberosum subsp. phureja	Colombia, Nariño	Phureja	8.86076	-0.301116	CCC_Group_A	CCC_Group_A	0.125744	0.557724	Diploid	NA	NA	NA	CCC_100	No_Selected	No_Selected	No_Selected	No_Selected	70.5	2.845	0.948333
784	BGVCOL_15062265	Campo	Solanum tuberosum subsp. phureja	Colombia, Nariño	Phureja	8.5735	-0.0854241	CCC_Group_A	CCC_Group_A	0.145925	10.8477	Diploid	24	9	2n=2x=24	CCC_100	No_Selected	No_Selected	No_Selected	No_Selected	46	1.075	0.358333
785	BGVCOL_15062266	Campo	Solanum tuberosum subsp. phureja	Colombia, Nariño	Phureja	8.95126	-0.855111	CCC_Group_A	CCC_Group_A	0.117723	1.08756	Diploid	36	8	2n=3x=36	CCC_100	No_Selected	No_Selected	No_Selected	No_Selected	52	1.505	0.501667
786	BGVCOL_15062267	Campo	Solanum tuberosum subsp. phureja	Colombia, Nariño	Phureja	8.93832	-0.334386	CCC_Group_A	CCC_Group_A	0.111772	1.25488	Diploid	24	7	2n=2x=24	CCC_100	No_Selected	No_Selected	No_Selected	No_Selected	52	1.77	0.59
787	BGVCOL_15062268	Campo	Solanum tuberosum subsp. phureja	Colombia, Nariño	Phureja	8.70406	-0.48082	CCC_Group_A	CCC_Group_A	0.121863	0.529838	Diploid	24	7	2n=2x=24	CCC_100	No_Selected	No_Selected	No_Selected	No_Selected	28	0.7	0.233333
788	BGVCOL_15062269	Campo	Solanum tuberosum subsp. phureja	Colombia, Nariño	Phureja	9.42335	-0.379537	CCC_Group_A	CCC_Group_A	0.121	0.529838	Diploid	24	8	2n=2x=24	CCC_100	CCC_20	No_Selected	No_Selected	No_Selected	60	1.87	0.623333
789	BGVCOL_15062270	Campo	Solanum tuberosum subsp. phureja	Colombia, Nariño	Phureja	8.72259	-0.489977	CCC_Group_A	CCC_Group_A	0.122122	0.752928	Diploid	24	8	2n=2x=24	CCC_100	No_Selected	No_Selected	No_Selected	No_Selected	44.5	0.865	0.288333
790	BGVCOL_15062271	Campo	Solanum tuberosum subsp. phureja	Colombia, Nariño	Phureja	8.78162	-0.97542	CCC_Group_A	CCC_Group_A	0.111772	0.725042	Diploid	24	7	2n=2x=24	CCC_100	No_Selected	No_Selected	No_Selected	No_Selected	54	1.105	0.368333
791	BGVCOL_15062272	Campo	Solanum tuberosum subsp. phureja	Colombia, Nariño	Phureja	8.89793	-0.336083	CCC_Group_A	CCC_Group_A	0.113325	0.836587	Diploid	24	9	2n=2x=24	CCC_100	No_Selected	No_Selected	No_Selected	No_Selected	68.5	2.305	0.768333
792	BGVCOL_15062273	Campo	Solanum tuberosum subsp. phureja	Colombia, Nariño	Phureja	8.95768	-0.328128	CCC_Group_A	CCC_Group_A	0.115136	0.697156	Diploid	24	7	2n=2x=24	CCC_100	No_Selected	No_Selected	No_Selected	No_Selected	73.5	2.875	0.958333
793	BGVCOL_15062274	Campo	Solanum tuberosum subsp. phureja	Colombia, Nariño	Phureja	8.70448	-0.494486	CCC_Group_A	CCC_Group_A	0.122898	1.0039	Diploid	24	8	2n=2x=24	CCC_100	No_Selected	No_Selected	No_Selected	No_Selected	28	1.34	0.446667
794	BGVCOL_15062276	Campo	Solanum tuberosum subsp. phureja	Colombia, Nariño	Phureja	8.18796	-0.714329	CCC_Group_A	CCC_Group_A	0.127814	1.4222	Diploid	NA	NA	NA	CCC_100	No_Selected	No_Selected	No_Selected	No_Selected	58	1.84	0.613333
795	BGVCOL_15062311	Campo	Solanum tuberosum subsp. andigena	INGLATERRA, CAMBRIDGE	Guata	-2.83464	-6.92721	CCC_Group_B	CCC_Group_B2	0.525744	39.4869	Tetraploid	NA	NA	NA	CCC_100	No_Selected	No_Selected	No_Selected	No_Selected	NA	NA	NA
796	BGVCOL_15062312	Campo	NA	NA	Phureja	8.36049	-0.383263	CCC_Group_A	CCC_Group_A	0.119793	0.474066	Diploid	NA	NA	NA	CCC_100	No_Selected	No_Selected	No_Selected	No_Selected	NA	NA	NA
797	BGVCOL_15062313	Campo	No tiene nombre	NA	Guata	-2.50222	3.87747	CCC_Group_B	CCC_Group_B1	0.327038	25.4322	Tetraploid	NA	NA	NA	CCC_100	No_Selected	No_Selected	No_Selected	No_Selected	NA	NA	NA
798	BGVCOL_15062314	Campo	NA	NA	Guata	7.95055	-0.666007	CCC_Group_A	CCC_Group_A	0.119017	0.613497	Diploid	NA	NA	NA	CCC_100	No_Selected	No_Selected	No_Selected	No_Selected	NA	NA	NA
799	BGVCOL_15062315	Campo	NA	NA	Guata	8.41069	-0.993515	CCC_Group_A	CCC_Group_A	0.121863	0.390407	Diploid	NA	NA	NA	CCC_100	No_Selected	CCC_15	No_Selected	No_Selected	NA	NA	NA
800	BGVCOL_15062316	Campo	Solanum tuberosum subsp. andigena	INGLATERRA, EDIMBURGO	Guata	-2.41919	3.27578	CCC_Group_B	CCC_Group_B1	0.319534	24,205242610BGVCOL_1506	Tetraploid	NA	NA	NA	CCC_100	No_Selected	CCC_15	No_Selected	No_Selected	NA	NA	NA
801	BGVCOL_15062318	Campo	Solanum tuberosum subsp. andigena	INGLATERRA, EDIMBURGO	Guata	-2.54187	3.93223	CCC_Group_B	CCC_Group_B1	0.32859	25.5159	Tetraploid	NA	NA	NA	CCC_100	No_Selected	No_Selected	No_Selected	No_Selected	NA	NA	NA
802	BGVCOL_15062319	Campo	Solanum tuberosum subsp. andigena	PERU, CUZCO	Guata	-2.60394	3.93158	CCC_Group_B	CCC_Group_B1	0.330401	25.9342	Tetraploid	NA	NA	NA	CCC_100	No_Selected	No_Selected	No_Selected	No_Selected	NA	NA	NA
803	BGVCOL_15062321	Campo	Solanum tuberosum subsp. andigena	PERU, SANTA RITA, VALLE DE URUBAMBA	Guata	-2.57945	3.9217	CCC_Group_B	CCC_Group_B1	0.33066	25.739	Tetraploid	NA	NA	NA	CCC_100	No_Selected	No_Selected	No_Selected	No_Selected	NA	NA	NA
804	BGVCOL_15062324	Campo	Solanum tuberosum subsp. andigena	PERU, JUNIN, TARMA, HUASAHUASI	Guata	-3.56643	-4.50527	CCC_Group_B	CCC_Group_B2	0.45097	35.2203	Tetraploid	NA	NA	NA	CCC_100	No_Selected	No_Selected	No_Selected	No_Selected	NA	NA	NA
805	BGVCOL_15062327	Campo	Solanum tuberosum subsp. andigena	PERU, HUANUCO, CHIPIPATA	Guata	-3.45641	-4.54237	CCC_Group_B	CCC_Group_B2	0.488486	38.1205	Tetraploid	NA	NA	NA	CCC_100	CCC_20	No_Selected	No_Selected	No_Selected	NA	NA	NA
806	BGVCOL_15062328	Campo	Solanum tuberosum subsp. andigena	PERU, HUANUCO, HUARICA	Guata	-4.53647	-3.07191	CCC_Group_B	CCC_Group_B2	0.467529	36.1963	Tetraploid	NA	NA	NA	CCC_100	No_Selected	No_Selected	No_Selected	No_Selected	NA	NA	NA
807	BGVCOL_15062375	Campo	NA	NA	Guata	-2.60431	3.9428	CCC_Group_B	CCC_Group_B1	0.335834	26.1015	Tetraploid	NA	NA	NA	CCC_100	No_Selected	No_Selected	No_Selected	No_Selected	NA	NA	NA
808	BGVCOL_15062376	Campo	NA	NA	Guata	-3.56524	-4.24263	CCC_Group_B	CCC_Group_B2	0.510737	41.0485	Tetraploid	NA	NA	NA	CCC_100	No_Selected	No_Selected	No_Selected	No_Selected	NA	NA	NA
809	BGVCOL_15062378	Campo	NA	COLOMBIA, NARIÑO	Guata	-2.01315	-6.19677	CCC_Group_B	CCC_Group_B2	0.4	25.6832	Tetraploid	NA	NA	NA	CCC_100	No_Selected	No_Selected	No_Selected	No_Selected	NA	NA	NA
810	BGVCOL_15062388	Campo	NA	NA	Guata	-2.22781	3.27473	CCC_Group_B	CCC_Group_B1	0.304269	24.1216	Tetraploid	NA	NA	NA	CCC_100	No_Selected	No_Selected	No_Selected	No_Selected	NA	NA	NA
811	BGVCOL_15062393	Campo	NA	NA	Guata	-2.94211	-4.82777	CCC_Group_B	CCC_Group_B2	0.492885	39.3753	Tetraploid	NA	NA	NA	CCC_100	No_Selected	No_Selected	No_Selected	No_Selected	NA	NA	NA
812	BGVCOL_15062394	Campo	NA	NA	Guata	-4.48342	-4.29452	CCC_Group_B	CCC_Group_B2	0.517206	39.3753	Tetraploid	NA	NA	NA	CCC_100	No_Selected	No_Selected	No_Selected	No_Selected	NA	NA	NA
813	BGVCOL_15062396	Campo	NA	NA	Guata	-2.08153	0.341497	CCC_Group_B	CCC_Group_B1	0.360155	27.8862	Tetraploid	NA	NA	NA	CCC_100	CCC_20	No_Selected	No_Selected	No_Selected	NA	NA	NA
814	BGVCOL_15062398	Campo	NA	NA	Andigena	-4.56359	-3.06251	CCC_Group_B	CCC_Group_B2	0.467788	36.0848	Tetraploid	NA	NA	NA	CCC_100	No_Selected	No_Selected	No_Selected	No_Selected	NA	NA	NA
815	BGVCOL_15062403	Campo	NA	COLOMBIA, NARIÑO	Guata	-3.76614	-2.90982	CCC_Group_B	CCC_Group_B2	0.495213	37.6743	Tetraploid	NA	NA	NA	CCC_100	CCC_20	No_Selected	No_Selected	No_Selected	NA	NA	NA
816	BGVCOL_15062406	Campo	NA	COLOMBIA, NARIÑO	Guata	-2.54992	-0.905475	CCC_Group_B	CCC_Group_B1	0.367658	27.6631	Tetraploid	48	14	2n=4x=48	CCC_100	CCC_20	No_Selected	CCC_10	No_Selected	NA	NA	NA
817	BGVCOL_15062407	Campo	NA	COLOMBIA, NARIÑO	Guata	-3.66992	-4.83961	CCC_Group_B	CCC_Group_B2	0.499612	38.9292	Tetraploid	NA	NA	NA	CCC_100	CCC_20	CCC_15	No_Selected	No_Selected	NA	NA	NA
818	BGVCOL_15062408	Campo	NA	COLOMBIA, NARIÑO	Guata	-2.40436	-0.807877	CCC_Group_B	CCC_Group_B1	0.345408	26.2967	Tetraploid	NA	NA	NA	CCC_100	No_Selected	No_Selected	No_Selected	No_Selected	NA	NA	NA
819	BGVCOL_15062409	Campo	NA	COLOMBIA, NARIÑO	Guata	-3.11605	4.10432	CCC_Group_B	CCC_Group_B1	0.333765	26.9102	Tetraploid	NA	NA	NA	CCC_100	No_Selected	No_Selected	No_Selected	No_Selected	NA	NA	NA
820	BGVCOL_15062410	Campo	NA	COLOMBIA, NARIÑO	Guata	-2.71822	2.18809	CCC_Group_B	CCC_Group_B1	0.36119	27.9699	Tetraploid	NA	NA	NA	CCC_100	No_Selected	No_Selected	No_Selected	No_Selected	NA	NA	NA
821	BGVCOL_15062411	Campo	NA	COLOMBIA, NARIÑO	Guata	-2.12144	1.3008	CCC_Group_B	CCC_Group_B1	0.365071	26.715	Tetraploid	NA	NA	NA	CCC_100	No_Selected	No_Selected	No_Selected	No_Selected	NA	NA	NA
822	BGVCOL_15062412	Campo	NA	COLOMBIA, NARIÑO	Guata	-4.78301	-4.28696	CCC_Group_B	CCC_Group_B2	0.516171	40.1283	Tetraploid	NA	NA	NA	CCC_100	No_Selected	No_Selected	No_Selected	No_Selected	NA	NA	NA
823	BGVCOL_15062413	Campo	NA	COLOMBIA, NARIÑO	Guata	8.58654	-0.262663	CCC_Group_A	CCC_Group_A	0.150582	12.1863	Diploid	NA	NA	NA	CCC_100	No_Selected	No_Selected	No_Selected	No_Selected	NA	NA	NA
824	BGVCOL_15062414	Campo	NA	COLOMBIA, NARIÑO	Guata	-2.43453	1.86568	CCC_Group_B	CCC_Group_B1	0.359379	27.942	Tetraploid	NA	NA	NA	CCC_100	CCC_20	No_Selected	No_Selected	No_Selected	NA	NA	NA
825	BGVCOL_15062415	Campo	NA	COLOMBIA, NARIÑO	Guata	-2.08583	1.31256	CCC_Group_B	CCC_Group_B1	0.36326	26.7987	Tetraploid	NA	NA	NA	CCC_100	No_Selected	No_Selected	No_Selected	No_Selected	NA	NA	NA
826	BGVCOL_15062416	Campo	NA	COLOMBIA, NARIÑO	Guata	-3.08654	-1.03057	CCC_Group_B	CCC_Group_B1	0.445278	34.7462	Tetraploid	NA	NA	NA	CCC_100	No_Selected	No_Selected	No_Selected	No_Selected	NA	NA	NA
827	BGVCOL_15062417	Campo	NA	COLOMBIA, NARIÑO	Guata	-3.1209	-1.04423	CCC_Group_B	CCC_Group_B1	0.449677	34.802	Tetraploid	NA	NA	NA	CCC_100	No_Selected	No_Selected	No_Selected	No_Selected	NA	NA	NA
828	BGVCOL_15062418	Campo	NA	COLOMBIA, NARIÑO	Guata	-3.10839	-1.03151	CCC_Group_B	CCC_Group_B1	0.449935	34.9414	Tetraploid	NA	NA	NA	CCC_100	No_Selected	CCC_15	CCC_10	CCC_3	NA	NA	NA
829	BGVCOL_15062419	Campo	NA	COLOMBIA, NARIÑO	Guata	-2.25728	3.04144	CCC_Group_B	CCC_Group_B1	0.335317	26.2409	Tetraploid	NA	NA	NA	CCC_100	No_Selected	CCC_15	CCC_10	No_Selected	NA	NA	NA
830	BGVCOL_15062421	Campo	NA	COLOMBIA, NARIÑO	Guata	8.93423	-0.839338	CCC_Group_A	CCC_Group_A	0.115395	0.752928	Diploid	NA	NA	NA	CCC_100	No_Selected	No_Selected	No_Selected	No_Selected	NA	NA	NA
831	BGVCOL_15062423	Campo	NA	COLOMBIA, NARIÑO	Guata	-3.2565	-1.16214	CCC_Group_B	CCC_Group_B1	0.456145	34.077	Tetraploid	NA	NA	NA	CCC_100	CCC_20	CCC_15	No_Selected	No_Selected	NA	NA	NA
832	BGVCOL_15062424	Campo	NA	COLOMBIA, NARIÑO	Guata	-2.50472	1.55949	CCC_Group_B	CCC_Group_B1	0.354463	25.1534	Tetraploid	NA	NA	NA	CCC_100	CCC_20	No_Selected	No_Selected	No_Selected	NA	NA	NA
833	BGVCOL_15062425	Campo	NA	COLOMBIA, NARIÑO	Guata	-2.49792	1.52013	CCC_Group_B	CCC_Group_B1	0.355	25.1534	Tetraploid	NA	NA	NA	CCC_100	No_Selected	No_Selected	CCC_10	CCC_3	NA	NA	NA
834	BGVCOL_15062426	Campo	NA	COLOMBIA, NARIÑO	Guata	-2.29938	3.27131	CCC_Group_B	CCC_Group_B1	0.31436	24.9861	Tetraploid	NA	NA	NA	CCC_100	No_Selected	No_Selected	No_Selected	No_Selected	NA	NA	NA
835	BGVCOL_15062427	Campo	NA	COLOMBIA, NARIÑO	Guata	-4.50168	-3.00883	CCC_Group_B	CCC_Group_B2	0.462	36.1684	Tetraploid	NA	NA	NA	CCC_100	No_Selected	No_Selected	No_Selected	No_Selected	NA	NA	NA
836	BGVCOL_15062428	Campo	NA	COLOMBIA, NARIÑO	Guata	-2.48017	-0.787659	CCC_Group_B	CCC_Group_B1	0.398189	32.348	Tetraploid	NA	NA	NA	CCC_100	No_Selected	No_Selected	No_Selected	No_Selected	NA	NA	NA
837	BGVCOL_15062429	Campo	NA	COLOMBIA, NARIÑO	Guata	-2.69417	-3.54405	CCC_Group_B	CCC_Group_B2	0.483	34.4953	Tetraploid	NA	NA	NA	CCC_100	CCC_20	CCC_15	CCC_10	CCC_3	NA	NA	NA
838	BGVCOL_15062430	Campo	NA	COLOMBIA, NARIÑO	Guata	-3.59385	-3.80337	CCC_Group_B	CCC_Group_B2	0.498318	39.7379	Tetraploid	NA	NA	NA	CCC_100	No_Selected	No_Selected	No_Selected	No_Selected	NA	NA	NA
839	BGVCOL_15062431	Campo	NA	COLOMBIA, NARIÑO	Guata	-4.41711	-2.96369	CCC_Group_B	CCC_Group_B2	0.455627	35.527	Tetraploid	NA	NA	NA	CCC_100	No_Selected	No_Selected	No_Selected	No_Selected	NA	NA	NA
840	BGVCOL_15062432	Campo	NA	COLOMBIA, NARIÑO	Guata	-4.49413	-4.29415	CCC_Group_B	CCC_Group_B2	0.516688	39.2638	Tetraploid	NA	NA	NA	CCC_100	No_Selected	No_Selected	No_Selected	No_Selected	NA	NA	NA
841	BGVCOL_15062433	Campo	NA	COLOMBIA, NARIÑO	Guata	-4.50265	-4.30717	CCC_Group_B	CCC_Group_B2	0.51022	38.7061	Tetraploid	NA	NA	NA	CCC_100	No_Selected	No_Selected	No_Selected	No_Selected	NA	NA	NA
842	BGVCOL_15062434	Campo	NA	COLOMBIA, NARIÑO	Guata	-4.47618	-4.33476	CCC_Group_B	CCC_Group_B2	0.515912	39.4869	Tetraploid	24	8	2n=2x=24	CCC_100	No_Selected	No_Selected	No_Selected	No_Selected	NA	NA	NA
843	BGVCOL_15062435	Campo	NA	COLOMBIA, NARIÑO	Guata	-3.56222	-3.83157	CCC_Group_B	CCC_Group_B2	0.497025	39.71	Tetraploid	NA	NA	NA	CCC_100	No_Selected	No_Selected	No_Selected	No_Selected	NA	NA	NA
844	BGVCOL_15062436	Campo	NA	NA	Guata	-3.71843	-8.74086	CCC_Group_B	CCC_Group_B2	0.601552	44.0881	Tetraploid	NA	NA	NA	CCC_100	CCC_20	CCC_15	No_Selected	No_Selected	NA	NA	NA
845	BGVCOL_15062437	Campo	NA	NA	Guata	-2.84698	-0.783219	CCC_Group_B	CCC_Group_B1	0.437516	33.6866	Tetraploid	NA	NA	NA	CCC_100	No_Selected	CCC_15	No_Selected	No_Selected	NA	NA	NA
846	BGVCOL_15062438	Campo	NA	NA	Guata	-1.6595	-3.78653	CCC_Group_B	CCC_Group_B2	0.504269	38.3436	Tetraploid	NA	NA	NA	CCC_100	No_Selected	No_Selected	CCC_10	No_Selected	NA	NA	NA
847	BGVCOL_15062439	Campo	NA	NA	Guata	-1.57385	-3.72685	CCC_Group_B	CCC_Group_B2	0.494955	37.7579	Tetraploid	NA	NA	NA	CCC_100	CCC_20	CCC_15	No_Selected	No_Selected	NA	NA	NA
848	BGVCOL_15062440	Campo	NA	NA	Guata	-3.35808	-0.992749	CCC_Group_B	CCC_Group_B1	0.437257	32.7384	Tetraploid	NA	NA	NA	CCC_100	CCC_20	CCC_15	No_Selected	No_Selected	NA	NA	NA
849	BGVCOL_15062441	Campo	NA	NA	Guata	-4.15354	-7.42531	CCC_Group_B	CCC_Group_B2	0.554722	41.1601	Tetraploid	24	7	2n=2x=24	CCC_100	No_Selected	No_Selected	No_Selected	No_Selected	NA	NA	NA
850	BGVCOL_15062442	Campo	Solanum tuberosum subsp. tuberosum	Colombia, Antioquia, Medellín, Campo Valdés	Tuberosum	-3.41284	-5.01874	CCC_Group_B	CCC_Group_B2	0.471151	35.6386	Tetraploid	NA	NA	NA	CCC_100	No_Selected	No_Selected	No_Selected	No_Selected	NA	NA	NA
851	BGVCOL_15062444	Campo	Solanum tuberosum subsp. tuberosum	Holanda	Tuberosum	-4.00786	-8.21149	CCC_Group_B	CCC_Group_B2	0.545149	39.5427	Tetraploid	NA	NA	NA	CCC_100	No_Selected	No_Selected	No_Selected	No_Selected	NA	NA	NA
852	BGVCOL_15062445	Campo	Solanum tuberosum subsp. tuberosum	Bélgica	Tuberosum	-4.1699	-8.84542	CCC_Group_B	CCC_Group_B2	0.552393	39.0128	Tetraploid	NA	NA	NA	CCC_100	CCC_20	CCC_15	No_Selected	No_Selected	NA	NA	NA
853	BGVCOL_15062447	Campo	Solanum tuberosum subsp. tuberosum	Escocia, Edinburgh, Corstorphine	Tuberosum	-4.43757	-8.80488	CCC_Group_B	CCC_Group_B2	0.531177	36.7262	Tetraploid	NA	NA	NA	CCC_100	CCC_20	CCC_15	No_Selected	No_Selected	NA	NA	NA
854	BGVCOL_15062448	Campo	Solanum tuberosum subsp. tuberosum	Escocia, Edinburgh, Corstorphine	Tuberosum	-2.6641	-2.97681	CCC_Group_B	CCC_Group_B2	0.480724	38.6224	Tetraploid	NA	NA	NA	CCC_100	No_Selected	No_Selected	No_Selected	No_Selected	NA	NA	NA
855	BGVCOL_15062449	Campo	Solanum tuberosum subsp. tuberosum	NA	Tuberosum	-2.47314	-2.82964	CCC_Group_B	CCC_Group_B2	0.463389	37.8695	Tetraploid	NA	NA	NA	CCC_100	No_Selected	No_Selected	No_Selected	No_Selected	NA	NA	NA
856	BGVCOL_15062450	Campo	Solanum tuberosum subsp. tuberosum	Holanda, Middenmeer, Wieringermeer	Tuberosum	-3.59898	-3.86263	CCC_Group_B	CCC_Group_B2	0.497801	39.4311	Tetraploid	NA	NA	NA	CCC_100	No_Selected	No_Selected	No_Selected	No_Selected	NA	NA	NA
857	BGVCOL_15062451	Campo	Solanum tuberosum subsp. tuberosum	Holanda, Middenmeer, Wieringermeer	Tuberosum	3.57268	-0.6545	CCC_Group_A	CCC_Group_A	0.231565	13.6085	Diploid	NA	NA	NA	CCC_100	No_Selected	CCC_15	No_Selected	No_Selected	NA	NA	NA
858	BGVCOL_15062452	Campo	Solanum tuberosum subsp. tuberosum	Holanda, Middenmeer, Wieringermeer	Tuberosum	-2.5535	-2.83106	CCC_Group_B	CCC_Group_B2	0.462096	38.1205	Tetraploid	NA	NA	NA	CCC_100	No_Selected	No_Selected	No_Selected	No_Selected	NA	NA	NA
859	BGVCOL_15062453	Campo	Solanum tuberosum subsp. tuberosum	Holanda, Middenmeer, Wieringermeer	Tuberosum	-3.83862	-3.21005	CCC_Group_B	CCC_Group_B2	0.48771	37.9253	Tetraploid	NA	NA	NA	CCC_100	No_Selected	No_Selected	No_Selected	No_Selected	NA	NA	NA
860	BGVCOL_15062454	Campo	Solanum tuberosum subsp. tuberosum	Holanda, Middenmeer, Wieringermeer	Tuberosum	-3.95542	-3.09174	CCC_Group_B	CCC_Group_B2	0.497025	38.9849	Tetraploid	NA	NA	NA	CCC_100	No_Selected	CCC_15	CCC_10	No_Selected	NA	NA	NA
861	BGVCOL_15062456	Campo	Solanum tuberosum subsp. tuberosum	Holanda, Middenmeer, Wieringermeer	Tuberosum	-4.50265	-4.30717	CCC_Group_B	CCC_Group_B2	0.51022	38.7061	Tetraploid	NA	NA	NA	CCC_100	No_Selected	No_Selected	No_Selected	No_Selected	NA	NA	NA
862	BGVCOL_15062458	Campo	Solanum tuberosum subsp. tuberosum	NA	Tuberosum	-4.05939	-7.23427	CCC_Group_B	CCC_Group_B2	0.549288	39.9052	Tetraploid	NA	NA	NA	CCC_100	No_Selected	No_Selected	No_Selected	No_Selected	NA	NA	NA
863	BGVCOL_15062459	Campo	Solanum tuberosum subsp. tuberosum	NA	Tuberosum	-4.09	-8.55036	CCC_Group_B	CCC_Group_B2	0.579043	43.2236	Tetraploid	NA	NA	NA	CCC_100	No_Selected	CCC_15	No_Selected	No_Selected	NA	NA	NA
864	BGVCOL_15062461	Campo	Solanum tuberosum subsp. tuberosum	NA	Tuberosum	-4.01572	-8.3746	CCC_Group_B	CCC_Group_B2	0.563777	42.6102	Tetraploid	NA	NA	NA	CCC_100	CCC_20	No_Selected	CCC_10	No_Selected	NA	NA	NA
865	BGVCOL_15062462	Campo	Solanum tuberosum subsp. tuberosum	Estados Unidos, Pensilvania	Tuberosum	-4.91144	-9.27046	CCC_Group_B	CCC_Group_B2	0.393014	24.7909	Tetraploid	NA	NA	NA	CCC_100	CCC_20	CCC_15	CCC_10	No_Selected	NA	NA	NA
866	BGVCOL_15062463	Campo	Solanum tuberosum subsp. tuberosum	Escocia	Tuberosum	-4.76303	-9.19177	CCC_Group_B	CCC_Group_B2	0.392238	25.7669	Tetraploid	NA	NA	NA	CCC_100	No_Selected	No_Selected	No_Selected	No_Selected	NA	NA	NA
867	BGVCOL_15062464	Campo	Solanum tuberosum subsp. tuberosum	NA	Tuberosum	-3.40368	-5.16669	CCC_Group_B	CCC_Group_B2	0.47348	35.7223	Tetraploid	NA	NA	NA	CCC_100	No_Selected	No_Selected	No_Selected	No_Selected	NA	NA	NA
868	BGVCOL_15062465	Campo	Solanum tuberosum subsp. andigena	NA	Andigena	-3.12322	4.0982	CCC_Group_B	CCC_Group_B1	0.328849	26.5756	Tetraploid	NA	NA	NA	CCC_100	No_Selected	No_Selected	No_Selected	No_Selected	NA	NA	NA
869	BGVCOL_15062466	Campo	Solanum tuberosum subsp. tuberosum	NA	Tuberosum	-3.52233	-5.15525	CCC_Group_B	CCC_Group_B2	0.472962	35.7223	Tetraploid	NA	NA	NA	CCC_100	No_Selected	No_Selected	No_Selected	No_Selected	NA	NA	NA
870	BGVCOL_15062467	Campo	Solanum tuberosum subsp. tuberosum	Ecuador, Quito	Tuberosum	-3.31483	-4.97316	CCC_Group_B	CCC_Group_B2	0.460285	35.0809	Tetraploid	NA	NA	NA	CCC_100	No_Selected	No_Selected	No_Selected	No_Selected	NA	NA	NA
871	BGVCOL_15062468	Campo	Solanum tuberosum subsp. tuberosum	México	Tuberosum	-2.74228	-1.21072	CCC_Group_B	CCC_Group_B1	0.401811	30.8979	Tetraploid	NA	NA	NA	CCC_100	CCC_20	No_Selected	No_Selected	No_Selected	NA	NA	NA
872	BGVCOL_15062469	Campo	Solanum tuberosum subsp. andigena	Colombia, Nariño	Andigena	-2.91669	-1.8595	CCC_Group_B	CCC_Group_B2	0.443208	35.6944	Tetraploid	NA	NA	NA	CCC_100	No_Selected	No_Selected	No_Selected	No_Selected	NA	NA	NA
873	BGVCOL_15062470	Campo	Solanum tuberosum subsp. tuberosum	México	Tuberosum	-3.75853	-2.8433	CCC_Group_B	CCC_Group_B2	0.493402	37.7301	Tetraploid	NA	NA	NA	CCC_100	No_Selected	No_Selected	CCC_10	No_Selected	NA	NA	NA
874	BGVCOL_15062471	Campo	Solanum tuberosum subsp. tuberosum	Escocia	Tuberosum	-2.65347	0.461261	CCC_Group_B	CCC_Group_B1	0.388357	30.145	Tetraploid	NA	NA	NA	CCC_100	CCC_20	CCC_15	No_Selected	No_Selected	NA	NA	NA
875	BGVCOL_15062472	Campo	Solanum tuberosum subsp. tuberosum	México	Tuberosum	-4.2813	-8.5493	CCC_Group_B	CCC_Group_B2	0.547219	42.4428	Tetraploid	NA	NA	NA	CCC_100	CCC_20	CCC_15	CCC_10	CCC_3	NA	NA	NA
876	BGVCOL_15062473	Campo	Solanum tuberosum subsp. tuberosum	Holanda	Tuberosum	-3.46193	-5.23206	CCC_Group_B	CCC_Group_B2	0.482794	36.1405	Tetraploid	NA	NA	NA	CCC_100	CCC_20	No_Selected	CCC_10	CCC_3	NA	NA	NA
877	BGVCOL_15062474	Campo	Solanum tuberosum subsp. tuberosum	Holanda	Tuberosum	-3.47462	-5.20945	CCC_Group_B	CCC_Group_B2	0.481759	36.0848	Tetraploid	NA	NA	NA	CCC_100	No_Selected	No_Selected	No_Selected	No_Selected	NA	NA	NA
878	BGVCOL_15062476	Campo	Solanum tuberosum subsp. tuberosum	Holanda	Tuberosum	-3.46595	-5.20126	CCC_Group_B	CCC_Group_B2	0.482536	36.029	Tetraploid	NA	NA	NA	CCC_100	No_Selected	CCC_15	No_Selected	No_Selected	NA	NA	NA
879	BGVCOL_15062477	Campo	Solanum tuberosum subsp. tuberosum	Estados Unidos, Virginia Occidental, Morgantown	Tuberosum	-3.34757	-5.04498	CCC_Group_B	CCC_Group_B2	0.464166	35.2761	Tetraploid	NA	NA	NA	CCC_100	No_Selected	No_Selected	No_Selected	No_Selected	NA	NA	NA
880	BGVCOL_15062479	Campo	Solanum tuberosum subsp. tuberosum	Estados Unidos, Virginia Occidental, Morgantown	Tuberosum	7.73251	0.0335056	CCC_Group_A	CCC_Group_A	0.0926261	0.752928	Diploid	NA	NA	NA	CCC_100	CCC_20	No_Selected	No_Selected	No_Selected	NA	NA	NA
881	BGVCOL_15062480	Campo	Solanum tuberosum subsp. tuberosum	Estados Unidos, Virginia Occidental, Morgantown	Tuberosum	-2.01802	3.76136	CCC_Group_B	CCC_Group_B1	0.317464	25.4601	Tetraploid	NA	NA	NA	CCC_100	No_Selected	No_Selected	No_Selected	No_Selected	NA	NA	NA
882	BGVCOL_15062481	Campo	Solanum tuberosum subsp. tuberosum	Estados Unidos, Virginia Occidental, Morgantown	Tuberosum	-2.41482	0.876339	CCC_Group_B	CCC_Group_B1	0.334282	24.1495	Tetraploid	NA	NA	NA	CCC_100	CCC_20	CCC_15	No_Selected	No_Selected	NA	NA	NA
883	BGVCOL_15062482	Campo	Solanum tuberosum subsp. tuberosum	Estados Unidos, Virginia Occidental, Morgantown	Tuberosum	-4.29454	-9.64247	CCC_Group_B	CCC_Group_B2	0.476843	34.2164	Tetraploid	NA	NA	NA	CCC_100	CCC_20	CCC_15	CCC_10	No_Selected	NA	NA	NA
884	BGVCOL_15062483	Campo	Solanum tuberosum subsp. tuberosum	Estados Unidos, Wisconsin, Condado de Door, Sturgeon Bay	Tuberosum	-2.04954	3.04842	CCC_Group_B	CCC_Group_B1	0.317723	24.9024	Tetraploid	NA	NA	NA	CCC_100	No_Selected	No_Selected	No_Selected	No_Selected	NA	NA	NA
885	BGVCOL_15062484	Campo	Solanum tuberosum subsp. tuberosum	Bolivia, La Paz, Mercado de Obrajes	Tuberosum	-2.01349	3.75758	CCC_Group_B	CCC_Group_B1	0.327814	26.3804	Tetraploid	NA	NA	NA	CCC_100	No_Selected	No_Selected	No_Selected	No_Selected	NA	NA	NA
886	BGVCOL_15062485	Campo	Solanum tuberosum subsp. andigena	Argentina, Salta	Andigena	-2.89713	-1.9982	CCC_Group_B	CCC_Group_B2	0.41837	30.4796	Tetraploid	NA	NA	NA	CCC_100	CCC_20	CCC_15	No_Selected	No_Selected	NA	NA	NA
887	BGVCOL_15062486	Campo	Solanum tuberosum subsp. andigena	Perú, Junín	Andigena	-3.75285	0.91295	CCC_Group_B	CCC_Group_B1	0.381371	29.8661	Tetraploid	NA	NA	NA	CCC_100	CCC_20	CCC_15	No_Selected	No_Selected	NA	NA	NA
888	BGVCOL_15062487	Campo	Solanum tuberosum subsp. tuberosum	Bolivia, La Paz, Aroma	Tuberosum	-3.61518	-3.90021	CCC_Group_B	CCC_Group_B2	0.483312	36.1963	Tetraploid	NA	NA	NA	CCC_100	No_Selected	No_Selected	No_Selected	No_Selected	NA	NA	NA
889	BGVCOL_15062488	Campo	Solanum tuberosum subsp. tuberosum	NA	Tuberosum	-4.35725	-9.58956	CCC_Group_B	CCC_Group_B2	0.478137	33.9096	Tetraploid	NA	NA	NA	CCC_100	No_Selected	No_Selected	No_Selected	No_Selected	NA	NA	NA
890	BGVCOL_15062489	Campo	Solanum tuberosum subsp. tuberosum	NA	Tuberosum	-2.41233	0.134807	CCC_Group_B	CCC_Group_B1	0.40621	33.2683	Tetraploid	NA	NA	NA	CCC_100	CCC_20	No_Selected	No_Selected	No_Selected	NA	NA	NA
891	BGVCOL_15062491	Campo	Solanum tuberosum subsp. andigena	Perú, Junín	Andigena	-3.46207	-2.28115	CCC_Group_B	CCC_Group_B2	0.454592	37.0608	Tetraploid	NA	NA	NA	CCC_100	CCC_20	CCC_15	No_Selected	No_Selected	NA	NA	NA
892	BGVCOL_15062492	Campo	Solanum tuberosum subsp. tuberosum	Alemania	Tuberosum	-4.12614	-8.52189	CCC_Group_B	CCC_Group_B2	0.556016	39.961	Tetraploid	NA	NA	NA	CCC_100	CCC_20	CCC_15	CCC_10	No_Selected	NA	NA	NA
893	BGVCOL_15062493	Campo	Solanum tuberosum subsp. tuberosum	NA	Tuberosum	-2.23852	3.23667	CCC_Group_B	CCC_Group_B1	0.311255	24.9303	Tetraploid	NA	NA	NA	CCC_100	No_Selected	No_Selected	No_Selected	No_Selected	NA	NA	NA
894	BGVCOL_15062494	Campo	Solanum tuberosum subsp. tuberosum	NA	Tuberosum	-3.58384	-3.88222	CCC_Group_B	CCC_Group_B2	0.477878	36.3079	Tetraploid	NA	NA	NA	CCC_100	No_Selected	No_Selected	No_Selected	No_Selected	NA	NA	NA
895	BGVCOL_15062495	Campo	Solanum tuberosum subsp. tuberosum	NA	Tuberosum	-4.79738	-8.17454	CCC_Group_B	CCC_Group_B2	0.571798	41.8572	Tetraploid	NA	NA	NA	CCC_100	CCC_20	CCC_15	CCC_10	No_Selected	NA	NA	NA
896	BGVCOL_15062497	Campo	Solanum tuberosum subsp. tuberosum	Colombia, Nariño, Pasto	Tuberosum	-4.4792	-8.66533	CCC_Group_B	CCC_Group_B2	0.557827	41.3553	Tetraploid	NA	NA	NA	CCC_100	CCC_20	No_Selected	CCC_10	No_Selected	NA	NA	NA
897	BGVCOL_15062499	Campo	Solanum tuberosum subsp. tuberosum	Colombia, Antioquia, Medellín, Campo Valdés	Tuberosum	-3.14635	4.11116	CCC_Group_B	CCC_Group_B1	0.335834	26.8544	Tetraploid	NA	NA	NA	CCC_100	No_Selected	No_Selected	No_Selected	No_Selected	NA	NA	NA
898	BGVCOL_15062500	Campo	Solanum tuberosum subsp. tuberosum	NA	Tuberosum	-2.15683	-0.566956	CCC_Group_B	CCC_Group_B1	0.409832	33.4077	Tetraploid	NA	NA	NA	CCC_100	No_Selected	No_Selected	No_Selected	No_Selected	NA	NA	NA
899	BGVCOL_15062501	Campo	Solanum tuberosum subsp. tuberosum	NA	Tuberosum	-1.06842	-0.395382	CCC_Group_B	CCC_Group_B1	0.337387	25.2091	Tetraploid	NA	NA	NA	CCC_100	CCC_20	No_Selected	No_Selected	No_Selected	NA	NA	NA
900	BGVCOL_15062502	Campo	Solanum tuberosum subsp. tuberosum	NA	Tuberosum	-3.05002	4.08072	CCC_Group_B	CCC_Group_B1	0.329625	26.1015	Tetraploid	NA	NA	NA	CCC_100	No_Selected	No_Selected	No_Selected	No_Selected	NA	NA	NA
901	BGVCOL_15062503	Campo	Solanum tuberosum subsp. tuberosum	NA	Tuberosum	-4.24856	-7.46018	CCC_Group_B	CCC_Group_B2	0.567141	40.7418	Tetraploid	NA	NA	NA	CCC_100	CCC_20	CCC_15	CCC_10	No_Selected	NA	NA	NA
902	BGVCOL_15062504	Campo	Solanum tuberosum subsp. tuberosum	NA	Tuberosum	-3.79034	-5.15373	CCC_Group_B	CCC_Group_B2	0.528072	40.4629	Tetraploid	NA	NA	NA	CCC_100	CCC_20	CCC_15	No_Selected	No_Selected	NA	NA	NA
903	BGVCOL_15062505	Campo	Solanum tuberosum subsp. tuberosum	NA	Tuberosum	-3.79537	-5.10026	CCC_Group_B	CCC_Group_B2	0.497542	38.8455	Tetraploid	NA	NA	NA	CCC_100	CCC_20	CCC_15	No_Selected	No_Selected	NA	NA	NA
904	BGVCOL_15062506	Campo	Solanum tuberosum subsp. tuberosum	NA	Tuberosum	-3.74096	-2.53461	CCC_Group_B	CCC_Group_B2	0.444502	32.599	Tetraploid	NA	NA	NA	CCC_100	No_Selected	No_Selected	No_Selected	No_Selected	NA	NA	NA
905	BGVCOL_15062514	Campo	Solanum tuberosum subsp. phureja	NA	Phureja	9.45013	-0.697808	CCC_Group_A	CCC_Group_A	0.12031	0.501952	Diploid	NA	NA	NA	CCC_100	CCC_20	No_Selected	No_Selected	No_Selected	91.5	4.045	1.34833
906	BGVCOL_15062519	Campo	Solanum tuberosum subsp. phureja	Colombia, Nariño, Cumbal	Phureja	-4.56782	-3.07822	CCC_Group_B	CCC_Group_B2	0.474774	36.6983	Tetraploid	24	7	2n=2x=24	CCC_100	No_Selected	No_Selected	No_Selected	No_Selected	NA	NA	NA
907	BGVCOL_15062543	Campo	Solanum tuberosum subsp. phureja	Colombia, Nariño	Phureja	8.99777	-0.336427	CCC_Group_A	CCC_Group_A	0.129107	0.557724	Diploid	NA	NA	NA	CCC_100	No_Selected	No_Selected	No_Selected	No_Selected	20	0.93	0.31
908	BGVCOL_15062560	Campo	Solanum tuberosum subsp. phureja	NA	Phureja	8.94408	-0.351313	CCC_Group_A	CCC_Group_A	0.131177	0.44618	Diploid	24	10	2n=2x=24	CCC_100	CCC_20	CCC_15	CCC_10	CCC_3	45.5	1.535	0.511667
909	BGVCOL_15062563	Campo	Solanum tuberosum subsp. phureja	NA	Phureja	8.32479	-0.0925121	CCC_Group_A	CCC_Group_A	0.111772	0.390407	Diploid	24	8	2n=2x=24	CCC_100	No_Selected	No_Selected	No_Selected	No_Selected	NA	NA	NA
910	BGVCOL_15062565	Campo	Solanum tuberosum subsp. phureja	Colombia, Nariño, El Encano, El Carrizo	Phureja	9.01459	-0.71939	CCC_Group_A	CCC_Group_A	0.12652	0.529838	Diploid	24	8	2n=2x=24	CCC_100	No_Selected	No_Selected	No_Selected	No_Selected	49.5	3.3	1.1
911	BGVCOL_15062566	In vitro	Solanum tuberosum subsp. phureja	NA	Phureja	8.55555	-1.01307	CCC_Group_A	CCC_Group_A	0.127555	0.613497	Diploid	NA	NA	NA	CCC_100	No_Selected	No_Selected	No_Selected	No_Selected	NA	NA	NA
912	BGVCOL_15062570	In vitro	Solanum tuberosum subsp. phureja	NA	Phureja	9.00666	-0.709966	CCC_Group_A	CCC_Group_A	0.125485	0.529838	Diploid	24	8	2n=2x=24	CCC_100	No_Selected	No_Selected	No_Selected	No_Selected	NA	NA	0
913	BGVCOL_15062574	Campo	Solanum tuberosum subsp. phureja	NA	Phureja	-3.34249	-5.08225	CCC_Group_B	CCC_Group_B2	0.470893	35.1645	Tetraploid	NA	NA	NA	CCC_100	No_Selected	No_Selected	No_Selected	No_Selected	136.5	5.78	1.92667
914	BGVCOL_15062576	Campo	Solanum tuberosum subsp. phureja	NA	Phureja	8.15727	-0.716995	CCC_Group_A	CCC_Group_A	0.127038	2.31456	Diploid	24	8	2n=2x=24	CCC_100	No_Selected	No_Selected	No_Selected	No_Selected	71	2.565	0.855
915	BGVCOL_15062577	In vitro	Solanum tuberosum subsp. phureja	NA	Phureja	9.12362	-0.923128	CCC_Group_A	CCC_Group_A	0.101164	0.418293	Diploid	24	9	2n=2x=24	CCC_100	CCC_20	No_Selected	No_Selected	No_Selected	NA	NA	NA
916	BGVCOL_15062578	Campo	NA	NA	Guata	-3.58953	-3.80785	CCC_Group_B	CCC_Group_B2	0.497025	39.6542	Tetraploid	NA	NA	NA	CCC_100	No_Selected	No_Selected	No_Selected	No_Selected	NA	NA	NA
917	BGVCOL_15062579	Campo	NA	NA	Guata	-3.42311	-5.12624	CCC_Group_B	CCC_Group_B2	0.476067	35.9453	Tetraploid	NA	NA	NA	CCC_100	No_Selected	No_Selected	No_Selected	No_Selected	NA	NA	NA
918	BGVCOL_15062580	Campo	NA	NA	Guata	-2.70414	-1.25024	CCC_Group_B	CCC_Group_B1	0.424321	33.575	Tetraploid	NA	NA	NA	CCC_100	CCC_20	No_Selected	No_Selected	No_Selected	NA	NA	NA
919	BGVCOL_15062581	Campo	NA	NA	Guata	-2.06493	3.80574	CCC_Group_B	CCC_Group_B1	0.330401	26.464	Tetraploid	NA	NA	NA	CCC_100	No_Selected	No_Selected	No_Selected	No_Selected	NA	NA	NA
920	BGVCOL_15062583	In vitro	Solanum tuberosum subsp. phureja	NA	Phureja	-3.86977	-4.17604	CCC_Group_B	CCC_Group_B2	0.500388	37.5906	Tetraploid	NA	NA	NA	CCC_100	CCC_20	CCC_15	No_Selected	No_Selected	127.5	3.37	1.12333
921	BGVCOL_15062585	Campo	Solanum tuberosum subsp. phureja	NA	Phureja	1.1624	0.241662	CCC_Group_B	CCC_Group_B1	0.315653	24.261	Tetraploid	24	7	2n=2x=24	CCC_100	No_Selected	CCC_15	No_Selected	No_Selected	48.5	1.585	0.528333
922	BGVCOL_15062586	Campo	Solanum tuberosum subsp. phureja	Colombia, Nariño, El Encano, El Carrizo	Phureja	8.45891	-0.660023	CCC_Group_A	CCC_Group_A	0.116688	1.19911	Diploid	24	7	2n=2x=24	CCC_100	No_Selected	No_Selected	No_Selected	No_Selected	67.5	2.27	0.756667
923	BGVCOL_15062587	Campo	Solanum tuberosum subsp. phureja	Colombia, Nariño, El Encano, El Carrizo	Phureja	8.95784	-0.306602	CCC_Group_A	CCC_Group_A	0.111255	1.03179	Diploid	NA	NA	NA	CCC_100	No_Selected	No_Selected	No_Selected	No_Selected	57.5	3.12	1.04
924	BGVCOL_15062588	Campo	Solanum tuberosum subsp. phureja	Colombia, Cundinamarca, Zipaquira, Ventalarga	Phureja	9.06859	-0.887436	CCC_Group_A	CCC_Group_A	0.0944373	1.14334	Diploid	24	7	2n=2x=24	CCC_100	No_Selected	No_Selected	No_Selected	No_Selected	42	1.51	0.503333
925	BGVCOL_15062589	Campo	Solanum tuberosum subsp. phureja	Colombia, Cundinamarca, Zipaquira, Ventalarga	Phureja	8.74063	-0.191896	CCC_Group_A	CCC_Group_A	0.149288	12.2142	Diploid	24	7	2n=2x=24	CCC_100	No_Selected	No_Selected	No_Selected	No_Selected	87.5	2.925	0.975
926	BGVCOL_15062590	Campo	Solanum tuberosum subsp. phureja	Colombia, Boyaca, Güicán, San Roque	Phureja	8.93134	-0.351625	CCC_Group_A	CCC_Group_A	0.11436	0.641383	Diploid	24	7	2n=2x=24	CCC_100	No_Selected	No_Selected	No_Selected	No_Selected	93.5	2.78	0.926667
927	BGVCOL_15062597	Campo	Solanum tuberosum subsp. phureja	Colombia, Nariño, El Encano, El Carrizo	Phureja	3.55646	-1.72986	CCC_Group_A	CCC_Group_A	0.345408	27.1891	Tetraploid	24	8	2n=2x=24	CCC_100	CCC_20	No_Selected	No_Selected	No_Selected	NA	NA	NA
928	BGVCOL_15062604	Campo	Solanum tuberosum subsp. phureja	Colombia, Nariño, El Encano, El Carrizo	Phureja	8.50143	-0.4003	CCC_Group_A	CCC_Group_A	0.124	0.529838	Diploid	NA	NA	NA	CCC_100	CCC_20	No_Selected	No_Selected	No_Selected	NA	NA	NA
929	BGVCOL_15062606	Campo	NA	NA	Guata	-3.38606	-5.12976	CCC_Group_B	CCC_Group_B2	0.464424	34.4674	Tetraploid	NA	NA	NA	CCC_100	No_Selected	No_Selected	No_Selected	No_Selected	NA	NA	NA
930	BGVCOL_15062608	Campo	NA	NA	Guata	-3.15709	4.11048	CCC_Group_B	CCC_Group_B1	0.336611	26.8823	Tetraploid	NA	NA	NA	CCC_100	No_Selected	No_Selected	No_Selected	No_Selected	NA	NA	NA
931	BGVCOL_15062752	Campo	NA	NA	Phureja	8.93435	-0.344326	CCC_Group_A	CCC_Group_A	0.112807	0.725042	Diploid	NA	NA	NA	CCC_100	No_Selected	No_Selected	No_Selected	No_Selected	51	2.625	0.875
932	BGVCOL_15062798	Campo	NA	NA	Phureja	8.92092	-0.327626	CCC_Group_A	CCC_Group_A	0.111772	0.669269	Diploid	NA	NA	NA	CCC_100	No_Selected	No_Selected	No_Selected	No_Selected	48.5	3.105	1.035
933	BGVCOL_15062750	Campo	NA	NA	Phureja	8.93622	-0.328062	CCC_Group_A	CCC_Group_A	0.113066	0.948132	Diploid	NA	NA	NA	CCC_100	No_Selected	No_Selected	No_Selected	No_Selected	60	2.69	0.896667
934	BGVCOL_15062799	Campo	NA	NA	Phureja	8.60795	-0.783542	CCC_Group_A	CCC_Group_A	0.135317	1.11545	Diploid	NA	NA	NA	CCC_100	No_Selected	No_Selected	No_Selected	No_Selected	64	2.955	0.985
935	And_127-A	NA	NA	NA	Andigena	-1.43011	1.56604	CCC_Group_B	CCC_Group_B1	0.335058	25.4601	Tetraploid	NA	NA	NA	CCC_100	No_Selected	No_Selected	No_Selected	No_Selected	NA	NA	NA
936	BGVCOL_15062800	Campo	NA	NA	Phureja	-3.54354	-4.18611	CCC_Group_B	CCC_Group_B2	0.505563	40.7975	Tetraploid	NA	NA	NA	CCC_100	No_Selected	No_Selected	No_Selected	No_Selected	49	2.28	0.76
937	BGVCOL_15062728	Campo	NA	NA	Phureja	-3.32979	-5.09024	CCC_Group_B	CCC_Group_B2	0.465459	35.4434	Tetraploid	NA	NA	NA	CCC_100	No_Selected	No_Selected	No_Selected	No_Selected	30.5	1.555	0.518333
938	BGVCOL_15062729	Campo	NA	NA	Phureja	8.73838	-0.0580937	CCC_Group_A	CCC_Group_A	0.11436	0.752928	Diploid	24	7	2n=2x=24	CCC_100	CCC_20	No_Selected	No_Selected	No_Selected	63.5	2.38	0.793333
939	BGVCOL_15062731	Campo	NA	NA	Phureja	9.04045	-0.733091	CCC_Group_A	CCC_Group_A	0.124191	1.25488	Diploid	24	8	2n=2x=24	CCC_100	No_Selected	No_Selected	No_Selected	No_Selected	100	2.65	0.883333
940	BGVCOL_15062732	Campo	NA	NA	Phureja	8.32179	-0.283556	CCC_Group_A	CCC_Group_A	0.112031	0.920245	Diploid	24	7	2n=2x=24	CCC_100	CCC_20	No_Selected	No_Selected	No_Selected	67	3.035	1.01167
941	BGVCOL_15062733	Campo	NA	NA	Phureja	6,51BGVCOL_150663126537	0.476144	CCC_Group_A	CCC_Group_A	0.136611	0.808701	Diploid	24	7	2n=2x=24	CCC_100	CCC_20	No_Selected	No_Selected	No_Selected	28	1.6	0.533333
942	16062723	Campo	NA	NA	Phureja	8.91869	-0.341513	CCC_Group_A	CCC_Group_A	0.126003	1.11545	Diploid	NA	NA	NA	CCC_100	No_Selected	No_Selected	No_Selected	No_Selected	NA	NA	NA
943	BGVCOL_15062722	Campo	NA	NA	Phureja	8.39457	-0.944871	CCC_Group_A	CCC_Group_A	0.116947	0.976018	Diploid	NA	NA	NA	CCC_100	No_Selected	No_Selected	No_Selected	No_Selected	50	7.035	2.345
944	BGVCOL_15062724	Campo	NA	NA	Phureja	8.4272	-0.978224	CCC_Group_A	CCC_Group_A	0.118758	0.864473	Diploid	24	7	2n=2x=24	CCC_100	No_Selected	No_Selected	No_Selected	No_Selected	52	3.16	1.05333
945	BGVCOL_15062801	Campo	NA	NA	Phureja	-3.56844	-4.25569	CCC_Group_B	CCC_Group_B2	0.509961	40.937	Tetraploid	NA	NA	NA	CCC_100	No_Selected	No_Selected	No_Selected	No_Selected	82.5	2.67	0.89
946	BGVCOL_15061970	In vitro	NA	NA	Guata	-3.54183	-6.33796	CCC_Group_B	CCC_Group_B2	0.525744	38.5945	Tetraploid	NA	NA	NA	CCC_100	CCC_20	No_Selected	No_Selected	No_Selected	NA	NA	NA
947	BGVCOL_15061970	Campo	NA	NA	Guata	-3.54986	-2.3453	CCC_Group_B	CCC_Group_B2	0.529107	39.2917	Tetraploid	NA	NA	NA	CCC_100	No_Selected	No_Selected	No_Selected	No_Selected	NA	NA	NA
948	BGVCOL_15062181	Campo	NA	NA	Phureja	8.56046	-0.237498	CCC_Group_A	CCC_Group_A	0.141527	12.1863	Diploid	NA	NA	NA	CCC_100	No_Selected	No_Selected	No_Selected	No_Selected	NA	NA	NA
949	BGVCOL_15062259	Campo	NA	NA	Phureja	8.92348	-0.319018	CCC_Group_A	CCC_Group_A	0.112	0.976018	Diploid	NA	NA	NA	CCC_100	No_Selected	No_Selected	No_Selected	No_Selected	NA	NA	NA
950	BGVCOL_15062259	Campo	NA	NA	Phureja	8.93536	-0.330604	CCC_Group_A	CCC_Group_A	0.117	0.334635	Diploid	NA	NA	NA	CCC_100	No_Selected	CCC_15	No_Selected	No_Selected	NA	NA	NA
951	BGVCOL_15062312	In vitro	NA	NA	Andigena	-3.91455	-3.42957	CCC_Group_B	CCC_Group_B2	0.507374	38.9849	Tetraploid	NA	NA	NA	CCC_100	No_Selected	No_Selected	No_Selected	No_Selected	NA	NA	NA
952	BGVCOL_15062314	In vitro	NA	NA	Phureja	-3.5321	-3.19589	CCC_Group_B	CCC_Group_B2	0.464683	36.8098	Tetraploid	NA	NA	NA	CCC_100	No_Selected	No_Selected	No_Selected	No_Selected	NA	NA	NA
953	BGVCOL_15062315	In vitro	NA	NA	Phureja	-2.63829	3.89087	CCC_Group_B	CCC_Group_B1	0.329107	25.6274	Tetraploid	NA	NA	NA	CCC_100	No_Selected	No_Selected	No_Selected	No_Selected	NA	NA	NA
954	BGVCOL_15062393	Campo	NA	NA	Guata	-1.86482	0.467967	CCC_Group_B	CCC_Group_B1	0.338422	26.5198	Tetraploid	NA	NA	NA	CCC_100	No_Selected	No_Selected	No_Selected	No_Selected	NA	NA	NA
955	BGVCOL_15062398	Campo	NA	NA	Guata	-2.29495	3.01333	CCC_Group_B	CCC_Group_B1	0.33273	26.0457	Tetraploid	NA	NA	NA	CCC_100	No_Selected	No_Selected	No_Selected	No_Selected	NA	NA	NA
956	BGVCOL_15062427	Campo	NA	NA	Guata	-3.09586	-1.01217	CCC_Group_B	CCC_Group_B1	0.445019	34.6905	Tetraploid	NA	NA	NA	CCC_100	No_Selected	No_Selected	No_Selected	No_Selected	NA	NA	NA
957	BGVCOL_15062429	Campo	NA	NA	Guata	-3.41711	-5.08438	CCC_Group_B	CCC_Group_B2	0.474515	35.7501	Tetraploid	NA	NA	NA	CCC_100	No_Selected	No_Selected	No_Selected	No_Selected	NA	NA	NA
958	BGVCOL_15062429	Campo	NA	NA	Guata	-2.57166	3.95892	CCC_Group_B	CCC_Group_B1	0.331436	26.0457	Tetraploid	NA	NA	NA	CCC_100	No_Selected	No_Selected	No_Selected	No_Selected	NA	NA	NA
959	BGVCOL_15062734	Campo	NA	NA	Phureja	8.83716	-0.311581	CCC_Group_A	CCC_Group_A	0.126003	0.920245	Diploid	24	7	2n=2x=24	CCC_100	No_Selected	No_Selected	No_Selected	No_Selected	38	2.18	0.726667
960	BGVCOL_15062735	Campo	NA	NA	Phureja	8.88615	-0.336625	CCC_Group_A	CCC_Group_A	0.126003	0.808701	Diploid	24	7	2n=2x=24	CCC_100	No_Selected	No_Selected	No_Selected	No_Selected	20.5	0.485	0.161667
961	BGVCOL_15062736	Campo	NA	NA	Phureja	8.94681	-0.342335	CCC_Group_A	CCC_Group_A	0.126261	0.892359	Diploid	NA	NA	NA	CCC_100	No_Selected	No_Selected	No_Selected	No_Selected	35	1.46	0.486667
962	BGVCOL_15062737	Campo	NA	NA	Phureja	8.57079	-0.209985	CCC_Group_A	CCC_Group_A	0.14696	12.6603	Diploid	24	7	2n=2x=24	CCC_100	No_Selected	No_Selected	No_Selected	No_Selected	29	1.46	0.486667
963	BGVCOL_15062802	Campo	NA	NA	Phureja	-2.0305	3.78453	CCC_Group_B	CCC_Group_B1	0.32859	26.2688	Tetraploid	NA	NA	NA	CCC_100	No_Selected	No_Selected	No_Selected	No_Selected	60	3.185	1.06167
964	BGVCOL_15062739	Campo	NA	NA	Phureja	8.93433	-0.324297	CCC_Group_A	CCC_Group_A	0.117206	0.334635	Diploid	NA	NA	NA	CCC_100	CCC_20	No_Selected	No_Selected	No_Selected	66.5	2.09	0.696667
965	BGVCOL_15062740	Campo	NA	NA	Phureja	8.88414	-0.494166	CCC_Group_A	CCC_Group_A	0.117982	1.03179	Diploid	NA	NA	NA	CCC_100	No_Selected	No_Selected	No_Selected	No_Selected	41	1.77	0.59
966	BGVCOL_15062741	Campo	NA	NA	Phureja	8.47382	-0.982607	CCC_Group_A	CCC_Group_A	0.118758	0.752928	Diploid	NA	NA	NA	CCC_100	No_Selected	No_Selected	No_Selected	No_Selected	39	1.005	0.335
967	BGVCOL_15062744	Campo	NA	NA	Phureja	8.95188	-0.851172	CCC_Group_A	CCC_Group_A	0.12	0.501952	Diploid	NA	NA	NA	CCC_100	CCC_20	CCC_15	CCC_10	CCC_3	42.5	1.24	0.413333
968	BGVCOL_15062803	Campo	NA	NA	Phureja	-2.45517	0.298485	CCC_Group_B	CCC_Group_B1	0.349288	24.9024	Tetraploid	NA	NA	NA	CCC_100	CCC_20	No_Selected	No_Selected	No_Selected	55.5	2.515	0.838333
969	BGVCOL_15062804	Campo	NA	NA	Phureja	8.93777	-0.275558	CCC_Group_A	CCC_Group_A	0.111772	0.697156	Diploid	NA	NA	NA	CCC_100	No_Selected	No_Selected	No_Selected	No_Selected	55	2.645	0.881667
970	BGVCOL_15062805	Campo	NA	NA	Phureja	8.71703	-0.480666	CCC_Group_A	CCC_Group_A	0.12238	0.613497	Diploid	NA	NA	NA	CCC_100	No_Selected	No_Selected	No_Selected	No_Selected	57	2.01	0.67
971	BGVCOL_15062806	Campo	NA	NA	Phureja	8.6733	-0.482762	CCC_Group_A	CCC_Group_A	0.123415	0.948132	Diploid	NA	NA	NA	CCC_100	No_Selected	No_Selected	No_Selected	No_Selected	42	2.24	0.746667
972	BGVCOL_15062742	Campo	NA	NA	Phureja	8.97997	-0.330602	CCC_Group_A	CCC_Group_A	0.113842	0.780814	Diploid	NA	NA	NA	CCC_100	CCC_20	No_Selected	No_Selected	No_Selected	42	1.905	0.635
973	BGVCOL_15062782	Campo	NA	NA	Phureja	8.67109	-0.806905	CCC_Group_A	CCC_Group_A	0.142	0.585611	Diploid	NA	NA	NA	CCC_100	No_Selected	No_Selected	No_Selected	No_Selected	42	0.98	0.326667
974	BGVCOL_15062807	Campo	NA	NA	Phureja	-3.12691	-1.04993	CCC_Group_B	CCC_Group_B1	0.444243	34.6347	Tetraploid	NA	NA	NA	CCC_100	No_Selected	No_Selected	No_Selected	No_Selected	52.5	3.62	1.20667
975	BGVCOL_15062789	Campo	NA	NA	Phureja	8.58334	-0.395946	CCC_Group_A	CCC_Group_A	0.121345	0.725042	Diploid	NA	NA	NA	CCC_100	No_Selected	No_Selected	No_Selected	No_Selected	79.5	2.675	0.891667
976	216_clon_8	NA	NA	NA	Unknown	8.42016	-0.977214	CCC_Group_A	CCC_Group_A	0.122	0.390407	Diploid	NA	NA	NA	CCC_100	No_Selected	No_Selected	No_Selected	No_Selected	NA	NA	NA
977	218-3	NA	NA	NA	Unknown	8.41569	-0.999687	CCC_Group_A	CCC_Group_A	0.123	0.44618	Diploid	NA	NA	NA	CCC_100	No_Selected	No_Selected	No_Selected	No_Selected	NA	NA	NA
978	BGVCOL_15062808	Campo	NA	NA	Phureja	8.71358	-0.805353	CCC_Group_A	CCC_Group_A	0.119534	0.752928	Diploid	NA	NA	NA	CCC_100	CCC_20	No_Selected	No_Selected	No_Selected	55.5	2.715	0.905
979	BGVCOL_15062805	Campo	NA	NA	Phureja	8.74098	-0.497806	CCC_Group_A	CCC_Group_A	0.125	0.474066	Diploid	NA	NA	NA	CCC_100	No_Selected	No_Selected	No_Selected	No_Selected	NA	NA	NA
980	BGVCOL_15062811	Campo	NA	NA	Phureja	-4.26368	-8.50531	CCC_Group_B	CCC_Group_B2	0.54282	42.3592	Tetraploid	NA	NA	NA	CCC_100	No_Selected	No_Selected	No_Selected	No_Selected	132.5	2.96	0.986667
981	BGVCOL_15062809	Campo	NA	NA	Phureja	-4.38422	-4.23667	CCC_Group_B	CCC_Group_B2	0.509444	38.8176	Tetraploid	NA	NA	NA	CCC_100	No_Selected	No_Selected	No_Selected	No_Selected	76	2.37	0.79
982	BGVCOL_15062810	Campo	NA	NA	Phureja	-4.20336	-8.4988	CCC_Group_B	CCC_Group_B2	0.54075	42.5823	Tetraploid	NA	NA	NA	CCC_100	No_Selected	No_Selected	No_Selected	No_Selected	31	2.78	0.926667
983	BGVCOL_15062791	Campo	NA	NA	Phureja	9.10843	-0.519408	CCC_Group_A	CCC_Group_A	0.123157	0.752928	Diploid	NA	NA	NA	CCC_100	No_Selected	No_Selected	No_Selected	No_Selected	70.5	3.025	1.00833
984	BGVCOL_15062743	Campo	NA	NA	Phureja	8.95591	-0.375029	CCC_Group_A	CCC_Group_A	0.11229	0.641383	Diploid	NA	NA	NA	CCC_100	No_Selected	No_Selected	No_Selected	No_Selected	35	1.87	0.623333
985	BGVCOL_15062611	Campo	NA	NA	Guata	-0.32189	-0.443754	CCC_Group_B	CCC_Group_B1	0.342303	26.1294	Tetraploid	NA	NA	NA	CCC_100	No_Selected	No_Selected	CCC_10	No_Selected	NA	NA	NA
986	391-Diacol_Capiro_programa_de_semillas	NA	NA	NA	Guata	8.67593	-0.772063	CCC_Group_A	CCC_Group_A	0.136093	0.892359	Diploid	NA	NA	NA	CCC_100	No_Selected	No_Selected	No_Selected	No_Selected	NA	NA	NA
987	BGVCOL_15062792	Campo	NA	NA	Phureja	5.28009	0.286918	CCC_Group_A	CCC_Group_A	0.122	0.501952	Diploid	NA	NA	NA	CCC_100	No_Selected	No_Selected	No_Selected	No_Selected	48	2.445	0.815
988	BGVCOL_15062744	Campo	NA	NA	Phureja	8.94598	-0.767678	CCC_Group_A	CCC_Group_A	0.112031	0.836587	Diploid	NA	NA	NA	CCC_100	No_Selected	No_Selected	No_Selected	No_Selected	NA	NA	NA
989	BGVCOL_15062745	Campo	NA	NA	Phureja	8.661	-0.734319	CCC_Group_A	CCC_Group_A	0.112807	1.17122	Diploid	NA	NA	NA	CCC_100	No_Selected	No_Selected	No_Selected	No_Selected	42.5	1.995	0.665
990	BGVCOL_15062793	Campo	NA	NA	Phureja	8.2008	-0.713936	CCC_Group_A	CCC_Group_A	0.13066	0.864473	Diploid	NA	NA	NA	CCC_100	No_Selected	No_Selected	CCC_10	No_Selected	41	2.485	0.828333
991	BGVCOL_15062794	Campo	NA	NA	Phureja	8.89579	-0.306392	CCC_Group_A	CCC_Group_A	0.127038	0.669269	Diploid	NA	NA	NA	CCC_100	No_Selected	No_Selected	No_Selected	No_Selected	77	2.285	0.761667
992	BGVCOL_15062619	Campo	NA	NA	Andigena	8.91904	-0.303076	CCC_Group_A	CCC_Group_A	0.109961	1.05968	Diploid	NA	NA	NA	CCC_100	No_Selected	No_Selected	No_Selected	No_Selected	NA	NA	NA
993	BGVCOL_15062620	Campo	NA	NA	Andigena	-2.59822	-3.3995	CCC_Group_B	CCC_Group_B2	0.462096	34.0491	Tetraploid	NA	NA	NA	CCC_100	No_Selected	No_Selected	No_Selected	No_Selected	NA	NA	NA
994	BGVCOL_15062621	Campo	NA	NA	Andigena	-1.99641	3.77546	CCC_Group_B	CCC_Group_B1	0.33066	26.4919	Tetraploid	NA	NA	NA	CCC_100	No_Selected	No_Selected	No_Selected	No_Selected	NA	NA	NA
995	BGVCOL_15062622	Campo	NA	NA	Andigena	-2.26977	3.26303	CCC_Group_B	CCC_Group_B1	0.312549	25.0139	Tetraploid	NA	NA	NA	CCC_100	No_Selected	No_Selected	No_Selected	No_Selected	NA	NA	NA
996	BGVCOL_15062623	Campo	NA	NA	Andigena	-4.27463	-8.62077	CCC_Group_B	CCC_Group_B2	0.546442	42.638	Tetraploid	NA	NA	NA	CCC_100	No_Selected	CCC_15	No_Selected	No_Selected	NA	NA	NA
997	BGVCOL_15062624	Campo	NA	NA	Andigena	-2.9138	-2.82074	CCC_Group_B	CCC_Group_B2	0.459767	35.053	Tetraploid	NA	NA	NA	CCC_100	CCC_20	No_Selected	CCC_10	No_Selected	NA	NA	NA
998	BGVCOL_15062625	Campo	NA	NA	Andigena	-2.69301	2.20478	CCC_Group_B	CCC_Group_B1	0.361966	28.4161	Tetraploid	NA	NA	NA	CCC_100	No_Selected	No_Selected	No_Selected	No_Selected	NA	NA	NA
999	BGVCOL_15062626	Campo	NA	NA	Andigena	-4.68341	-4.23011	CCC_Group_B	CCC_Group_B2	0.502458	39.459	Tetraploid	NA	NA	NA	CCC_100	No_Selected	No_Selected	No_Selected	No_Selected	NA	NA	NA
1000	BGVCOL_15062627	Campo	NA	NA	Andigena	-4.74726	-4.23504	CCC_Group_B	CCC_Group_B2	0.513066	40.0167	Tetraploid	NA	NA	NA	CCC_100	No_Selected	CCC_15	No_Selected	No_Selected	NA	NA	NA
1001	BGVCOL_15062628	Campo	NA	NA	Andigena	0.965943	3.23024	CCC_Group_B	CCC_Group_B1	0.223803	19.5482	Unknown	NA	NA	NA	CCC_100	No_Selected	No_Selected	No_Selected	No_Selected	NA	NA	NA
1002	BGVCOL_15062629	Campo	NA	NA	Andigena	-1.49718	0.864939	CCC_Group_B	CCC_Group_B1	0.343855	26.1852	Tetraploid	NA	NA	NA	CCC_100	No_Selected	No_Selected	No_Selected	No_Selected	NA	NA	NA
1003	BGVCOL_15062630	Campo	NA	NA	Andigena	-2.14908	1.29298	CCC_Group_B	CCC_Group_B1	0.35912	27.7747	Tetraploid	NA	NA	NA	CCC_100	No_Selected	No_Selected	No_Selected	No_Selected	NA	NA	NA
1004	BGVCOL_15062631	Campo	NA	NA	Andigena	-2.5049	-0.799974	CCC_Group_B	CCC_Group_B1	0.397413	32.3201	Tetraploid	NA	NA	NA	CCC_100	No_Selected	No_Selected	No_Selected	No_Selected	NA	NA	NA
1005	BGVCOL_15062719	Campo	NA	NA	Andigena	-4.64528	-4.09284	CCC_Group_B	CCC_Group_B2	0.495731	38.7897	Tetraploid	NA	NA	NA	CCC_100	No_Selected	No_Selected	No_Selected	No_Selected	NA	NA	NA
1006	BGVCOL_15062718	Campo	NA	NA	Andigena	-3.05951	-5.67918	CCC_Group_B	CCC_Group_B2	0.524709	40.1562	Tetraploid	NA	NA	NA	CCC_100	No_Selected	No_Selected	No_Selected	No_Selected	NA	NA	NA
1007	BGVCOL_15062632	Campo	NA	NA	Andigena	-4.21639	-8.60273	CCC_Group_B	CCC_Group_B2	0.544631	42.3034	Tetraploid	NA	NA	NA	CCC_100	No_Selected	No_Selected	No_Selected	No_Selected	NA	NA	NA
1008	BGVCOL_15062720	Campo	NA	NA	Andigena	-2.03231	3.79416	CCC_Group_B	CCC_Group_B1	0.330918	26.3804	Tetraploid	NA	NA	NA	CCC_100	No_Selected	No_Selected	No_Selected	No_Selected	NA	NA	NA
1009	BGVCOL_15062633	Campo	NA	NA	Andigena	-3.5069	-3.25525	CCC_Group_B	CCC_Group_B2	0.465718	36.9492	Tetraploid	NA	NA	NA	CCC_100	No_Selected	No_Selected	No_Selected	No_Selected	NA	NA	NA
1010	BGVCOL_15062795	Campo	NA	NA	Phureja	8.95617	-0.838443	CCC_Group_A	CCC_Group_A	0.117723	0.697156	Diploid	NA	NA	NA	CCC_100	No_Selected	No_Selected	No_Selected	No_Selected	75	2.23	0.743333
1011	BGVCOL_15062747	Campo	NA	NA	Phureja	8.87758	-0.818941	CCC_Group_A	CCC_Group_A	0.114101	0.725042	Diploid	NA	NA	NA	CCC_100	No_Selected	No_Selected	No_Selected	No_Selected	71	2.48	0.826667
1012	BGVCOL_15062717	Campo	NA	NA	Andigena	-4.51369	-4.08751	CCC_Group_B	CCC_Group_B2	0.493144	38.0647	Tetraploid	NA	NA	NA	CCC_100	No_Selected	No_Selected	No_Selected	No_Selected	NA	NA	NA
1013	BGVCOL_15062796	Campo	NA	NA	Phureja	8.75928	-0.801668	CCC_Group_A	CCC_Group_A	0.118499	0.976018	Diploid	NA	NA	NA	CCC_100	No_Selected	CCC_15	No_Selected	No_Selected	48.5	2.08	0.693333
1014	BGVCOL_15062748	Campo	NA	NA	Phureja	9.06066	-1.23089	CCC_Group_A	CCC_Group_A	0.121345	0.780814	Diploid	NA	NA	NA	CCC_100	CCC_20	CCC_15	CCC_10	No_Selected	35	1.485	0.495
1015	BGVCOL_15062797	Campo	NA	NA	Phureja	8.40626	-0.978397	CCC_Group_A	CCC_Group_A	0.119276	0.44618	Diploid	NA	NA	NA	CCC_100	No_Selected	No_Selected	No_Selected	No_Selected	59	2.12	0.706667
1016	BGVCOL_15062749	Campo	NA	NA	Phureja	8.77315	-0.48395	CCC_Group_A	CCC_Group_A	0.120828	0.864473	Diploid	NA	NA	NA	CCC_100	No_Selected	No_Selected	No_Selected	No_Selected	65.5	2.145	0.715
1017	BGVCOL_15062871	Campo	NA	NA	Guata	-4.74665	-4.24169	CCC_Group_B	CCC_Group_B2	0.512807	39.9888	Tetraploid	NA	NA	NA	CCC_100	No_Selected	No_Selected	No_Selected	No_Selected	NA	NA	NA
1018	BGVCOL_15062873	Campo	NA	NA	Guata	-4.70553	-4.23216	CCC_Group_B	CCC_Group_B2	0.511772	39.9331	Tetraploid	NA	NA	NA	CCC_100	No_Selected	No_Selected	No_Selected	No_Selected	NA	NA	NA
1019	BGVCOL_15062738	Campo	NA	NA	Phureja	8.9066	-0.350894	CCC_Group_A	CCC_Group_A	0.127296	0.892359	Diploid	NA	NA	NA	CCC_100	CCC_20	No_Selected	No_Selected	No_Selected	57	1.555	0.518333
1020	BGVCOL_15062739_Yema_de_Huevo	NA	NA	NA	Phureja	7.34048	0.0559397	CCC_Group_A	CCC_Group_A	0.126003	0.808701	Diploid	NA	NA	NA	CCC_100	No_Selected	CCC_15	No_Selected	No_Selected	NA	NA	NA
1021	AGROSAVIA_MARY	NA	NA	NA	Guata	-3.73681	-7.66955	CCC_Group_B	CCC_Group_B2	0.45097	31.9297	Tetraploid	NA	NA	NA	CCC_100	No_Selected	No_Selected	No_Selected	No_Selected	NA	NA	NA
1022	Agrosavia_Mary_430	NA	NA	NA	Guata	-4.2359	-8.53492	CCC_Group_B	CCC_Group_B2	0.547219	42.7775	Tetraploid	NA	NA	NA	CCC_100	No_Selected	No_Selected	No_Selected	No_Selected	NA	NA	NA
1023	BGVCOL_15062618	In vitro	NA	NA	Andigena	-2.49169	1.57026	CCC_Group_B	CCC_Group_B1	0.352911	25.0697	Tetraploid	NA	NA	NA	CCC_100	No_Selected	No_Selected	No_Selected	No_Selected	NA	NA	NA
1024	BGVCOL_15062384	Campo	NA	NA	Andigena	-3.35479	2.93839	CCC_Group_B	CCC_Group_B1	0.324968	25.5996	Tetraploid	NA	NA	NA	CCC_100	No_Selected	No_Selected	No_Selected	No_Selected	NA	NA	NA
1025	BGVCOL_15060205	Campo	Solanum tuberosum subsp. phureja	Colombia, Nariño, Cumbal	Phureja	8.4044	-0.961313	CCC_Group_A	CCC_Group_A	0.121345	0.613497	Diploid	24	8	2n=2x=24	CCC_100	No_Selected	No_Selected	No_Selected	No_Selected	50	3.355	1.11833
1026	BGVCOL_15062242	Campo	NA	NA	Phureja	8.95752	-0.253691	CCC_Group_A	CCC_Group_A	0.128849	0.44618	Diploid	NA	NA	NA	CCC_100	CCC_20	CCC_15	No_Selected	No_Selected	NA	NA	NA
1027	BGVCOL_15062245	Campo	NA	NA	Phureja	9.25321	-0.672352	CCC_Group_A	CCC_Group_A	0.124709	0.362521	Diploid	NA	NA	NA	CCC_100	CCC_20	No_Selected	No_Selected	No_Selected	NA	NA	NA
1028	BGVCOL_15062246	Campo	NA	NA	Phureja	8.97448	-0.713722	CCC_Group_A	CCC_Group_A	0.126261	0.44618	Diploid	NA	NA	NA	CCC_100	No_Selected	No_Selected	No_Selected	No_Selected	NA	NA	NA
1029	BGVCOL_15062248	Campo	NA	NA	Phureja	8.91625	-0.336302	CCC_Group_A	CCC_Group_A	0.115136	0.390407	Diploid	NA	NA	NA	CCC_100	No_Selected	No_Selected	No_Selected	No_Selected	NA	NA	NA
1030	BGVCOL_15062249	Campo	NA	NA	Phureja	9.33102	-0.921103	CCC_Group_A	CCC_Group_A	0.105821	0.418293	Diploid	NA	NA	NA	CCC_100	No_Selected	CCC_15	No_Selected	No_Selected	NA	NA	NA
1031	BGVCOL_15062250	Campo	NA	NA	Phureja	9.33853	-0.935388	CCC_Group_A	CCC_Group_A	0.10608	0.44618	Diploid	NA	NA	NA	CCC_100	No_Selected	No_Selected	No_Selected	No_Selected	NA	NA	NA
1032	BGVCOL_15062525	Campo	Solanum tuberosum subsp. phureja	NA	Phureja	8.93133	-0.322678	CCC_Group_A	CCC_Group_A	0.115653	0.334635	Diploid	24	7	2n=2x=24	CCC_100	No_Selected	No_Selected	No_Selected	No_Selected	123.5	3.995	1.33167
1033	BGVCOL_15062251	Campo	NA	NA	Phureja	8.55074	-0.123344	CCC_Group_A	CCC_Group_A	0.136611	10.039	Diploid	NA	NA	NA	CCC_100	No_Selected	No_Selected	No_Selected	No_Selected	NA	NA	NA
1034	BGVCOL_15062253	Campo	NA	NA	Phureja	8.60214	-0.131572	CCC_Group_A	CCC_Group_A	0.139715	10.9314	Diploid	NA	NA	NA	CCC_100	No_Selected	No_Selected	No_Selected	No_Selected	NA	NA	NA
1035	BGVCOL_15062529	Campo	Solanum tuberosum subsp. phureja	NA	Phureja	8.61728	-0.106275	CCC_Group_A	CCC_Group_A	0.142561	11.768	Diploid	NA	NA	NA	CCC_100	No_Selected	No_Selected	No_Selected	No_Selected	68	2.77	0.923333
1036	BGVCOL_15062530	Campo	Solanum tuberosum subsp. phureja	Colombia, Nariño, Cumbal	Phureja	8.68801	-0.192514	CCC_Group_A	CCC_Group_A	0.142561	11.8238	Diploid	NA	NA	NA	CCC_100	No_Selected	No_Selected	No_Selected	No_Selected	31.5	0.93	0.31
1037	BGVCOL_15062531	Campo	Solanum tuberosum subsp. phureja	NA	Phureja	8.6357	-0.190424	CCC_Group_A	CCC_Group_A	0.143338	12.2142	Diploid	24	7	2n=2x=24	CCC_100	No_Selected	No_Selected	No_Selected	No_Selected	43.5	3.415	1.13833
1038	BGVCOL_15062254	Campo	NA	NA	Phureja	8.97069	-0.734875	CCC_Group_A	CCC_Group_A	0.127296	0.474066	Diploid	NA	NA	NA	CCC_100	CCC_20	CCC_15	CCC_10	No_Selected	NA	NA	NA
1039	BGVCOL_15062255	Campo	NA	NA	Phureja	9.35893	-0.942521	CCC_Group_A	CCC_Group_A	0.105821	0.362521	Diploid	NA	NA	NA	CCC_100	No_Selected	No_Selected	No_Selected	No_Selected	NA	NA	NA
1040	BGVCOL_15062534	Campo	Solanum tuberosum subsp. phureja	Colombia, Nariño	Phureja	8.72523	-0.79058	CCC_Group_A	CCC_Group_A	0.140492	0.613497	Diploid	NA	NA	NA	CCC_100	CCC_20	CCC_15	CCC_10	No_Selected	27	0.82	0.273333
1041	BGVCOL_15062258	Campo	NA	NA	Phureja	9.57925	-0.788713	CCC_Group_A	CCC_Group_A	0.123157	0.334635	Diploid	NA	NA	NA	CCC_100	CCC_20	CCC_15	CCC_10	CCC_3	NA	NA	NA
1042	BGVCOL_15062259	Campo	NA	NA	Phureja	8.91884	-0.326353	CCC_Group_A	CCC_Group_A	0.11436	0.390407	Diploid	NA	NA	NA	CCC_100	No_Selected	No_Selected	No_Selected	No_Selected	NA	NA	NA
1043	BGVCOL_15062261	Campo	NA	NA	Phureja	8.88876	-0.847197	CCC_Group_A	CCC_Group_A	0.117723	0.529838	Diploid	NA	NA	NA	CCC_100	No_Selected	No_Selected	No_Selected	No_Selected	NA	NA	NA
1044	BGVCOL_15062262	Campo	NA	NA	Phureja	8.51421	-0.171326	CCC_Group_A	CCC_Group_A	0.134799	10.7083	Diploid	NA	NA	NA	CCC_100	No_Selected	No_Selected	No_Selected	No_Selected	NA	NA	NA
1045	BGVCOL_15062541	Campo	Solanum tuberosum subsp. phureja	Colombia, Nariño	Phureja	8.78611	-0.526705	CCC_Group_A	CCC_Group_A	0.12445	0.44618	Diploid	NA	NA	NA	CCC_100	No_Selected	No_Selected	No_Selected	No_Selected	51	2.4	0.8
1046	BGVCOL_15062263	Campo	NA	NA	Phureja	8.75669	-0.517679	CCC_Group_A	CCC_Group_A	0.125485	0.501952	Diploid	NA	NA	NA	CCC_100	No_Selected	CCC_15	CCC_10	CCC_3	NA	NA	NA
1047	BGVCOL_15062264	Campo	NA	NA	Phureja	8.93401	-0.860854	CCC_Group_A	CCC_Group_A	0.118499	0.44618	Diploid	NA	NA	NA	CCC_100	No_Selected	No_Selected	No_Selected	No_Selected	NA	NA	NA
1048	BGVCOL_15062265	Campo	NA	NA	Phureja	8.91544	-0.866194	CCC_Group_A	CCC_Group_A	0.119534	0.501952	Diploid	NA	NA	NA	CCC_100	No_Selected	No_Selected	No_Selected	No_Selected	NA	NA	NA
1049	BGVCOL_15062266	Campo	NA	NA	Phureja	8.92369	-0.301561	CCC_Group_A	CCC_Group_A	0.115395	0.44618	Diploid	NA	NA	NA	CCC_100	No_Selected	No_Selected	CCC_10	CCC_3	NA	NA	NA
1050	BGVCOL_15062267	Campo	NA	NA	Phureja	8.75301	-0.507703	CCC_Group_A	CCC_Group_A	0.124191	0.669269	Diploid	NA	NA	NA	CCC_100	No_Selected	No_Selected	No_Selected	No_Selected	NA	NA	NA
1051	BGVCOL_15062268	Campo	NA	NA	Phureja	8.69689	-0.522752	CCC_Group_A	CCC_Group_A	0.12238	0.669269	Diploid	NA	NA	NA	CCC_100	No_Selected	No_Selected	No_Selected	No_Selected	NA	NA	NA
1052	BGVCOL_15062549	Campo	Solanum tuberosum subsp. phureja	Colombia, Nariño	Phureja	9.41405	-0.408567	CCC_Group_A	CCC_Group_A	0.122122	0.557724	Diploid	24	10	2n=2x=24	CCC_100	No_Selected	No_Selected	No_Selected	No_Selected	39	0.88	0.293333
1053	BGVCOL_15062270	Campo	NA	NA	Phureja	8.94722	-0.319949	CCC_Group_A	CCC_Group_A	0.114101	0.44618	Diploid	NA	NA	NA	CCC_100	No_Selected	No_Selected	No_Selected	No_Selected	NA	NA	NA
1054	BGVCOL_15062271	Campo	NA	NA	Phureja	8.94404	-0.322771	CCC_Group_A	CCC_Group_A	0.115395	0.752928	Diploid	NA	NA	NA	CCC_100	No_Selected	No_Selected	No_Selected	No_Selected	NA	NA	NA
1055	BGVCOL_15062272	Campo	NA	NA	Phureja	8.94979	-0.336626	CCC_Group_A	CCC_Group_A	0.115136	0.641383	Diploid	NA	NA	NA	CCC_100	No_Selected	No_Selected	No_Selected	No_Selected	NA	NA	NA
1056	BGVCOL_15062273	Campo	NA	NA	Phureja	8.74702	-0.503734	CCC_Group_A	CCC_Group_A	0.125485	0.474066	Diploid	NA	NA	NA	CCC_100	CCC_20	No_Selected	No_Selected	No_Selected	NA	NA	NA
1057	BGVCOL_15062274	Campo	NA	NA	Phureja	8.2447	-0.773865	CCC_Group_A	CCC_Group_A	0.135834	0.808701	Diploid	NA	NA	NA	CCC_100	CCC_20	CCC_15	No_Selected	No_Selected	NA	NA	NA
1058	BGVCOL_15062276	Campo	NA	NA	Phureja	8.17755	-0.696932	CCC_Group_A	CCC_Group_A	0.130918	0.892359	Diploid	NA	NA	NA	CCC_100	No_Selected	No_Selected	No_Selected	No_Selected	NA	NA	NA
1059	BGVCOL_15062558	Campo	Solanum tuberosum subsp. phureja	NA	Phureja	9.13672	-0.924148	CCC_Group_A	CCC_Group_A	0.0990944	0.780814	Diploid	24	8	2n=2x=24	CCC_100	No_Selected	No_Selected	No_Selected	No_Selected	16	0.79	0.263333
1060	BGVCOL_15062559	Campo	Solanum tuberosum subsp. phureja	Colombia, Nariño	Phureja	9.17645	-0.957609	CCC_Group_A	CCC_Group_A	0.100388	0.557724	Diploid	24	8	2n=2x=24	CCC_100	No_Selected	No_Selected	No_Selected	No_Selected	57	3.205	1.06833
1061	BGVCOL_15062561	Campo	Solanum tuberosum subsp. phureja	Colombia, Nariño, El Encano, El Carrizo	Phureja	8.6641	-0.258408	CCC_Group_A	CCC_Group_A	0.144373	11.266	Diploid	NA	NA	NA	CCC_100	No_Selected	No_Selected	No_Selected	No_Selected	23	0.695	0.231667
1062	BGVCOL_15062562	Campo	Solanum tuberosum subsp. phureja	NA	Phureja	8.61102	-0.24199	CCC_Group_A	CCC_Group_A	0.141268	10.8199	Diploid	24	8	2n=2x=24	CCC_100	No_Selected	No_Selected	No_Selected	No_Selected	67.5	3.305	1.10167
1063	BGVCOL_15062564	Campo	Solanum tuberosum subsp. phureja	NA	Phureja	9.55205	-0.771586	CCC_Group_A	CCC_Group_A	0.121087	0.390407	Diploid	24	10	2n=2x=24	CCC_100	No_Selected	No_Selected	No_Selected	No_Selected	61.5	3.16	1.05333
1064	BGVCOL_15062567	Campo	Solanum tuberosum subsp. phureja	NA	Phureja	8.89232	-0.686349	CCC_Group_A	CCC_Group_A	0.100906	0.362521	Diploid	24	9	2n=2x=24	CCC_100	No_Selected	No_Selected	No_Selected	No_Selected	50	2.32	0.773333
1065	BGVCOL_15062568	Campo	Solanum tuberosum subsp. phureja	NA	Phureja	9.58424	-0.783617	CCC_Group_A	CCC_Group_A	0.12238	0.418293	Diploid	24	7	2n=2x=24	CCC_100	No_Selected	No_Selected	No_Selected	No_Selected	53.5	3.18	1.06
1066	BGVCOL_15062569	Campo	Solanum tuberosum subsp. phureja	NA	Phureja	8.66697	-0.183926	CCC_Group_A	CCC_Group_A	0.14282	11.6843	Diploid	24	8	2n=2x=24	CCC_100	No_Selected	No_Selected	No_Selected	No_Selected	52	1.585	0.528333
1067	BGVCOL_15062571	Campo	Solanum tuberosum subsp. phureja	NA	Phureja	8.80071	-0.999988	CCC_Group_A	CCC_Group_A	0.114618	0.474066	Diploid	24	8	2n=2x=24	CCC_100	No_Selected	No_Selected	No_Selected	No_Selected	67	5.6	1.86667
1068	BGVCOL_15062572	Campo	Solanum tuberosum subsp. phureja	NA	Phureja	9.57089	-0.784872	CCC_Group_A	CCC_Group_A	0.121087	0.390407	Diploid	NA	NA	NA	CCC_100	No_Selected	No_Selected	No_Selected	No_Selected	66.5	4.09	1.36333
1069	BGVCOL_15062573	Campo	Solanum tuberosum subsp. phureja	NA	Phureja	9.0817	-0.440732	CCC_Group_A	CCC_Group_A	0.115136	0.44618	Diploid	24	8	2n=2x=24	CCC_100	No_Selected	No_Selected	No_Selected	No_Selected	69	3.33	1.11
1070	BGVCOL_15062574	Campo	NA	NA	Phureja	9.22506	-0.669217	CCC_Group_A	CCC_Group_A	0.123415	0.474066	Diploid	NA	NA	NA	CCC_100	No_Selected	No_Selected	No_Selected	No_Selected	NA	NA	NA
1071	BGVCOL_15062575	Campo	Solanum tuberosum subsp. phureja	NA	Phureja	8.96091	-0.226532	CCC_Group_A	CCC_Group_A	0.127814	0.362521	Diploid	24	8	2n=2x=24	CCC_100	No_Selected	No_Selected	CCC_10	No_Selected	36.5	1.715	0.571667
1072	BGVCOL_15060630	Campo	Solanum tuberosum subsp. phureja	Perú, La Libertad, Otuzco	Phureja	9.31729	-0.923258	CCC_Group_A	CCC_Group_A	0.10608	0.418293	Diploid	48	10	2n=4x=48	CCC_100	CCC_20	No_Selected	No_Selected	No_Selected	54.5	3.07	1.02333
1073	67_Cha_PCH-OB-33	NA	NA	NA	Phureja	8.90438	-0.362875	CCC_Group_A	CCC_Group_A	0.128849	0.529838	Diploid	NA	NA	NA	CCC_100	No_Selected	No_Selected	No_Selected	No_Selected	NA	NA	NA
1074	CLON_8_MSC	NA	NA	NA	Unknown	8.4259	-0.992518	CCC_Group_A	CCC_Group_A	0.122	0.418293	Diploid	NA	NA	NA	CCC_100	No_Selected	No_Selected	No_Selected	No_Selected	NA	NA	NA
1075	BGVCOL_15062753	Campo	NA	NA	Phureja	8.15764	-0.685387	CCC_Group_A	CCC_Group_A	0.129107	1.19911	Diploid	NA	NA	NA	CCC_100	No_Selected	No_Selected	No_Selected	No_Selected	50	2.075	0.691667
1076	BGVCOL_15062761	Campo	NA	NA	Phureja	8.67797	-0.476926	CCC_Group_A	CCC_Group_A	0.121604	0.585611	Diploid	NA	NA	NA	CCC_100	No_Selected	No_Selected	No_Selected	No_Selected	20	1.19	0.396667
1077	BGVCOL_15062677	Campo	NA	NA	Andigena	-1.97708	1.27211	CCC_Group_B	CCC_Group_B1	0.336093	25.3207	Tetraploid	NA	NA	NA	CCC_100	No_Selected	CCC_15	No_Selected	No_Selected	NA	NA	NA
1078	BGVCOL_15062678	Campo	NA	NA	Andigena	-1.96671	1.33979	CCC_Group_B	CCC_Group_B1	0.336352	25.3765	Tetraploid	NA	NA	NA	CCC_100	CCC_20	No_Selected	CCC_10	No_Selected	NA	NA	NA
1079	BGVCOL_15062679	Campo	NA	NA	Andigena	-2.57567	3.43876	CCC_Group_B	CCC_Group_B1	0.342561	26.6313	Tetraploid	NA	NA	NA	CCC_100	No_Selected	No_Selected	No_Selected	No_Selected	NA	NA	NA
1080	BGVCOL_15062680	Campo	NA	NA	Andigena	-2.0176	1.23388	CCC_Group_B	CCC_Group_B1	0.350582	26.7987	Tetraploid	NA	NA	NA	CCC_100	No_Selected	No_Selected	No_Selected	No_Selected	NA	NA	NA
1081	BGVCOL_15062681	Campo	NA	NA	Andigena	-1.76891	0.833198	CCC_Group_B	CCC_Group_B1	0.365847	27.942	Tetraploid	NA	NA	NA	CCC_100	No_Selected	No_Selected	No_Selected	No_Selected	NA	NA	NA
1082	BGVCOL_15062682	Campo	NA	NA	Andigena	-1.96823	3.76431	CCC_Group_B	CCC_Group_B1	0.318758	25.1534	Tetraploid	NA	NA	NA	CCC_100	No_Selected	No_Selected	No_Selected	No_Selected	NA	NA	NA
1083	BGVCOL_15062762	Campo	NA	NA	Phureja	7.0789	-0.115851	CCC_Group_A	CCC_Group_A	0.129884	0.892359	Diploid	NA	NA	NA	CCC_100	No_Selected	No_Selected	No_Selected	No_Selected	44	2.135	0.711667
1084	BGVCOL_15062683	Campo	NA	NA	Andigena	-2.71829	2.17252	CCC_Group_B	CCC_Group_B1	0.358344	27.8026	Tetraploid	NA	NA	NA	CCC_100	No_Selected	No_Selected	No_Selected	No_Selected	NA	NA	NA
1085	BGVCOL_15062684	Campo	NA	NA	Andigena	-2.52688	-0.87265	CCC_Group_B	CCC_Group_B1	0.358862	27.5516	Tetraploid	NA	NA	NA	CCC_100	No_Selected	CCC_15	No_Selected	No_Selected	NA	NA	NA
1086	BGVCOL_15062685	Campo	NA	NA	Andigena	-1.96921	3.72693	CCC_Group_B	CCC_Group_B1	0.323157	26.1852	Tetraploid	NA	NA	NA	CCC_100	No_Selected	No_Selected	No_Selected	No_Selected	NA	NA	NA
1087	BGVCOL_15062686	Campo	NA	NA	Andigena	-2.04958	2.10108	CCC_Group_B	CCC_Group_B1	0.342561	26.8544	Tetraploid	NA	NA	NA	CCC_100	No_Selected	No_Selected	No_Selected	No_Selected	NA	NA	NA
1088	BGVCOL_15062687	Campo	NA	NA	Andigena	-3.1091	4.12268	CCC_Group_B	CCC_Group_B1	0.330918	26.1852	Tetraploid	NA	NA	NA	CCC_100	No_Selected	No_Selected	No_Selected	No_Selected	NA	NA	NA
1089	BGVCOL_15062689	Campo	NA	NA	Andigena	-3.10067	-0.985469	CCC_Group_B	CCC_Group_B1	0.438551	34.3837	Tetraploid	NA	NA	NA	CCC_100	No_Selected	No_Selected	No_Selected	No_Selected	NA	NA	NA
1090	BGVCOL_15062690	Campo	NA	NA	Andigena	-2.74525	-5.99471	CCC_Group_B	CCC_Group_B2	0.505045	39.2638	Tetraploid	NA	NA	NA	CCC_100	CCC_20	CCC_15	No_Selected	No_Selected	NA	NA	NA
1091	BGVCOL_15062763	Campo	NA	NA	Phureja	8.83187	-1.0107	CCC_Group_A	CCC_Group_A	0.11229	0.836587	Diploid	NA	NA	NA	CCC_100	No_Selected	No_Selected	No_Selected	No_Selected	35	1.38	0.46
1092	BGVCOL_15062691	Campo	NA	NA	Andigena	-1.52394	0.892967	CCC_Group_B	CCC_Group_B1	0.341009	25.8784	Tetraploid	NA	NA	NA	CCC_100	No_Selected	No_Selected	No_Selected	No_Selected	NA	NA	NA
1093	BGVCOL_15062774	Campo	NA	NA	Phureja	9.51362	-0.75708	CCC_Group_A	CCC_Group_A	0.117982	0.529838	Diploid	NA	NA	NA	CCC_100	No_Selected	No_Selected	No_Selected	No_Selected	75.5	2.605	0.868333
1094	BGVCOL_15062692	Campo	NA	NA	Andigena	-3.76398	-2.8215	CCC_Group_B	CCC_Group_B2	0.484088	36.8377	Tetraploid	NA	NA	NA	CCC_100	No_Selected	No_Selected	No_Selected	No_Selected	NA	NA	NA
1095	BGVCOL_15062775	Campo	NA	NA	Phureja	8.94424	-0.350005	CCC_Group_A	CCC_Group_A	0.114101	0.585611	Diploid	NA	NA	NA	CCC_100	No_Selected	No_Selected	No_Selected	No_Selected	27	1.18	0.393333
1096	BGVCOL_15062693	Campo	NA	NA	Andigena	-2.20833	2.98235	CCC_Group_B	CCC_Group_B1	0.329884	25.6274	Tetraploid	NA	NA	NA	CCC_100	CCC_20	No_Selected	No_Selected	No_Selected	NA	NA	NA
1097	BGVCOL_15062694	Campo	NA	NA	Andigena	-2.274	3.24912	CCC_Group_B	CCC_Group_B1	0.302199	23.7869	Tetraploid	NA	NA	NA	CCC_100	No_Selected	No_Selected	No_Selected	No_Selected	NA	NA	NA
1098	BGVCOL_15062695	Campo	NA	NA	Andigena	-2.45861	1.59596	CCC_Group_B	CCC_Group_B1	0.343596	24.4562	Tetraploid	NA	NA	NA	CCC_100	No_Selected	No_Selected	No_Selected	No_Selected	NA	NA	NA
1099	BGVCOL_15062696	Campo	NA	NA	Andigena	-2.9297	-0.822543	CCC_Group_B	CCC_Group_B1	0.435188	33.7423	Tetraploid	NA	NA	NA	CCC_100	CCC_20	No_Selected	CCC_10	No_Selected	NA	NA	NA
1100	BGVCOL_15062697	Campo	NA	NA	Andigena	-3.4824	-3.73259	CCC_Group_B	CCC_Group_B2	0.488228	38.7619	Tetraploid	NA	NA	NA	CCC_100	No_Selected	No_Selected	No_Selected	No_Selected	NA	NA	NA
1101	BGVCOL_15062698	Campo	NA	NA	Andigena	-3.04646	-2.61435	CCC_Group_B	CCC_Group_B2	0.460026	36.531	Tetraploid	NA	NA	NA	CCC_100	CCC_20	CCC_15	No_Selected	No_Selected	NA	NA	NA
1102	BGVCOL_15062699	Campo	NA	NA	Andigena	-2.06841	2.03596	CCC_Group_B	CCC_Group_B1	0.338422	26.2688	Tetraploid	NA	NA	NA	CCC_100	No_Selected	No_Selected	No_Selected	No_Selected	NA	NA	NA
1103	BGVCOL_15062700	Campo	NA	NA	Andigena	-3.48201	-3.07543	CCC_Group_B	CCC_Group_B2	0.454851	36.0011	Tetraploid	NA	NA	NA	CCC_100	No_Selected	No_Selected	No_Selected	No_Selected	NA	NA	NA
1104	BGVCOL_15062701	Campo	NA	NA	Andigena	-1.84554	0.797412	CCC_Group_B	CCC_Group_B1	0.364812	28.0257	Tetraploid	NA	NA	NA	CCC_100	No_Selected	No_Selected	No_Selected	No_Selected	NA	NA	NA
1105	BGVCOL_15062702	Campo	NA	NA	Andigena	-3.03055	-0.9718	CCC_Group_B	CCC_Group_B1	0.425356	32.9894	Tetraploid	NA	NA	NA	CCC_100	No_Selected	No_Selected	No_Selected	No_Selected	NA	NA	NA
1106	BGVCOL_15062703	Campo	NA	NA	Andigena	-3.04572	-0.977874	CCC_Group_B	CCC_Group_B1	0.437516	34.1606	Tetraploid	NA	NA	NA	CCC_100	No_Selected	No_Selected	No_Selected	No_Selected	NA	NA	NA
1107	BGVCOL_15062704	Campo	NA	NA	Andigena	-3.54305	-3.70548	CCC_Group_B	CCC_Group_B2	0.486934	38.9571	Tetraploid	NA	NA	NA	CCC_100	No_Selected	No_Selected	No_Selected	No_Selected	NA	NA	NA
1108	BGVCOL_15062705	Campo	NA	NA	Andigena	-1.99396	0.200434	CCC_Group_B	CCC_Group_B1	0.355757	27.4122	Tetraploid	NA	NA	NA	CCC_100	CCC_20	CCC_15	No_Selected	No_Selected	NA	NA	NA
1109	BGVCOL_15062776	Campo	NA	NA	Phureja	8.79069	-0.486778	CCC_Group_A	CCC_Group_A	0.121604	0.669269	Diploid	NA	NA	NA	CCC_100	No_Selected	No_Selected	No_Selected	No_Selected	50.5	2.805	0.935
1110	BGVCOL_15062777	Campo	NA	NA	Phureja	9.52487	-0.779934	CCC_Group_A	CCC_Group_A	0.117206	0.613497	Diploid	NA	NA	NA	CCC_100	No_Selected	No_Selected	No_Selected	No_Selected	39	2.07	0.69
1111	BGVCOL_15062706	Campo	NA	NA	Andigena	-4.42446	-2.96796	CCC_Group_B	CCC_Group_B2	0.45718	35.2203	Tetraploid	NA	NA	NA	CCC_100	No_Selected	No_Selected	No_Selected	No_Selected	NA	NA	NA
1112	BGVCOL_15062707	Campo	NA	NA	Andigena	-3.07701	-1.03137	CCC_Group_B	CCC_Group_B1	0.443726	34.4674	Tetraploid	NA	NA	NA	CCC_100	No_Selected	No_Selected	No_Selected	No_Selected	NA	NA	NA
1113	BGVCOL_15062708	Campo	NA	NA	Andigena	-2.6465	-3.52969	CCC_Group_B	CCC_Group_B2	0.475809	34.1049	Tetraploid	NA	NA	NA	CCC_100	No_Selected	No_Selected	No_Selected	No_Selected	NA	NA	NA
1114	BGVCOL_15062778	In vitro	NA	NA	Phureja	8.69094	-0.764269	CCC_Group_A	CCC_Group_A	0.140233	0.752928	Diploid	NA	NA	NA	CCC_100	No_Selected	No_Selected	No_Selected	No_Selected	NA	NA	NA
1115	BGVCOL_15062779	Campo	NA	NA	Phureja	8.83684	-0.311222	CCC_Group_A	CCC_Group_A	0.126779	0.725042	Diploid	NA	NA	NA	CCC_100	No_Selected	No_Selected	No_Selected	No_Selected	102.5	2.315	0.771667
1116	BGVCOL_15062709	Campo	NA	NA	Andigena	-0.597154	-1.84524	CCC_Group_B	CCC_Group_B1	0.431048	34.4395	Tetraploid	NA	NA	NA	CCC_100	CCC_20	CCC_15	No_Selected	No_Selected	NA	NA	NA
1117	BGVCOL_15062780	Campo	NA	NA	Phureja	8.93015	-0.841749	CCC_Group_A	CCC_Group_A	0.117982	0.697156	Diploid	NA	NA	NA	CCC_100	No_Selected	No_Selected	No_Selected	No_Selected	59	1.84	0.613333
1118	BGVCOL_15062781	Campo	NA	NA	Phureja	8.78591	-0.49311	CCC_Group_A	CCC_Group_A	0.123415	0.697156	Diploid	NA	NA	NA	CCC_100	No_Selected	No_Selected	No_Selected	No_Selected	25	0.7	0.233333
1119	BGVCOL_15062782	Campo	NA	NA	Phureja	8.6687	-0.819666	CCC_Group_A	CCC_Group_A	0.137387	0.808701	Diploid	NA	NA	NA	CCC_100	No_Selected	No_Selected	No_Selected	No_Selected	NA	NA	NA
1120	BGVCOL_15062782	Campo	NA	NA	Phureja	8.93445	-0.358012	CCC_Group_A	CCC_Group_A	0.129625	0.752928	Diploid	NA	NA	NA	CCC_100	No_Selected	No_Selected	No_Selected	No_Selected	NA	NA	NA
1121	BGVCOL_15062710	Campo	NA	NA	Andigena	-2.40106	1.51787	CCC_Group_B	CCC_Group_B1	0.346701	24.5956	Tetraploid	NA	NA	NA	CCC_100	No_Selected	No_Selected	No_Selected	No_Selected	NA	NA	NA
1122	BGVCOL_15062764	Campo	NA	NA	Phureja	8.9337	-0.338394	CCC_Group_A	CCC_Group_A	0.112807	0.836587	Diploid	NA	NA	NA	CCC_100	No_Selected	No_Selected	No_Selected	No_Selected	49.5	1.685	0.561667
1123	BGVCOL_15062711	Campo	NA	NA	Andigena	-3.52462	-3.21606	CCC_Group_B	CCC_Group_B2	0.463131	36.7262	Tetraploid	NA	NA	NA	CCC_100	No_Selected	No_Selected	No_Selected	No_Selected	NA	NA	NA
1124	BGVCOL_15062783	Campo	NA	NA	Phureja	9.54481	-0.775787	CCC_Group_A	CCC_Group_A	0.122122	0.44618	Diploid	NA	NA	NA	CCC_100	No_Selected	No_Selected	No_Selected	No_Selected	72.5	2.175	0.725
1125	BGVCOL_15062712	Campo	NA	NA	Andigena	-4.62351	-4.20762	CCC_Group_B	CCC_Group_B2	0.502199	39.1244	Tetraploid	NA	NA	NA	CCC_100	No_Selected	No_Selected	No_Selected	No_Selected	NA	NA	NA
1126	BGVCOL_15062784	Campo	NA	NA	Phureja	-4.55598	-3.00421	CCC_Group_B	CCC_Group_B2	0.466235	36.6146	Tetraploid	NA	NA	NA	CCC_100	No_Selected	No_Selected	No_Selected	No_Selected	50	1.52	0.506667
1127	BGVCOL_15062713	Campo	NA	NA	Andigena	-4.18102	-8.49485	CCC_Group_B	CCC_Group_B2	0.539198	42.2197	Tetraploid	NA	NA	NA	CCC_100	No_Selected	No_Selected	No_Selected	No_Selected	NA	NA	NA
1128	BGVCOL_15062715	Campo	NA	NA	Andigena	-2.28212	-0.800831	CCC_Group_B	CCC_Group_B1	0.350065	26.2688	Tetraploid	NA	NA	NA	CCC_100	No_Selected	No_Selected	No_Selected	No_Selected	NA	NA	NA
1129	BGVCOL_15062785	Campo	NA	NA	Phureja	9.56687	-0.774615	CCC_Group_A	CCC_Group_A	0.120052	0.585611	Diploid	NA	NA	NA	CCC_100	No_Selected	No_Selected	No_Selected	No_Selected	52	2.12	0.706667
1130	BGVCOL_15062786	Campo	NA	NA	Phureja	8.83372	-0.991139	CCC_Group_A	CCC_Group_A	0.112807	0.641383	Diploid	NA	NA	NA	CCC_100	No_Selected	No_Selected	No_Selected	No_Selected	28	1.235	0.411667
1131	BGVCOL_15062787	Campo	NA	NA	Phureja	9.55837	-0.756484	CCC_Group_A	CCC_Group_A	0.118499	0.501952	Diploid	NA	NA	NA	CCC_100	No_Selected	No_Selected	No_Selected	No_Selected	35	0.595	0.198333
1132	BGVCOL_15062788	Campo	NA	NA	Phureja	8.67759	-0.431885	CCC_Group_A	CCC_Group_A	0.180595	9.48132	Diploid	NA	NA	NA	CCC_100	No_Selected	No_Selected	No_Selected	No_Selected	19.5	0.555	0.185
1133	BGVCOL_15062635	Campo	NA	NA	Andigena	3.47007	-0.777905	CCC_Group_A	CCC_Group_A	0.313066	23.8706	Tetraploid	NA	NA	NA	CCC_100	CCC_20	CCC_15	CCC_10	No_Selected	NA	NA	NA
1134	BGVCOL_15062634	Campo	NA	NA	Andigena	3.52689	-0.817688	CCC_Group_A	CCC_Group_A	0.313583	24.0937	Tetraploid	NA	NA	NA	CCC_100	No_Selected	No_Selected	No_Selected	No_Selected	NA	NA	NA
1135	BGVCOL_15062766	Campo	NA	NA	Phureja	9.00268	-1.28149	CCC_Group_A	CCC_Group_A	0.121863	0.836587	Diploid	NA	NA	NA	CCC_100	No_Selected	No_Selected	No_Selected	No_Selected	NA	NA	NA
1136	BGVCOL_15062636	Campo	NA	NA	Andigena	-2.50398	1.54646	CCC_Group_B	CCC_Group_B1	0.351876	25.0976	Tetraploid	NA	NA	NA	CCC_100	No_Selected	No_Selected	No_Selected	No_Selected	NA	NA	NA
1137	BGVCOL_15062637	Campo	NA	NA	Andigena	-2.42306	1.89189	CCC_Group_B	CCC_Group_B1	0.357827	27.8862	Tetraploid	NA	NA	NA	CCC_100	No_Selected	No_Selected	No_Selected	No_Selected	NA	NA	NA
1138	BGVCOL_15062638	Campo	NA	NA	Andigena	-2.37597	1.63747	CCC_Group_B	CCC_Group_B1	0.343596	24.8466	Tetraploid	NA	NA	NA	CCC_100	No_Selected	No_Selected	No_Selected	No_Selected	NA	NA	NA
1139	BGVCOL_15062639	Campo	NA	NA	Andigena	-2.5206	1.57588	CCC_Group_B	CCC_Group_B1	0.351876	25.2649	Tetraploid	NA	NA	NA	CCC_100	No_Selected	No_Selected	No_Selected	No_Selected	NA	NA	NA
1140	BGVCOL_15062640	Campo	NA	NA	Andigena	3.55024	-1.69083	CCC_Group_A	CCC_Group_A	0.347219	27.44	Tetraploid	NA	NA	NA	CCC_100	No_Selected	CCC_15	CCC_10	No_Selected	NA	NA	NA
1141	BGVCOL_15062641	Campo	NA	NA	Andigena	-3.44325	-3.28145	CCC_Group_B	CCC_Group_B2	0.460285	36.1963	Tetraploid	NA	NA	NA	CCC_100	No_Selected	No_Selected	No_Selected	No_Selected	NA	NA	NA
1142	BGVCOL_15062767	Campo	NA	NA	Phureja	8.5753	-0.120427	CCC_Group_A	CCC_Group_A	0.152652	10.2342	Diploid	NA	NA	NA	CCC_100	No_Selected	No_Selected	No_Selected	No_Selected	20.5	0.575	0.191667
1143	BGVCOL_15062754	Campo	NA	NA	Phureja	8.7513	-0.507292	CCC_Group_A	CCC_Group_A	0.122122	0.725042	Diploid	NA	NA	NA	CCC_100	No_Selected	No_Selected	No_Selected	No_Selected	86	2.245	0.748333
1144	BGVCOL_15062642	Campo	NA	NA	Andigena	-2.45411	1.53675	CCC_Group_B	CCC_Group_B1	0.339974	25.0418	Tetraploid	NA	NA	NA	CCC_100	No_Selected	No_Selected	No_Selected	No_Selected	NA	NA	NA
1145	BGVCOL_15062643	Campo	NA	NA	Andigena	-4.20874	-8.46459	CCC_Group_B	CCC_Group_B2	0.535317	41.3832	Tetraploid	NA	NA	NA	CCC_100	No_Selected	No_Selected	No_Selected	No_Selected	NA	NA	NA
1146	BGVCOL_15062644	Campo	NA	NA	Andigena	-2.29319	3.21791	CCC_Group_B	CCC_Group_B1	0.308668	24.7909	Tetraploid	NA	NA	NA	CCC_100	No_Selected	No_Selected	No_Selected	No_Selected	NA	NA	NA
1147	BGVCOL_15062645	Campo	NA	NA	Andigena	-2.22719	3.23771	CCC_Group_B	CCC_Group_B1	0.307374	24.4841	Tetraploid	NA	NA	NA	CCC_100	No_Selected	No_Selected	No_Selected	No_Selected	NA	NA	NA
1148	BGVCOL_15062646	Campo	NA	NA	Andigena	-2.17047	3.23664	CCC_Group_B	CCC_Group_B1	0.307115	24.6514	Tetraploid	NA	NA	NA	CCC_100	No_Selected	No_Selected	No_Selected	No_Selected	NA	NA	NA
1149	BGVCOL_15062647	Campo	NA	NA	Andigena	-2.33118	1.89268	CCC_Group_B	CCC_Group_B1	0.348512	27.4122	Tetraploid	NA	NA	NA	CCC_100	No_Selected	No_Selected	No_Selected	No_Selected	NA	NA	NA
1150	BGVCOL_15062755	Campo	NA	NA	Phureja	8.93434	-0.318098	CCC_Group_A	CCC_Group_A	0.114101	0.585611	Diploid	NA	NA	NA	CCC_100	No_Selected	No_Selected	No_Selected	No_Selected	42	2.6	0.866667
1151	BGVCOL_15062769	Campo	NA	NA	Phureja	7.27217	0.0411396	CCC_Group_A	CCC_Group_A	0.121345	1.36642	Diploid	NA	NA	NA	CCC_100	No_Selected	No_Selected	No_Selected	No_Selected	68.5	2.705	0.901667
1152	BGVCOL_15062648	Campo	NA	NA	Andigena	0.753376	3.16484	CCC_Group_B	CCC_Group_B1	0.226649	19.2694	Unknown	NA	NA	NA	CCC_100	No_Selected	No_Selected	No_Selected	No_Selected	NA	NA	NA
1153	BGVCOL_15062649	Campo	NA	NA	Andigena	-4.52989	-3.04782	CCC_Group_B	CCC_Group_B2	0.468305	36.3636	Tetraploid	NA	NA	NA	CCC_100	No_Selected	No_Selected	No_Selected	No_Selected	NA	NA	NA
1154	BGVCOL_15062756	Campo	NA	NA	Phureja	6.27875	0.176213	CCC_Group_A	CCC_Group_A	0.12031	0.808701	Diploid	NA	NA	NA	CCC_100	No_Selected	No_Selected	No_Selected	No_Selected	32	1.85	0.616667
1155	BGVCOL_15062651	Campo	NA	NA	Andigena	0.776402	3.15614	CCC_Group_B	CCC_Group_B1	0.229754	18.8511	Unknown	NA	NA	NA	CCC_100	No_Selected	No_Selected	No_Selected	No_Selected	NA	NA	NA
1156	BGVCOL_15062654	Campo	NA	NA	Andigena	-4.56404	-3.00576	CCC_Group_B	CCC_Group_B2	0.466235	36.1127	Tetraploid	NA	NA	NA	CCC_100	No_Selected	No_Selected	No_Selected	No_Selected	NA	NA	NA
1157	BGVCOL_15062655	Campo	NA	NA	Andigena	-2.20783	3.24521	CCC_Group_B	CCC_Group_B1	0.307891	24.7909	Tetraploid	NA	NA	NA	CCC_100	No_Selected	No_Selected	No_Selected	No_Selected	NA	NA	NA
1158	BGVCOL_15062757	Campo	NA	NA	Phureja	8.90763	-0.323062	CCC_Group_A	CCC_Group_A	0.12652	0.892359	Diploid	NA	NA	NA	CCC_100	No_Selected	No_Selected	No_Selected	No_Selected	69.5	2.655	0.885
1159	BGVCOL_15062656	Campo	NA	NA	Andigena	3.46815	-0.800456	CCC_Group_A	CCC_Group_A	0.310996	23.7312	Tetraploid	NA	NA	NA	CCC_100	No_Selected	No_Selected	No_Selected	No_Selected	NA	NA	NA
1160	BGVCOL_15062770	Campo	NA	NA	Phureja	8.75655	-0.416403	CCC_Group_A	CCC_Group_A	0.120569	0.808701	Diploid	NA	NA	NA	CCC_100	No_Selected	No_Selected	No_Selected	No_Selected	38	1.715	0.571667
1161	BGVCOL_15062657	Campo	NA	NA	Andigena	-2.45816	1.58548	CCC_Group_B	CCC_Group_B1	0.34903	25.1534	Tetraploid	NA	NA	NA	CCC_100	No_Selected	No_Selected	No_Selected	No_Selected	NA	NA	NA
1162	BGVCOL_15062658	Campo	NA	NA	Andigena	-2.41665	1.86742	CCC_Group_B	CCC_Group_B1	0.352393	27.0218	Tetraploid	NA	NA	NA	CCC_100	No_Selected	No_Selected	No_Selected	No_Selected	NA	NA	NA
1163	BGVCOL_15062659	Campo	NA	NA	Andigena	-3.31606	-3.07749	CCC_Group_B	CCC_Group_B2	0.444502	35.3597	Tetraploid	NA	NA	NA	CCC_100	No_Selected	No_Selected	No_Selected	No_Selected	NA	NA	NA
1164	BGVCOL_15062660	Campo	NA	NA	Andigena	-2.43649	1.45587	CCC_Group_B	CCC_Group_B1	0.346701	24.4562	Tetraploid	NA	NA	NA	CCC_100	No_Selected	No_Selected	No_Selected	No_Selected	NA	NA	NA
1165	BGVCOL_15062758	Campo	NA	NA	Phureja	9.02806	-1.25567	CCC_Group_A	CCC_Group_A	0.117982	0.669269	Diploid	NA	NA	NA	CCC_100	No_Selected	No_Selected	No_Selected	No_Selected	66	3.07	1.02333
1166	BGVCOL_15062661	Campo	NA	NA	Andigena	-2.37829	1.56274	CCC_Group_B	CCC_Group_B1	0.344631	24.261	Tetraploid	NA	NA	NA	CCC_100	No_Selected	No_Selected	No_Selected	No_Selected	NA	NA	NA
1167	BGVCOL_15062772	Campo	NA	NA	Phureja	9.42511	-0.699784	CCC_Group_A	CCC_Group_A	0.116947	0.697156	Diploid	NA	NA	NA	CCC_100	No_Selected	No_Selected	No_Selected	No_Selected	23.5	1.45	0.483333
1168	BGVCOL_15062662	Campo	NA	NA	Andigena	-2.66	-3.39452	CCC_Group_B	CCC_Group_B2	0.473997	34.2164	Tetraploid	NA	NA	NA	CCC_100	No_Selected	No_Selected	No_Selected	No_Selected	NA	NA	NA
1169	BGVCOL_15062759	Campo	NA	NA	Phureja	8.90102	-0.215403	CCC_Group_A	CCC_Group_A	0.126003	0.808701	Diploid	NA	NA	NA	CCC_100	No_Selected	No_Selected	No_Selected	No_Selected	NA	NA	NA
1170	BGVCOL_15062663	Campo	NA	NA	Andigena	-3.02763	-1.00918	CCC_Group_B	CCC_Group_B1	0.43881	34.2443	Tetraploid	NA	NA	NA	CCC_100	No_Selected	No_Selected	No_Selected	No_Selected	NA	NA	NA
1171	BGVCOL_15062664	Campo	NA	NA	Andigena	-2.22197	3.26496	CCC_Group_B	CCC_Group_B1	0.305821	24.3447	Tetraploid	NA	NA	NA	CCC_100	No_Selected	No_Selected	No_Selected	No_Selected	NA	NA	NA
1172	BGVCOL_15062665	Campo	NA	NA	Andigena	-1.98924	3.69634	CCC_Group_B	CCC_Group_B1	0.327296	26.2409	Tetraploid	NA	NA	NA	CCC_100	No_Selected	No_Selected	No_Selected	No_Selected	NA	NA	NA
1173	BGVCOL_15062666	Campo	NA	NA	Andigena	-2.5806	2.22173	CCC_Group_B	CCC_Group_B1	0.355498	27.9699	Tetraploid	NA	NA	NA	CCC_100	No_Selected	No_Selected	No_Selected	No_Selected	NA	NA	NA
1174	BGVCOL_15062667	Campo	NA	NA	Andigena	-3.09959	4.08454	CCC_Group_B	CCC_Group_B1	0.333247	26.7708	Tetraploid	NA	NA	NA	CCC_100	No_Selected	No_Selected	No_Selected	No_Selected	NA	NA	NA
1175	BGVCOL_15062668	Campo	NA	NA	Andigena	-1.96688	3.76809	CCC_Group_B	CCC_Group_B1	0.327038	26.0736	Tetraploid	NA	NA	NA	CCC_100	No_Selected	No_Selected	No_Selected	No_Selected	NA	NA	NA
1176	BGVCOL_15062669	Campo	NA	NA	Andigena	-1.52806	0.851057	CCC_Group_B	CCC_Group_B1	0.34282	26.0457	Tetraploid	NA	NA	NA	CCC_100	No_Selected	No_Selected	No_Selected	No_Selected	NA	NA	NA
1177	BGVCOL_15062670	Campo	NA	NA	Andigena	-2.63149	2.14543	CCC_Group_B	CCC_Group_B1	0.352911	27.44	Tetraploid	NA	NA	NA	CCC_100	No_Selected	No_Selected	No_Selected	No_Selected	NA	NA	NA
1178	BGVCOL_15062760	Campo	NA	NA	Phureja	9.50511	-0.770543	CCC_Group_A	CCC_Group_A	0.119276	0.501952	Diploid	NA	NA	NA	CCC_100	No_Selected	No_Selected	No_Selected	No_Selected	31.5	1.145	0.381667
1179	BGVCOL_15062671	Campo	NA	NA	Andigena	-1.77793	0.835915	CCC_Group_B	CCC_Group_B1	0.367141	27.8305	Tetraploid	NA	NA	NA	CCC_100	No_Selected	No_Selected	No_Selected	No_Selected	NA	NA	NA
1180	BGVCOL_15062672	Campo	NA	NA	Andigena	-2.22531	-1.5042	CCC_Group_B	CCC_Group_B1	0.376197	28.9459	Tetraploid	NA	NA	NA	CCC_100	CCC_20	CCC_15	No_Selected	No_Selected	NA	NA	NA
1181	BGVCOL_15062673	Campo	NA	NA	Andigena	-2.5124	-0.897533	CCC_Group_B	CCC_Group_B1	0.360155	27.4122	Tetraploid	NA	NA	NA	CCC_100	No_Selected	No_Selected	No_Selected	No_Selected	NA	NA	NA
1182	BGVCOL_15062674	Campo	NA	NA	Andigena	-3.12803	4.10226	CCC_Group_B	CCC_Group_B1	0.334282	26.4919	Tetraploid	NA	NA	NA	CCC_100	No_Selected	No_Selected	No_Selected	No_Selected	NA	NA	NA
1183	BGVCOL_15062675	Campo	NA	NA	Andigena	-3.1535	4.13088	CCC_Group_B	CCC_Group_B1	0.338163	26.966	Tetraploid	NA	NA	NA	CCC_100	No_Selected	No_Selected	No_Selected	No_Selected	NA	NA	NA
1184	BGVCOL_15062676	Campo	NA	NA	Andigena	0.741068	3,1BGVCOL_1506046874853	CCC_Group_B	CCC_Group_B1	0.238551	19.2415	Unknown	NA	NA	NA	CCC_100	No_Selected	No_Selected	No_Selected	No_Selected	NA	NA	NA
1185	BGVCOL_15062610	Campo	NA	NA	Guata	-4.2643	-8.51338	CCC_Group_B	CCC_Group_B2	0.535058	41.188	Tetraploid	NA	NA	NA	CCC_100	No_Selected	No_Selected	No_Selected	No_Selected	NA	NA	NA
1186	BGVCOL_15062513	In vitro	Solanum tuberosum subsp. phureja	NA	Phureja	9.5441	-0.784796	CCC_Group_A	CCC_Group_A	0.122639	0.474066	Diploid	NA	NA	NA	CCC_100	No_Selected	No_Selected	No_Selected	No_Selected	47.5	1.74	0.58
1187	BGVCOL_15062741	Campo	NA	NA	Phureja	8.92022	-0.334088	CCC_Group_A	CCC_Group_A	0.113066	0.613497	Diploid	NA	NA	NA	CCC_100	No_Selected	No_Selected	No_Selected	No_Selected	NA	NA	NA
1188	BGVCOL_15062727	Campo	NA	NA	Phureja	8.96625	-0.342042	CCC_Group_A	CCC_Group_A	0.114101	0.44618	Diploid	NA	NA	NA	CCC_100	No_Selected	No_Selected	No_Selected	No_Selected	140	3.28	1.09333
1189	BGVCOL_15060210	In vitro	Solanum rybinii	COLOMBIA, NARIÑO, IPLIALES	Phureja	9.41676	-1.0123	CCC_Group_A	CCC_Group_A	0.104269	0.613497	Diploid	NA	NA	NA	CCC_100	No_Selected	No_Selected	No_Selected	No_Selected	43.5	2.01	0.67
1190	BGVCOL_15062427	Campo	NA	NA	Guata	-2.56058	3.8967	CCC_Group_B	CCC_Group_B1	0.329625	25.7948	Tetraploid	NA	NA	NA	CCC_100	No_Selected	No_Selected	No_Selected	No_Selected	NA	NA	NA
1191	BGVCOL_15062846	In vitro	NA	NA	Phureja	9.45948	-0.725368	CCC_Group_A	CCC_Group_A	0.121604	0.529838	Diploid	NA	NA	NA	CCC_100	No_Selected	No_Selected	No_Selected	No_Selected	NA	NA	NA
1192	Maria_del_Socorro_AGROSAVIA_MARY	NA	NA	NA	Andigena	-4.20205	-8.39326	CCC_Group_B	CCC_Group_B2	0.536093	41.8851	Tetraploid	NA	NA	NA	CCC_100	No_Selected	No_Selected	No_Selected	No_Selected	NA	NA	NA
1193	BGVCOL_15062612	Campo	NA	NA	Guata	-3.52103	-3.78171	CCC_Group_B	CCC_Group_B2	0.471928	36.2242	Tetraploid	NA	NA	NA	CCC_100	No_Selected	No_Selected	No_Selected	No_Selected	NA	NA	NA
1194	BGVCOL_15062872	Campo	NA	NA	Guata	-3.59771	-2.73245	CCC_Group_B	CCC_Group_B2	0.449	34.6905	Tetraploid	NA	NA	NA	CCC_100	CCC_20	CCC_15	No_Selected	No_Selected	NA	NA	NA
1195	BGVCOL_15062790	Campo	NA	NA	Phureja	8.88589	-0.30629	CCC_Group_A	CCC_Group_A	0.128849	0.585611	Diploid	NA	NA	NA	CCC_100	No_Selected	No_Selected	No_Selected	No_Selected	38	1.925	0.641667
1196	BGVCOL_15060002	Campo	Solanum tuberosum subsp. phureja	Colombia, Valle del Cauca, Cali, La Leonera	Phureja	8.39918	-0.891519	CCC_Group_A	CCC_Group_A	0.115136	1.4222	Diploid	NA	NA	NA	CCC_100	No_Selected	No_Selected	No_Selected	No_Selected	72	1.75	0.583333
1197	BGVCOL_15060077	Campo	Solanum tuberosum subsp. phureja	Colombia, Nariño, Cumbal	Phureja	8.42177	-0.918445	CCC_Group_A	CCC_Group_A	0.116171	1.14334	Diploid	24	7	2n=2x=24	CCC_100	No_Selected	No_Selected	No_Selected	No_Selected	57.5	2.885	0.961667
1198	BGVCOL_15060204	Campo	Solanum tuberosum subsp. phureja	Colombia, Nariño, Cumbal, No tiene datos	Phureja	8.5727	-0.904398	CCC_Group_A	CCC_Group_A	0.111255	1.47797	Diploid	24	8	2n=2x=24	CCC_100	No_Selected	No_Selected	No_Selected	No_Selected	49	1.98	0.66
1199	BGVCOL_15061362	Campo	Solanum tuberosum subsp. phureja	Colombia, Norte de Santander, Pamplona, San José	Phureja	8.35923	-0.34824	CCC_Group_A	CCC_Group_A	0.114618	1.53374	Diploid	NA	NA	NA	CCC_100	No_Selected	No_Selected	No_Selected	No_Selected	59	3.565	1.18833
1200	BGVCOL_15061456	Campo	Solanum tuberosum subsp. phureja	Colombia, Nariño, Ipiales, No tiene datos	Phureja	8.60354	-0.900819	CCC_Group_A	CCC_Group_A	0.112549	1.70106	Diploid	24	7	2n=2x=24	CCC_100	CCC_20	No_Selected	No_Selected	No_Selected	42	1.89	0.63
1201	BGVCOL_15061780	Campo	Solanum tuberosum subsp. phureja	Colombia, Cauca, San Sebastian, Cimarronas	Phureja	8.57051	-0.90917	CCC_Group_A	CCC_Group_A	0.113842	1.56163	Diploid	24	7	2n=2x=24	CCC_100	No_Selected	CCC_15	No_Selected	No_Selected	49	2.71	0.903333
1202	BGVCOL_15061781	Campo	Solanum tuberosum subsp. phureja	Colombia, Cauca, San Sebastian, Cimarronas	Phureja	9.35424	-0.638491	CCC_Group_A	CCC_Group_A	0.102975	1.64529	Diploid	NA	NA	NA	CCC_100	No_Selected	No_Selected	No_Selected	No_Selected	59.5	2.875	0.958333
1203	BGVCOL_15061980	Campo	NA	NA	Phureja	8.90176	-0.252515	CCC_Group_A	CCC_Group_A	0.110996	1.25488	Diploid	NA	NA	NA	CCC_100	No_Selected	No_Selected	No_Selected	No_Selected	NA	NA	NA
1204	BGVCOL_15061982	Campo	Solanum tuberosum subsp. phureja	Colombia, Nariño	Phureja	9.54381	-0.760297	CCC_Group_A	CCC_Group_A	0.116429	1.25488	Diploid	24	8	2n=2x=24	CCC_100	No_Selected	No_Selected	No_Selected	No_Selected	94.5	3.88	1.29333
1205	BGVCOL_15061984	Campo	Solanum tuberosum subsp. phureja	Colombia, Nariño	Phureja	8.82602	-0.960558	CCC_Group_A	CCC_Group_A	0.109185	1.53374	Diploid	NA	NA	NA	CCC_100	No_Selected	No_Selected	No_Selected	No_Selected	40	2.72	0.906667
1206	BGVCOL_15061985	Campo	NA	NA	Phureja	9.48611	-0.7516	CCC_Group_A	CCC_Group_A	0.112031	0.976018	Diploid	NA	NA	NA	CCC_100	No_Selected	No_Selected	No_Selected	No_Selected	NA	NA	NA
1207	BGVCOL_15061986	Campo	Solanum tuberosum subsp. phureja	Colombia, Nariño	Phureja	8.80018	-0.952887	CCC_Group_A	CCC_Group_A	0.109961	1.47797	Diploid	NA	NA	NA	CCC_100	No_Selected	No_Selected	No_Selected	No_Selected	78	3.985	1.32833
1208	BGVCOL_15061987	Campo	Solanum tuberosum subsp. phureja	Colombia, Nariño	Phureja	8.78396	-0.938659	CCC_Group_A	CCC_Group_A	0.107891	1.33854	Diploid	24	8	2n=2x=24	CCC_100	No_Selected	No_Selected	No_Selected	No_Selected	58.5	2.545	0.848333
1209	BGVCOL_15061988	Campo	Solanum tuberosum subsp. phureja	Colombia, Nariño	Phureja	8.85992	-0.775121	CCC_Group_A	CCC_Group_A	0.111772	1.33854	Diploid	NA	NA	NA	CCC_100	No_Selected	No_Selected	No_Selected	No_Selected	61.5	2.305	0.768333
1210	BGVCOL_15061989	Campo	Solanum tuberosum subsp. phureja	Colombia, Nariño	Phureja	8.76669	-0.478689	CCC_Group_A	CCC_Group_A	0.119793	1.6174	Diploid	24	7	2n=2x=24	CCC_100	No_Selected	No_Selected	No_Selected	No_Selected	106	2.85	0.95
1211	BGVCOL_15061991	Campo	Solanum tuberosum subsp. phureja	Colombia, Nariño	Phureja	8.89845	-0.293588	CCC_Group_A	CCC_Group_A	0.109702	1.31065	Diploid	24	7	2n=2x=24	CCC_100	No_Selected	No_Selected	No_Selected	No_Selected	72	2.395	0.798333
1212	BGVCOL_15061992	Campo	Solanum tuberosum subsp. phureja	Colombia, Nariño	Phureja	8.78273	-0.478773	CCC_Group_A	CCC_Group_A	0.119017	1.64529	Diploid	NA	NA	NA	CCC_100	No_Selected	No_Selected	No_Selected	No_Selected	74.5	2.11	0.703333
1213	BGVCOL_15061994	Campo	Solanum tuberosum subsp. phureja	Colombia, Nariño	Phureja	8.84805	-0.25309	CCC_Group_A	CCC_Group_A	0.108668	1.36642	Diploid	NA	NA	NA	CCC_100	No_Selected	No_Selected	No_Selected	No_Selected	78.5	2.235	0.745
1214	BGVCOL_15061996	Campo	Solanum tuberosum subsp. phureja	Colombia, Nariño	Phureja	9.39497	-0.942245	CCC_Group_A	CCC_Group_A	0.0921087	1.36642	Diploid	NA	NA	NA	CCC_100	CCC_20	No_Selected	No_Selected	No_Selected	62	2.355	0.785
1215	BGVCOL_15061997	Campo	Solanum tuberosum subsp. phureja	Colombia, Nariño	Phureja	8.73388	-0.270161	CCC_Group_A	CCC_Group_A	0.156016	14.3335	Diploid	NA	NA	NA	CCC_100	No_Selected	No_Selected	No_Selected	No_Selected	79	4.045	1.34833
1216	BGVCOL_15061998	Campo	Solanum tuberosum subsp. phureja	Colombia, Nariño	Phureja	8.90835	-0.308219	CCC_Group_A	CCC_Group_A	0.120828	1.50586	Diploid	NA	NA	NA	CCC_100	No_Selected	No_Selected	No_Selected	No_Selected	50.5	2.64	0.88
1217	BGVCOL_15061999	Campo	Solanum tuberosum subsp. phureja	Colombia, Nariño	Phureja	8.91892	-0.794007	CCC_Group_A	CCC_Group_A	0.11229	1.53374	Diploid	NA	NA	NA	CCC_100	No_Selected	No_Selected	No_Selected	No_Selected	88.5	4.115	1.37167
1218	BGVCOL_15062000	Campo	Solanum tuberosum subsp. phureja	Colombia, Nariño	Phureja	8.72176	-0.509071	CCC_Group_A	CCC_Group_A	0.119534	2.03569	Diploid	24	7	2n=2x=24	CCC_100	No_Selected	No_Selected	No_Selected	No_Selected	47	1.795	0.598333
1219	BGVCOL_15062001	Campo	Solanum tuberosum subsp. phureja	Colombia, Nariño	Phureja	5.47797	-3.92491	CCC_Group_A	CCC_Group_A	0.220699	3.8483	Diploid	NA	NA	NA	CCC_100	No_Selected	No_Selected	No_Selected	No_Selected	113	4.41	1.47
1220	BGVCOL_15062002	Campo	Solanum tuberosum subsp. phureja	Colombia, Nariño	Phureja	8.34761	-0.336388	CCC_Group_A	CCC_Group_A	0.111772	1.6174	Diploid	NA	NA	NA	CCC_100	No_Selected	No_Selected	No_Selected	No_Selected	69.5	2.125	0.708333
1221	BGVCOL_15062005	Campo	Solanum tuberosum subsp. phureja	Colombia, Nariño	Phureja	8.89159	-0.253525	CCC_Group_A	CCC_Group_A	0.110479	1.22699	Diploid	24	7	2n=2x=24	CCC_100	No_Selected	No_Selected	No_Selected	No_Selected	46	3.51	1.17
1222	BGVCOL_15062009	Campo	Solanum tuberosum subsp. phureja	Perú, Lima	Phureja	8.73564	-0.836972	CCC_Group_A	CCC_Group_A	0.106598	1.39431	Diploid	24	7	2n=2x=24	CCC_100	No_Selected	No_Selected	No_Selected	No_Selected	52	3.835	1.27833
1223	BGVCOL_15062010	Campo	Solanum tuberosum subsp. phureja	Perú, Lima	Phureja	9.28116	-1.25757	CCC_Group_A	CCC_Group_A	0.117982	1.05968	Diploid	24	8	2n=2x=24	CCC_100	No_Selected	No_Selected	No_Selected	No_Selected	47	3.035	1.01167
1224	BGVCOL_15062015	Campo	Solanum tuberosum subsp. phureja	Colombia, Nariño, Ipiales	Phureja	5.54715	-3.86304	CCC_Group_A	CCC_Group_A	0.216818	2.56553	Diploid	NA	NA	NA	CCC_100	No_Selected	CCC_15	No_Selected	No_Selected	56.5	3.26	1.08667
1225	BGVCOL_15062020	Campo	Solanum tuberosum subsp. phureja	NA	Phureja	5.52299	-3.99025	CCC_Group_A	CCC_Group_A	0.22044	2.59342	Diploid	24	8	2n=2x=24	CCC_100	CCC_20	No_Selected	CCC_10	No_Selected	47	3.865	1.28833
1226	BGVCOL_15062021	Campo	Solanum tuberosum subsp. phureja	Estados Unidos, Virginia	Phureja	8.51317	-0.641598	CCC_Group_A	CCC_Group_A	0.117723	1.4222	Diploid	24	7	2n=2x=24	CCC_100	CCC_20	No_Selected	No_Selected	No_Selected	65.5	4.57	1.52333
1227	BGVCOL_15062025	Campo	Solanum tuberosum subsp. phureja	Colombia, Nariño, Pasto, No tiene datos	Phureja	8.90519	-0.337381	CCC_Group_A	CCC_Group_A	0.111514	1.36642	Diploid	NA	NA	NA	CCC_100	No_Selected	No_Selected	No_Selected	No_Selected	47	2.67	0.89
1228	BGVCOL_15062026	Campo	Solanum tuberosum subsp. phureja	Colombia, Cauca, Silvia, Guambía	Phureja	9.16379	-0.918991	CCC_Group_A	CCC_Group_A	0.0965071	1.03179	Diploid	NA	NA	NA	CCC_100	No_Selected	No_Selected	No_Selected	No_Selected	47.5	2.455	0.818333
1229	BGVCOL_15062027	Campo	Solanum tuberosum subsp. phureja	Colombia, Cauca, Silvia, Guambía	Phureja	8.78514	-0.286755	CCC_Group_A	CCC_Group_A	0.156016	14.3335	Diploid	24	7	2n=2x=24	CCC_100	No_Selected	CCC_15	No_Selected	No_Selected	46	3	1
1230	BGVCOL_15062028	Campo	Solanum tuberosum subsp. phureja	Colombia, Boyaca, Tunja	Phureja	8.85569	-0.290729	CCC_Group_A	CCC_Group_A	0.110737	1.17122	Diploid	24	7	2n=2x=24	CCC_100	No_Selected	No_Selected	No_Selected	No_Selected	65.5	3.12	1.04
1231	BGVCOL_15062029	Campo	Solanum tuberosum subsp. phureja	Colombia, Cauca, San Sebastian, El Rosal	Phureja	8.91619	-0.272136	CCC_Group_A	CCC_Group_A	0.110479	1.05968	Diploid	24	8	2n=2x=24	CCC_100	No_Selected	No_Selected	No_Selected	No_Selected	70	3.31	1.10333
1232	BGVCOL_15062031	Campo	NA	NA	Phureja	8.75703	-0.235233	CCC_Group_A	CCC_Group_A	0.156792	14.5008	Diploid	NA	NA	NA	CCC_100	No_Selected	No_Selected	No_Selected	No_Selected	NA	NA	NA
1233	BGVCOL_15062507	Campo	Solanum tuberosum subsp. phureja	Colombia, Nariño	Phureja	8.42028	-0.964455	CCC_Group_A	CCC_Group_A	0.117464	1.31065	Diploid	NA	NA	NA	CCC_100	No_Selected	No_Selected	No_Selected	No_Selected	43.5	1.335	0.445
1234	BGVCOL_15062509	Campo	Solanum tuberosum subsp. phureja	NA	Phureja	8.78228	-0.239005	CCC_Group_A	CCC_Group_A	0.156792	14.3335	Diploid	24	7	2n=2x=24	CCC_100	No_Selected	No_Selected	No_Selected	No_Selected	66.5	2.705	0.901667
1235	BGVCOL_15062180	Campo	Solanum tuberosum subsp. phureja	Colombia, Nariño, Aldana, Guespud	Phureja	1.29222	0.252386	CCC_Group_B	CCC_Group_B1	0.306339	24.0658	Tetraploid	NA	NA	NA	CCC_100	CCC_20	No_Selected	CCC_10	No_Selected	56	1.69	0.563333
1236	BGVCOL_15062181	Campo	NA	NA	Phureja	8.77754	-0.305696	CCC_Group_A	CCC_Group_A	0.154722	13.9989	Diploid	NA	NA	NA	CCC_100	No_Selected	No_Selected	No_Selected	No_Selected	NA	NA	NA
1237	BGVCOL_15062515	Campo	Solanum tuberosum subsp. phureja	NA	Phureja	8.91038	-0.290593	CCC_Group_A	CCC_Group_A	0.110479	1.33854	Diploid	NA	NA	NA	CCC_100	No_Selected	No_Selected	No_Selected	No_Selected	40.5	0.94	0.313333
1238	BGVCOL_15062591	Campo	Solanum tuberosum subsp. phureja	Colombia, Cundinamarca, Zipaquira, Ventalarga	Phureja	8.51953	-0.625538	CCC_Group_A	CCC_Group_A	0.117464	1.67317	Diploid	24	8	2n=2x=24	CCC_100	No_Selected	CCC_15	No_Selected	No_Selected	55.5	1.69	0.563333
1239	BGVCOL_15062592	Campo	Solanum tuberosum subsp. phureja	Colombia, Cundinamarca, Zipaquira, Ventalarga	Phureja	8.68388	-0.225679	CCC_Group_A	CCC_Group_A	0.159897	14.3614	Diploid	24	7	2n=2x=24	CCC_100	No_Selected	No_Selected	No_Selected	No_Selected	75.5	3.06	1.02
1240	BGVCOL_15062593	Campo	Solanum tuberosum subsp. phureja	Colombia, Cundinamarca, Zipaquira, Ventalarga	Phureja	8.77964	-0.27828	CCC_Group_A	CCC_Group_A	0.157568	14.3335	Diploid	NA	NA	NA	CCC_100	No_Selected	No_Selected	No_Selected	No_Selected	63	2.13	0.71
1241	BGVCOL_15062594	Campo	Solanum tuberosum subsp. phureja	Colombia, Cundinamarca, Cogua	Phureja	8.90682	-0.314374	CCC_Group_A	CCC_Group_A	0.108668	1.19911	Diploid	24	7	2n=2x=24	CCC_100	No_Selected	No_Selected	No_Selected	No_Selected	72.5	1.91	0.636667
1242	BGVCOL_15062595	Campo	Solanum tuberosum subsp. phureja	NA	Phureja	8.73222	-0.952485	CCC_Group_A	CCC_Group_A	0.109702	1.45008	Diploid	24	7	2n=2x=24	CCC_100	No_Selected	CCC_15	No_Selected	No_Selected	27.5	1.78	0.593333
1243	BGVCOL_15062596	Campo	Solanum tuberosum subsp. phureja	Colombia, Cundinamarca, Zipaquira, Ventalarga	Phureja	8,888210502BGVCOL_15068	-0.25498	CCC_Group_A	CCC_Group_A	0.109444	1.19911	Diploid	24	7	2n=2x=24	CCC_100	No_Selected	No_Selected	No_Selected	No_Selected	63	2.125	0.708333
1244	BGVCOL_15062598	Campo	Solanum tuberosum subsp. phureja	NA	Phureja	8.82015	-0.310856	CCC_Group_A	CCC_Group_A	0.121863	1.36642	Diploid	24	7	2n=2x=24	CCC_100	No_Selected	No_Selected	No_Selected	No_Selected	20	1.06	0.353333
1245	BGVCOL_15062599	Campo	Solanum tuberosum subsp. phureja	Colombia, Cundinamarca, Zipaquira, Ventalarga	Phureja	8.78124	-0.238003	CCC_Group_A	CCC_Group_A	0.157568	14.696	Diploid	NA	NA	NA	CCC_100	CCC_20	No_Selected	CCC_10	CCC_3	64.5	3.645	1.215
1246	BGVCOL_15062600	Campo	Solanum tuberosum subsp. phureja	Colombia, Cundinamarca, Zipaquira, Ventalarga	Phureja	8.7241	-0.212668	CCC_Group_A	CCC_Group_A	0.157568	14.4451	Diploid	NA	NA	NA	CCC_100	No_Selected	No_Selected	No_Selected	No_Selected	75.5	4.44	1.48
1247	BGVCOL_15062601	Campo	Solanum tuberosum subsp. phureja	Colombia, Nariño, El Encano, El Carrizo	Phureja	9.63688	-1.13827	CCC_Group_A	CCC_Group_A	0.102717	1.45008	Diploid	24	8	2n=2x=24	CCC_100	No_Selected	No_Selected	No_Selected	No_Selected	72	3.165	1.055
1248	BGVCOL_15062582	Campo	Solanum tuberosum subsp. phureja	NA	Phureja	8.70604	-0.183692	CCC_Group_A	CCC_Group_A	0.157568	14.222	Diploid	NA	NA	NA	CCC_100	No_Selected	No_Selected	No_Selected	No_Selected	83.5	2.355	0.785
1249	BGVCOL_15062583	Campo	NA	NA	Phureja	8.87254	-0.263999	CCC_Group_A	CCC_Group_A	0.109702	1.17122	Diploid	NA	NA	NA	CCC_100	No_Selected	No_Selected	No_Selected	No_Selected	NA	NA	NA
1250	BGVCOL_15061047	Campo	Solanum tuberosum subsp. phureja	Perú, Junín , Tarma, Huasahuasi	Phureja	8.90957	-0.25247	CCC_Group_A	CCC_Group_A	0.10815	1.11545	Diploid	NA	NA	NA	CCC_100	No_Selected	No_Selected	No_Selected	No_Selected	35	1.415	0.471667
1251	BGVCOL_15062728	Campo	NA	NA	Phureja	8.89874	-0.67804	CCC_Group_A	CCC_Group_A	0.119534	1.89626	Diploid	NA	NA	NA	CCC_100	No_Selected	No_Selected	No_Selected	No_Selected	NA	NA	NA
1252	BGVCOL_15062729	Campo	NA	NA	Phureja	8.82587	-0.00894156	CCC_Group_A	CCC_Group_A	0.112549	1.47797	Diploid	NA	NA	NA	CCC_100	No_Selected	No_Selected	No_Selected	No_Selected	NA	NA	NA
1253	BGVCOL_15062730	Campo	NA	NA	Phureja	8.87477	-0.306313	CCC_Group_A	CCC_Group_A	0.12445	1.64529	Diploid	NA	NA	NA	CCC_100	No_Selected	No_Selected	No_Selected	No_Selected	NA	NA	NA
1254	BGVCOL_15062828	Campo	NA	NA	Phureja	8.32149	-0.251162	CCC_Group_A	CCC_Group_A	0.109185	1.6174	Diploid	NA	NA	NA	CCC_100	No_Selected	No_Selected	No_Selected	No_Selected	47.5	2.955	0.985
1255	BGVCOL_15062732	Campo	NA	NA	Phureja	6.48151	0.453106	CCC_Group_A	CCC_Group_A	0.134282	1.53374	Diploid	NA	NA	NA	CCC_100	No_Selected	No_Selected	No_Selected	No_Selected	NA	NA	NA
1256	BGVCOL_15062733	Campo	NA	NA	Phureja	8.93013	-0.337646	CCC_Group_A	CCC_Group_A	0.125744	1.64529	Diploid	NA	NA	NA	CCC_100	No_Selected	No_Selected	No_Selected	No_Selected	NA	NA	NA
1257	BGVCOL_15062722	Campo	NA	NA	Phureja	8.44897	-0.938207	CCC_Group_A	CCC_Group_A	0.116688	1.28277	Diploid	NA	NA	NA	CCC_100	No_Selected	No_Selected	No_Selected	No_Selected	NA	NA	NA
1258	BGVCOL_15062724	Campo	NA	NA	Phureja	8.88403	-0.34904	CCC_Group_A	CCC_Group_A	0.123933	1.53374	Diploid	NA	NA	NA	CCC_100	No_Selected	No_Selected	No_Selected	No_Selected	NA	NA	NA
1259	BGVCOL_15062734	Campo	NA	NA	Phureja	8.83617	-0.369168	CCC_Group_A	CCC_Group_A	0.123933	1.56163	Diploid	NA	NA	NA	CCC_100	No_Selected	No_Selected	No_Selected	No_Selected	NA	NA	NA
1260	BGVCOL_15062735	Campo	NA	NA	Phureja	8.8028	-0.271124	CCC_Group_A	CCC_Group_A	0.122639	1.56163	Diploid	NA	NA	NA	CCC_100	No_Selected	No_Selected	No_Selected	No_Selected	NA	NA	NA
1261	BGVCOL_15062737	Campo	NA	NA	Phureja	8.91893	-0.358093	CCC_Group_A	CCC_Group_A	0.122898	1.45008	Diploid	NA	NA	NA	CCC_100	No_Selected	No_Selected	No_Selected	No_Selected	NA	NA	NA
1262	BGVCOL_15062738	Campo	NA	NA	Phureja	8.90323	-0.515804	CCC_Group_A	CCC_Group_A	0.118758	1.78472	Diploid	NA	NA	NA	CCC_100	No_Selected	No_Selected	No_Selected	No_Selected	NA	NA	NA
1263	BGVCOL_15062312	Campo	NA	NA	Phureja	8.35424	-0.373688	CCC_Group_A	CCC_Group_A	0.114618	1.58951	Diploid	NA	NA	NA	CCC_100	CCC_20	CCC_15	No_Selected	No_Selected	NA	NA	NA
1264	BGVCOL_15062314	Campo	NA	NA	Guata	8.84402	-0.212966	CCC_Group_A	CCC_Group_A	0.109961	1.19911	Diploid	NA	NA	NA	CCC_100	No_Selected	No_Selected	No_Selected	No_Selected	NA	NA	NA
1265	BGVCOL_15062314	Campo	NA	NA	Guata	5.48629	-3.804	CCC_Group_A	CCC_Group_A	0.21423	2.78862	Diploid	NA	NA	NA	CCC_100	No_Selected	No_Selected	No_Selected	No_Selected	NA	NA	NA
1266	BGVCOL_15062741	Campo	NA	NA	Phureja	8.9055	-0.286772	CCC_Group_A	CCC_Group_A	0.111255	1.17122	Diploid	NA	NA	NA	CCC_100	No_Selected	No_Selected	No_Selected	No_Selected	NA	NA	NA
1267	BGVCOL_15062742	Campo	NA	NA	Phureja	8.88504	-0.375866	CCC_Group_A	CCC_Group_A	0.107891	1.11545	Diploid	NA	NA	NA	CCC_100	No_Selected	No_Selected	No_Selected	No_Selected	NA	NA	NA
1268	BGVCOL_15062743	Campo	NA	NA	Phureja	8.97045	-0.780885	CCC_Group_A	CCC_Group_A	0.108926	1.45008	Diploid	NA	NA	NA	CCC_100	No_Selected	No_Selected	No_Selected	No_Selected	NA	NA	NA
1269	BGVCOL_15062744	Campo	NA	NA	Phureja	8.90359	-0.298626	CCC_Group_A	CCC_Group_A	0.112031	1.25488	Diploid	NA	NA	NA	CCC_100	No_Selected	No_Selected	No_Selected	No_Selected	NA	NA	NA
1270	BGVCOL_15062745	Campo	NA	NA	Phureja	8.82904	-0.784797	CCC_Group_A	CCC_Group_A	0.111514	1.67317	Diploid	NA	NA	NA	CCC_100	No_Selected	No_Selected	No_Selected	No_Selected	NA	NA	NA
1271	BGVCOL_15062746	Campo	NA	NA	Phureja	8.73494	-0.738727	CCC_Group_A	CCC_Group_A	0.113066	1.45008	Diploid	NA	NA	NA	CCC_100	No_Selected	No_Selected	No_Selected	No_Selected	34	1.195	0.398333
1272	BGVCOL_15061767	Campo	Solanum tuberosum subsp. andigena	Colombia, Nariño, Guachucal, Corregimiento Muellamués	Andigena	8.85584	-0.989593	CCC_Group_A	CCC_Group_A	0.16119	11.0429	Diploid	NA	NA	NA	CCC_100	No_Selected	No_Selected	No_Selected	No_Selected	12.1333	41.1741	0.716667
1273	BGVCOL_15062747	Campo	NA	NA	Phureja	9.04109	-1.21979	CCC_Group_A	CCC_Group_A	0.117723	1.50586	Diploid	NA	NA	NA	CCC_100	No_Selected	No_Selected	No_Selected	No_Selected	NA	NA	NA
1274	BGVCOL_15062748	Campo	NA	NA	Phureja	8.73081	-0.493295	CCC_Group_A	CCC_Group_A	0.116688	1.45008	Diploid	NA	NA	NA	CCC_100	No_Selected	No_Selected	No_Selected	No_Selected	NA	NA	NA
1275	118_Phu_Yema_de_Huevo	NA	NA	NA	Phureja	8.80352	-0.346819	CCC_Group_A	CCC_Group_A	0.113325	2.4261	Diploid	NA	NA	NA	CCC_100	No_Selected	No_Selected	No_Selected	No_Selected	NA	NA	NA
1276	Rubi_Negra	NA	NA	NA	Andigena	3.33837	-0.642211	CCC_Group_A	CCC_Group_A	0.28978	23.3965	Tetraploid	NA	NA	NA	CCC_100	No_Selected	No_Selected	No_Selected	No_Selected	NA	NA	NA
1277	Yema_de_Huevo	NA	NA	NA	Phureja	8.86347	-0.300738	CCC_Group_A	CCC_Group_A	0.110737	2.25878	Diploid	NA	NA	NA	CCC_100	No_Selected	No_Selected	No_Selected	No_Selected	NA	NA	NA
1278	Aguacata	NA	NA	NA	Phureja	8.0965	-0.660998	CCC_Group_A	CCC_Group_A	0.124709	2.37033	Diploid	NA	NA	NA	CCC_100	No_Selected	No_Selected	No_Selected	No_Selected	NA	NA	NA
1279	Morasurco	NA	NA	NA	Andigena	3.4023	-0.634744	CCC_Group_A	CCC_Group_A	0.286417	23.0061	Tetraploid	NA	NA	NA	CCC_100	No_Selected	No_Selected	No_Selected	No_Selected	NA	NA	NA
1280	BGVCOL_15062750	Campo	NA	NA	Phureja	7.14879	0.119325	CCC_Group_A	CCC_Group_A	0.119017	2.4261	Diploid	NA	NA	NA	CCC_100	CCC_20	No_Selected	No_Selected	No_Selected	NA	NA	NA
1281	BGVCOL_15062609	Campo	NA	NA	Guata	-2.43649	-0.735611	CCC_Group_B	CCC_Group_B1	0.38784	31.5393	Tetraploid	NA	NA	NA	CCC_100	No_Selected	No_Selected	No_Selected	No_Selected	NA	NA	NA
1282	Roja_Narino	NA	NA	NA	Unknown	-2.68794	-0.984946	CCC_Group_B	CCC_Group_B1	0.401	29.3921	Tetraploid	NA	NA	NA	CCC_100	No_Selected	No_Selected	No_Selected	No_Selected	NA	NA	NA
1283	Sol_Andina	NA	NA	NA	Phureja	-2.80321	-1.94565	CCC_Group_B	CCC_Group_B2	0.411643	30.4239	Tetraploid	NA	NA	NA	CCC_100	No_Selected	No_Selected	No_Selected	No_Selected	NA	NA	NA
1284	Superior_AGROSAVIA	NA	NA	NA	Andigena	-4.21583	-8.49271	CCC_Group_B	CCC_Group_B2	0.537646	41.9688	Tetraploid	NA	NA	NA	CCC_100	No_Selected	No_Selected	No_Selected	No_Selected	NA	NA	NA
1285	BGVCOL_15061604_REP	Campo	NA	NA	Andigena	-2.69467	-3.48836	CCC_Group_B	CCC_Group_B2	0.476843	34.4953	Tetraploid	NA	NA	NA	CCC_100	No_Selected	No_Selected	No_Selected	No_Selected	NA	NA	NA
1286	BGVCOL_15061629_REP	Campo	NA	NA	Andigena	-4.22319	-8.59705	CCC_Group_B	CCC_Group_B2	0.538163	41.4947	Tetraploid	NA	NA	NA	CCC_100	No_Selected	No_Selected	No_Selected	No_Selected	NA	NA	NA
1287	BGVCOL_15061815_REP	Campo	NA	NA	Andigena	-4.42583	-4.19928	CCC_Group_B	CCC_Group_B2	0.51022	38.9849	Tetraploid	NA	NA	NA	CCC_100	No_Selected	No_Selected	No_Selected	No_Selected	NA	NA	NA
1288	BGVCOL_15062681_REP	Campo	NA	NA	Guata	-1.09873	-3.34633	CCC_Group_B	CCC_Group_B2	0.436999	33.575	Tetraploid	NA	NA	NA	CCC_100	CCC_20	CCC_15	No_Selected	No_Selected	NA	NA	NA
1289	BGVCOL_15062384_REP	Campo	NA	NA	Andigena	-3.12196	4.1084	CCC_Group_B	CCC_Group_B1	0.334799	26.6035	Tetraploid	NA	NA	NA	CCC_100	No_Selected	No_Selected	No_Selected	No_Selected	NA	NA	NA
1290	Parda_Pastusa	NA	NA	NA	Guata	-4.49129	-3.01175	CCC_Group_B	CCC_Group_B2	0.467529	36.3915	Tetraploid	NA	NA	NA	CCC_100	No_Selected	No_Selected	No_Selected	No_Selected	NA	NA	NA
1291	Tuquerreña	NA	NA	NA	Guata	-4.56006	-3.04735	CCC_Group_B	CCC_Group_B2	0.469858	36.531	Tetraploid	NA	NA	NA	CCC_100	No_Selected	No_Selected	No_Selected	No_Selected	NA	NA	NA

## Sheet: Table S2
N°	Accesion	c1_10000	c1_10001	c1_10011	c1_10012	c1_10031	c1_10042	c1_10050	c1_10054	c1_10069	c1_10109	c1_10130	c1_10144	c1_10178	c1_10180	c1_10181	c1_1020	c1_10202	c1_10252	c1_10253	c1_10255	c1_10269	c1_10270	c1_1029	c1_10295	c1_10297	c1_10351	c1_10354	c1_10384	c1_10391	c1_10397	c1_10425	c1_10428	c1_10435	c1_10457	c1_10461	c1_10491	c1_10492	c1_10494	c1_1053	c1_10560	c1_10579	c1_10590	c1_10667	c1_10668	c1_10669	c1_10670	c1_10677	c1_10678
1	BGVCOL_15061903	1	3	3	1	1	4	3	1	1	2	0	3	3	1	2	2	2	1	2	2	3	1	1	0	1	4	1	3	1	2	4	4	2	1	2	3	3	2	4	3	4	3	3	0	3	4	1	3
2	BGVCOL_15060006	1	3	1	3	3	4	4	0	0	2	1	0	2	3	3	2	0	0	0	3	4	0	1	2	0	4	0	0	4	0	4	3	2	2	2	3	3	1	3	4	3	4	3	1	1	3	1	-9
3	BGVCOL_15060013	0	4	0	4	4	4	4	0	0	3	1	0	3	4	4	3	2	0	0	4	4	0	0	1	0	4	0	2	3	0	4	4	3	2	2	4	4	3	3	4	3	4	1	0	0	4	1	4
4	BGVCOL_15061904	0	4	0	4	2	4	3	0	1	2	1	0	3	4	4	1	1	1	1	4	4	0	1	0	0	4	0	0	4	0	4	3	3	3	1	4	4	-9	4	4	3	4	3	0	0	3	1	4
5	BGVCOL_15060016	1	3	1	3	3	4	4	0	0	3	1	0	2	3	3	2	0	0	0	3	4	0	1	2	0	4	0	0	4	0	4	3	2	2	2	3	3	1	3	4	3	4	3	1	1	3	1	4
6	BGVCOL_15060021	1	3	1	3	3	4	4	0	0	3	1	0	2	3	3	2	0	0	0	3	4	0	1	2	0	4	0	0	4	0	4	3	2	2	2	3	3	1	3	4	3	4	3	1	1	3	1	4
7	BGVCOL_15060025	0	4	0	4	4	4	4	0	0	2	1	0	4	4	4	2	0	0	0	4	4	0	2	1	0	4	0	2	2	0	4	4	3	1	3	4	4	3	4	4	4	4	2	1	1	3	1	4
8	BGVCOL_15060027	0	4	0	4	2	4	3	0	0	2	2	0	4	2	2	2	1	0	0	4	4	0	2	1	0	4	0	3	3	0	4	3	3	1	3	4	4	3	4	4	4	4	2	0	2	4	2	4
9	BGVCOL_15062333	0	4	0	4	2	4	3	0	0	2	2	0	4	-9	2	2	-9	0	0	4	4	0	2	1	0	4	0	3	3	0	4	3	3	1	3	4	4	3	4	4	4	4	2	0	2	4	2	4
10	BGVCOL_15060039	1	3	2	2	1	4	4	0	-9	1	1	0	2	4	4	3	1	0	0	4	3	1	1	1	0	4	0	0	4	0	3	2	2	2	1	4	4	1	4	4	2	4	3	1	0	2	1	4
11	BGVCOL_15062036	0	4	0	4	3	4	4	0	0	0	1	0	2	3	3	2	0	0	0	3	3	1	0	1	0	4	0	0	4	0	4	3	2	2	2	3	3	1	-9	4	2	4	4	1	2	2	4	4
12	BGVCOL_15060042	0	4	0	4	3	4	4	0	0	0	1	0	2	3	3	2	0	0	0	3	3	1	0	1	0	4	0	0	4	0	4	3	2	2	2	3	3	1	2	4	2	4	4	1	2	2	4	4
13	BGVCOL_15062038	0	4	0	4	3	4	3	0	0	2	1	0	4	3	3	3	0	0	1	4	4	0	1	1	0	4	0	2	3	0	4	2	1	0	4	4	4	3	4	4	3	4	2	1	1	3	2	4
14	BGVCOL_15060050	1	3	1	3	3	2	4	1	-9	2	1	1	3	4	4	1	-9	0	0	4	3	1	0	1	1	4	0	1	3	0	4	4	4	1	3	3	3	2	1	4	2	3	2	1	-9	3	2	4
15	BGVCOL_15060056	0	4	1	4	1	4	3	0	2	0	0	0	3	4	4	1	1	0	0	4	3	0	0	0	0	4	1	0	4	0	4	3	3	0	2	3	3	3	3	4	3	4	2	0	0	4	2	4
16	BGVCOL_15061905	1	3	2	2	-9	4	4	0	1	1	1	0	2	4	4	3	1	0	0	4	3	1	1	1	0	4	0	0	4	0	3	2	2	2	1	4	4	1	4	4	2	4	3	1	0	2	1	4
17	BGVCOL_15060063	0	4	0	4	3	4	2	0	0	1	2	0	3	4	4	3	0	1	3	4	4	0	0	1	1	4	0	0	4	0	4	2	3	3	1	4	4	2	4	4	3	4	2	0	0	4	0	4
18	BGVCOL_15060070	0	4	0	4	3	4	3	0	0	3	1	0	4	4	4	3	1	0	0	4	4	0	0	0	0	4	0	1	4	0	4	4	3	1	3	4	4	3	3	4	2	4	3	2	0	2	1	4
19	BGVCOL_15062039	1	3	2	2	1	4	4	0	-9	1	1	0	2	4	4	3	1	0	0	4	-9	1	1	1	0	4	0	0	4	0	3	2	2	2	1	4	4	1	4	4	2	4	3	1	0	2	1	4
20	BGVCOL_15060072	1	3	1	3	1	4	3	1	1	2	0	0	3	3	4	0	2	1	1	4	4	0	3	0	0	4	0	1	4	0	3	4	3	1	2	1	1	3	4	4	4	-9	2	0	2	4	2	3
21	BGVCOL_15061906	0	4	0	4	1	4	3	0	0	1	0	0	4	3	3	3	1	0	0	4	4	0	1	1	0	4	0	3	3	0	4	3	2	2	2	4	4	3	4	4	3	4	2	1	1	3	1	4
22	BGVCOL_15061907	0	4	0	4	1	3	4	0	1	3	1	0	3	2	4	2	3	0	1	4	4	0	0	0	3	4	0	1	3	1	4	3	4	3	1	1	1	3	3	3	1	3	1	1	0	3	1	4
23	BGVCOL_15060081	0	4	0	4	3	-9	4	0	0	2	1	0	4	-9	4	2	1	0	1	4	4	0	-9	1	1	4	0	2	2	-9	4	-9	3	2	-9	3	3	3	-9	-9	3	4	2	1	1	3	1	4
24	BGVCOL_15062331	1	3	1	3	3	2	4	1	2	2	1	1	3	4	4	1	2	0	0	4	3	1	0	1	1	4	0	1	3	0	4	4	4	1	3	3	3	2	1	4	2	3	2	1	1	3	2	4
25	BGVCOL_15060082	1	3	1	3	4	4	3	0	0	2	3	0	3	4	4	3	1	0	0	4	3	1	0	0	0	4	0	2	4	0	4	3	4	1	3	4	4	3	3	4	3	4	1	0	0	4	0	4
26	BGVCOL_15062332	1	3	1	3	3	2	4	1	2	2	1	1	3	4	4	1	2	0	0	4	3	1	0	1	1	4	0	1	3	0	4	4	4	1	3	3	3	2	1	4	2	2	2	1	-9	3	2	4
27	BGVCOL_15061908	0	4	0	4	4	4	3	0	0	2	1	0	4	4	4	2	0	0	1	4	4	0	2	0	0	4	0	0	4	0	4	3	2	1	3	4	4	3	4	4	3	4	2	1	1	3	1	4
28	BGVCOL_15060085	0	4	1	3	-9	4	4	0	0	3	1	0	2	4	4	2	1	0	0	3	4	0	1	0	0	4	0	1	4	0	4	4	3	3	1	4	4	0	4	4	3	4	3	2	1	2	1	4
29	BGVCOL_15061909	0	4	1	3	1	4	4	0	0	3	1	0	2	4	4	2	1	0	0	3	4	0	1	0	0	4	0	1	4	0	4	4	3	3	1	4	4	0	4	4	3	4	3	2	1	2	1	4
30	BGVCOL_15060087	0	4	0	4	3	4	3	0	0	3	1	0	4	4	4	3	1	0	0	4	4	0	0	0	0	4	0	1	4	0	4	4	3	1	3	4	4	3	3	4	2	4	3	2	0	2	1	4
31	BGVCOL_15060090	1	3	1	3	3	2	4	1	1	2	1	1	3	4	4	1	2	0	0	4	3	1	0	1	1	4	0	1	3	0	4	4	4	1	3	3	3	2	1	4	2	2	2	1	1	3	2	4
32	BGVCOL_15060097	1	3	4	0	0	3	4	1	1	2	2	0	4	4	4	2	4	0	1	4	4	0	3	0	2	2	1	2	2	1	2	3	2	0	3	4	4	2	2	3	2	3	1	1	0	3	0	4
33	BGVCOL_15060101	0	4	0	4	3	4	4	0	1	3	0	1	2	4	4	1	3	0	1	4	4	0	1	0	0	4	1	3	2	0	4	2	3	3	1	3	3	2	3	4	2	4	1	1	0	3	0	4
34	BGVCOL_15060102	0	4	0	4	0	4	4	0	0	1	2	0	2	1	4	2	1	0	0	4	2	2	1	1	1	4	0	1	4	0	4	3	3	2	2	4	4	2	4	4	3	4	4	3	1	1	2	4
35	BGVCOL_15061910	0	4	0	4	0	3	4	0	2	2	1	0	1	3	4	1	1	1	1	4	4	0	1	0	1	3	1	2	3	0	4	3	4	3	1	4	4	2	3	2	4	4	3	1	2	3	3	3
36	BGVCOL_15060110	0	4	0	4	3	4	3	0	0	3	1	0	4	4	4	3	1	0	0	4	4	0	0	0	0	4	-9	1	4	0	4	4	3	1	3	4	4	3	3	4	2	4	3	2	0	2	1	4
37	BGVCOL_15060112	0	4	0	4	2	4	3	0	0	1	0	0	3	3	3	2	0	0	0	4	4	0	2	0	0	4	0	2	3	0	4	3	2	1	3	4	4	3	4	4	3	4	4	2	2	2	3	4
38	BGVCOL_15060114	0	4	0	4	0	3	4	0	2	2	1	0	1	3	4	1	1	1	1	4	4	0	1	0	1	3	1	2	3	0	4	3	4	3	1	4	4	2	3	2	4	4	3	1	2	3	3	3
39	BGVCOL_15060117	0	4	0	4	4	4	4	0	0	3	2	0	3	4	4	0	2	0	0	4	4	0	3	1	0	4	0	2	2	0	4	-9	3	1	3	4	4	3	3	4	3	4	1	1	0	3	0	4
40	BGVCOL_15060120	1	3	1	3	3	4	3	0	0	2	2	0	3	4	4	1	0	0	0	4	2	2	1	2	0	4	0	1	4	0	4	2	3	1	3	3	3	2	2	4	3	4	3	0	0	4	0	4
41	BGVCOL_15060121	0	4	0	4	2	4	4	0	0	1	2	0	3	3	3	4	1	0	0	4	3	1	0	1	0	4	0	2	3	0	4	3	3	2	2	4	4	3	4	4	2	4	2	0	2	4	2	4
42	BGVCOL_15060122	1	3	1	3	3	2	4	1	-9	2	1	1	3	4	4	1	2	0	0	4	3	1	0	1	1	4	0	1	3	0	4	4	4	1	3	3	3	2	1	4	2	-9	2	1	-9	3	2	4
43	BGVCOL_15061911	1	3	2	2	1	3	4	0	1	2	2	0	4	4	4	2	2	0	1	4	4	0	2	1	1	4	0	1	3	1	3	3	2	2	1	4	4	3	3	4	2	3	2	2	0	2	1	4
44	BGVCOL_15060133	0	4	0	4	3	4	4	0	1	-9	0	1	2	4	4	1	3	0	1	4	4	0	1	0	0	4	1	3	2	0	4	2	3	3	1	3	3	2	3	4	2	4	1	1	0	3	0	4
45	BGVCOL_15060138	0	4	0	4	4	4	3	0	0	2	1	0	4	4	4	3	0	0	1	4	4	0	1	1	0	4	0	1	4	0	4	3	2	0	4	4	4	3	4	4	2	4	3	2	0	2	2	4
46	BGVCOL_15062046	0	4	0	4	2	4	4	0	0	1	2	0	4	3	4	1	1	0	0	2	3	1	0	0	0	4	0	2	3	0	4	2	3	3	1	4	4	2	3	4	4	4	2	-9	0	2	0	4
47	BGVCOL_15061912	0	4	0	4	2	4	4	0	0	1	2	0	4	3	4	1	1	0	0	2	3	1	0	0	0	4	0	2	3	0	4	2	3	3	1	4	4	2	3	4	4	4	2	2	0	2	0	4
48	BGVCOL_15060155	1	3	1	3	3	4	4	0	0	3	1	0	2	3	3	2	0	0	0	3	4	0	1	2	0	4	0	0	4	0	4	3	2	2	2	3	3	1	3	4	3	4	3	1	1	3	1	4
49	BGVCOL_15061913	0	4	0	4	2	4	4	0	0	3	2	0	3	3	4	2	2	0	0	4	2	2	0	1	0	4	0	0	4	0	4	3	4	1	3	4	4	3	4	4	4	4	2	0	1	4	1	4
50	BGVCOL_15061914	0	4	0	4	3	4	3	0	0	3	1	0	4	2	2	3	1	0	0	4	4	0	1	0	0	4	0	2	4	0	4	3	3	3	1	4	4	3	4	4	4	4	3	0	2	4	2	4
51	BGVCOL_15060160	1	3	2	3	3	2	4	2	2	2	2	1	3	4	4	2	2	0	1	4	2	1	0	1	1	4	0	2	3	0	4	4	4	1	2	3	3	2	2	4	-9	-9	2	-9	1	3	2	4
52	BGVCOL_15061915	1	3	2	2	1	3	4	0	1	2	2	0	4	4	4	2	2	0	1	4	4	0	2	1	1	4	0	1	3	1	3	3	2	2	1	4	4	3	3	4	2	3	2	2	0	2	1	4
53	BGVCOL_15062334	1	3	1	3	3	2	4	1	1	2	1	1	3	4	4	1	2	0	0	4	3	1	0	1	1	4	0	1	3	0	4	4	4	1	3	3	3	2	1	4	2	2	2	1	1	3	2	4
54	BGVCOL_15062050	0	4	1	3	2	3	4	0	2	-9	2	0	3	4	4	2	1	0	0	4	4	0	1	1	0	4	0	0	4	0	3	3	2	3	1	4	4	3	4	4	3	4	2	1	0	3	1	4
55	BGVCOL_15060187	1	3	1	3	2	4	4	0	0	4	1	0	3	-9	4	1	1	0	0	4	4	0	0	1	1	4	0	1	3	0	4	3	4	3	1	4	4	2	2	4	1	4	3	0	1	4	1	4
56	BGVCOL_15061916	0	4	0	4	2	4	3	0	0	1	0	0	3	3	3	2	0	0	0	4	4	0	2	0	0	4	0	2	3	0	4	3	2	1	3	4	4	3	4	4	3	4	4	-9	2	2	3	4
57	BGVCOL_15062335	0	4	0	4	3	4	4	0	0	3	2	0	4	4	4	3	1	0	0	4	4	0	0	1	0	4	0	0	4	0	4	3	3	1	3	4	4	3	4	4	3	4	0	0	0	4	0	4
58	BGVCOL_15060188	0	4	-9	-9	3	4	3	0	0	3	1	-9	4	-9	-9	-9	1	-9	0	-9	4	0	-9	1	0	4	0	1	4	0	-9	4	3	1	-9	-9	3	3	3	4	2	4	3	-9	-9	2	1	4
59	BGVCOL_15060190	0	4	0	4	4	4	4	0	0	1	1	0	4	4	4	3	1	0	0	4	3	1	1	1	0	4	0	4	2	0	4	4	3	1	3	4	4	4	4	4	3	4	2	1	1	3	1	4
60	BGVCOL_15060191	0	4	0	4	3	4	4	0	1	2	0	1	2	4	4	2	2	0	1	4	4	0	0	0	0	4	0	1	3	0	4	2	3	3	1	4	4	2	3	4	3	4	1	1	0	3	0	4
61	BGVCOL_15060214	0	4	1	3	3	3	4	0	1	1	2	0	3	4	4	2	2	0	0	4	4	0	0	0	1	4	0	2	2	1	3	-9	1	1	3	4	4	4	3	4	2	4	2	2	0	2	0	4
62	BGVCOL_15060215	0	4	0	4	0	3	4	0	2	2	1	0	1	3	4	1	1	1	1	4	4	0	1	0	1	3	1	2	3	0	4	3	4	3	1	4	4	2	3	2	4	4	3	1	2	3	3	3
63	BGVCOL_15060313	2	2	1	4	2	4	2	0	0	3	3	0	2	3	4	2	1	1	1	3	4	0	1	1	1	3	2	1	4	0	4	-9	3	4	0	3	3	3	4	3	4	3	2	0	1	4	1	3
64	BGVCOL_15060320	0	4	0	4	1	4	3	0	0	2	1	0	2	3	3	2	0	0	0	4	4	0	1	0	0	4	0	0	4	0	4	3	1	1	3	4	4	2	3	4	3	4	2	1	1	3	4	4
65	BGVCOL_15060345	0	4	0	4	3	4	3	0	0	2	1	0	4	3	3	3	0	0	1	4	4	0	1	1	0	4	0	2	3	0	4	2	1	0	4	4	4	3	4	4	3	4	2	1	1	3	2	4
66	BGVCOL_15062337	0	4	0	4	3	4	3	0	0	2	1	0	4	3	3	3	0	0	1	4	4	0	1	1	0	4	0	2	3	0	4	2	1	0	4	4	4	3	4	4	3	4	2	1	1	3	2	4
67	BGVCOL_15062051	0	4	0	4	3	4	3	0	0	2	1	0	4	3	3	3	0	0	1	4	4	0	1	1	0	4	0	2	3	0	4	2	1	0	4	4	4	3	4	4	3	4	2	1	1	3	2	4
68	BGVCOL_15062052	0	4	0	4	3	4	3	0	0	2	1	0	4	3	3	3	0	0	1	4	4	0	1	1	0	4	0	2	3	0	4	2	1	0	4	4	4	3	4	4	3	4	2	1	1	3	2	4
69	BGVCOL_15061917	0	4	0	4	3	4	3	0	0	2	1	0	4	3	3	3	0	0	1	4	4	0	1	1	0	4	0	2	3	0	4	2	1	0	4	4	4	3	4	4	3	4	2	1	1	3	2	4
70	72_And_BGVCOL_15060383	2	-9	1	4	2	4	2	0	0	3	3	0	2	3	4	2	1	1	1	3	4	0	1	1	1	3	2	1	4	0	4	3	3	4	0	3	3	3	4	3	4	3	2	0	1	4	1	3
71	BGVCOL_15062338	0	4	0	4	3	4	3	0	0	2	1	0	4	3	3	3	0	0	1	4	4	0	1	1	0	4	0	2	3	0	4	2	1	0	4	4	4	3	4	4	3	4	2	1	1	3	2	4
72	BGVCOL_15062339	0	4	0	4	3	4	4	0	0	3	1	0	2	4	4	0	1	0	0	4	3	1	0	0	1	4	1	1	3	0	4	2	2	2	2	3	3	2	2	4	4	4	2	0	1	4	3	4
73	BGVCOL_15062340	0	4	0	4	3	4	3	0	0	2	1	0	4	3	3	3	0	0	1	4	4	0	1	1	0	4	0	2	3	0	4	2	1	0	4	4	4	3	4	4	3	4	2	1	1	3	2	4
74	BGVCOL_15060420	0	4	0	4	3	4	3	0	0	2	1	0	4	3	3	3	0	0	1	4	4	0	1	1	0	4	0	2	3	0	4	2	1	0	4	4	4	3	4	4	3	4	2	1	1	3	2	4
75	BGVCOL_15062053	1	3	2	2	-9	-9	4	0	-9	1	-9	0	3	4	4	-9	1	0	1	4	3	1	1	1	0	4	0	1	-9	-9	3	-9	2	2	1	4	4	-9	-9	4	2	4	-9	1	0	2	1	4
76	BGVCOL_15062363	1	3	2	2	-9	4	4	0	2	1	1	0	2	4	4	3	1	0	0	4	3	1	1	1	0	4	0	0	4	0	3	2	2	2	1	4	4	1	4	4	2	4	3	1	0	2	1	4
77	BGVCOL_15060536	0	4	0	4	3	4	4	0	0	1	0	0	2	4	4	2	1	1	1	4	4	0	0	1	2	3	1	1	3	0	4	2	2	2	2	2	2	3	3	4	3	4	0	0	0	4	3	4
78	BGVCOL_15060543	1	4	1	4	3	4	3	0	0	2	0	0	4	3	4	0	2	0	0	4	4	0	1	0	0	4	0	1	4	0	4	4	1	1	1	3	3	4	2	4	2	4	2	1	0	3	2	4
79	BGVCOL_15060570	0	4	0	4	3	4	4	0	0	3	1	0	2	4	4	0	1	0	0	4	3	1	0	0	1	4	1	1	3	0	4	2	2	2	2	3	3	2	2	4	4	4	2	0	1	4	3	4
80	BGVCOL_15060667	1	3	0	4	0	4	2	0	2	1	1	0	3	4	4	2	0	0	2	2	4	0	0	0	0	4	0	1	4	0	4	2	3	2	1	3	3	2	2	2	3	4	2	2	0	4	2	4
81	BGVCOL_15060797	0	4	1	3	1	4	4	0	0	3	0	0	2	-9	4	3	1	0	0	4	3	0	0	0	0	4	0	0	4	0	4	4	4	3	1	4	3	2	3	4	2	4	3	1	1	3	1	4
82	BGVCOL_15061918	1	3	1	3	3	2	4	1	2	2	1	1	3	4	4	1	2	0	0	4	3	1	0	1	1	4	0	1	3	0	4	4	4	1	3	3	3	2	1	4	2	3	2	1	2	3	2	4
83	BGVCOL_15060846	1	3	1	3	3	2	4	1	1	2	1	1	3	4	4	1	2	0	0	4	3	1	0	1	1	4	0	1	3	0	4	4	4	1	3	3	3	2	1	4	2	3	2	1	1	3	2	4
84	BGVCOL_15060907	0	4	0	4	3	4	4	0	0	1	0	0	2	4	4	2	1	1	1	4	4	0	0	1	2	3	1	1	3	0	4	2	2	2	2	2	2	3	3	4	3	4	0	0	0	4	3	4
85	BGVCOL_15060909	1	-9	2	2	1	3	4	0	1	2	2	0	4	4	4	2	2	0	1	4	4	0	2	1	1	4	0	1	3	1	3	3	2	2	1	4	4	3	3	4	2	3	2	2	0	2	1	4
86	BGVCOL_15060933	1	4	1	4	3	4	3	0	0	2	0	0	4	3	4	0	2	0	0	4	4	0	1	0	0	4	0	1	4	0	4	4	1	1	1	3	3	4	2	4	2	4	2	1	0	3	2	4
87	BGVCOL_15060964	1	3	1	3	2	4	3	0	0	1	1	0	2	4	4	2	1	0	2	1	4	0	1	0	0	4	1	1	4	0	4	4	3	3	1	3	3	3	4	4	2	4	1	0	1	4	2	4
88	BGVCOL_15061007	1	-9	1	3	2	4	3	0	0	1	1	0	2	4	4	2	1	0	2	1	4	0	1	0	0	4	1	1	4	0	4	4	3	3	1	3	3	3	4	4	-9	4	1	0	-9	4	2	4
89	BGVCOL_15061011	0	4	0	4	4	4	4	0	0	2	1	0	4	4	4	2	0	0	0	4	4	0	2	1	0	4	0	2	2	0	4	4	3	1	3	4	4	3	4	4	4	4	2	1	1	3	1	4
90	BGVCOL_15061122	1	3	1	3	3	2	4	1	-9	2	1	1	3	4	4	1	2	0	0	4	3	1	0	1	1	4	0	1	3	0	4	4	4	1	3	3	3	2	1	4	2	3	2	1	1	3	2	4
91	BGVCOL_15061140	1	3	1	3	3	3	4	1	1	3	0	2	3	3	4	0	3	2	2	2	4	0	2	1	0	4	1	1	4	0	1	4	1	1	2	3	3	2	3	4	3	4	4	3	0	-9	0	4
92	BGVCOL_15061204	1	3	1	3	-9	3	4	0	0	1	0	0	2	3	4	1	0	0	0	3	2	2	1	0	0	4	-9	2	4	0	4	4	4	1	0	2	2	3	4	4	4	3	2	0	-9	4	4	4
93	BGVCOL_15061213	1	3	2	2	1	4	4	0	-9	1	1	0	2	4	4	3	1	0	0	4	3	1	1	1	0	4	0	0	4	0	3	2	2	2	1	4	4	1	4	4	2	4	3	1	0	2	1	4
94	BGVCOL_15061215	1	3	2	2	1	4	4	0	2	1	1	0	2	4	4	3	1	0	0	4	3	1	1	1	0	4	0	0	4	0	3	2	2	2	1	4	4	1	4	4	2	4	3	1	0	2	1	4
95	BGVCOL_15061216	0	4	0	4	2	4	4	0	2	-9	0	0	4	4	4	2	0	0	0	4	3	0	0	0	0	4	1	1	3	0	4	3	-9	1	1	2	2	3	2	4	4	4	3	2	0	2	3	4
96	BGVCOL_15061225	0	4	0	4	0	3	4	0	2	2	1	0	1	3	4	1	-9	1	1	4	4	0	1	0	1	3	-9	2	3	0	4	3	4	3	1	4	4	2	3	-9	4	4	3	1	-9	3	3	3
97	BGVCOL_15061226	0	4	0	4	3	4	4	0	0	1	0	0	3	4	4	2	2	0	0	4	4	0	0	0	0	4	1	1	4	0	4	3	3	1	3	3	3	2	4	4	4	4	3	0	2	4	3	4
98	BGVCOL_15061228	0	4	0	4	2	4	4	1	0	1	0	1	4	-9	2	1	0	0	0	3	3	1	0	1	1	4	0	1	3	0	4	3	2	2	2	4	4	0	2	3	-9	4	3	1	2	3	3	4
99	BGVCOL_15061237	1	4	1	4	3	4	3	0	0	2	0	0	4	3	4	0	2	0	0	4	4	0	1	0	0	4	0	1	4	0	4	4	1	1	1	3	3	4	2	4	2	4	2	1	0	3	2	4
100	BGVCOL_15061922	0	4	0	4	2	4	4	0	0	1	2	0	2	-9	4	2	0	0	0	3	4	0	0	0	0	4	1	1	3	0	4	2	-9	1	1	4	4	2	3	4	4	4	3	1	1	3	3	4
101	BGVCOL_15061250	1	4	1	4	3	4	4	0	0	2	0	0	3	-9	4	0	1	0	0	3	4	0	-9	1	-9	4	0	1	4	0	3	4	3	-9	2	3	3	2	3	4	3	4	4	1	1	3	1	4
102	BGVCOL_15061923	2	-9	1	4	2	4	2	0	0	3	3	0	2	3	4	2	1	1	1	3	4	0	1	1	1	3	2	1	4	0	4	3	3	4	0	3	3	3	4	3	4	3	2	0	1	4	-9	3
103	BGVCOL_15060383	1	3	1	3	3	2	4	1	1	-9	1	1	3	4	4	1	2	0	0	4	3	1	0	1	1	4	0	1	3	0	4	4	4	1	-9	3	3	2	1	4	2	2	2	1	1	3	2	4
104	BGVCOL_15062343	0	4	0	4	4	4	4	0	0	2	1	0	4	4	4	2	0	0	0	4	4	0	2	1	0	4	0	2	2	0	4	4	3	1	3	4	4	3	4	4	4	4	2	1	1	3	1	4
105	BGVCOL_15061256	0	4	1	3	2	4	4	0	0	2	1	0	0	4	4	1	0	0	1	3	2	1	1	0	0	4	0	0	4	0	4	4	3	3	1	4	4	2	3	4	3	4	2	0	1	4	3	4
106	BGVCOL_15061257	2	4	2	4	2	4	4	0	0	2	1	0	4	3	4	1	2	0	0	4	4	0	2	1	0	4	1	1	4	0	4	4	1	1	0	3	3	2	3	4	4	4	3	0	0	4	1	4
107	BGVCOL_15062059	0	4	0	4	4	4	4	0	0	4	3	0	3	2	3	1	0	0	1	4	4	0	1	0	0	4	1	0	4	0	4	4	3	1	3	4	4	3	3	4	3	4	3	1	1	2	3	4
108	BGVCOL_15061258	1	3	1	3	2	4	2	0	0	3	1	0	3	4	4	1	0	0	0	4	3	1	1	0	0	4	0	1	4	0	4	3	2	2	2	3	3	4	3	4	2	4	4	1	1	3	2	4
109	BGVCOL_15062060	0	4	0	4	3	4	3	0	0	3	1	0	4	4	4	3	1	0	0	4	4	0	0	0	0	4	0	1	4	0	4	4	3	1	3	4	4	3	3	4	2	4	3	2	0	2	1	4
110	BGVCOL_15061924	0	4	0	4	3	4	3	0	0	3	1	0	4	4	4	-9	1	0	0	4	4	0	0	0	0	4	0	1	4	0	4	4	3	1	3	4	4	3	3	4	2	4	3	2	0	2	1	4
111	BGVCOL_15061259	0	4	0	4	3	4	3	0	0	3	1	0	4	4	4	3	1	0	0	4	4	0	0	0	0	4	0	1	4	0	4	4	3	1	3	4	4	3	3	4	2	4	3	2	0	2	1	4
112	BGVCOL_15061925	0	4	0	4	2	4	3	0	0	1	0	0	3	3	3	2	0	0	0	4	4	0	2	0	0	4	0	2	3	0	4	3	2	1	3	4	4	3	4	4	3	4	4	2	2	2	3	4
113	BGVCOL_15062063	0	4	0	4	2	4	3	0	0	1	0	0	3	3	3	2	0	0	0	4	4	0	2	0	0	4	0	2	3	0	4	3	2	1	3	4	4	3	4	4	3	4	4	2	2	2	3	4
114	BGVCOL_15061926	0	4	0	4	0	3	4	0	2	2	1	0	1	3	4	1	1	1	1	4	4	0	1	0	1	3	1	2	3	0	4	-9	4	3	1	4	4	2	3	2	4	4	3	1	2	3	3	3
115	BGVCOL_15061927	1	4	1	3	-9	4	3	0	0	2	1	0	2	1	4	2	1	1	3	4	4	0	1	0	1	4	0	2	4	0	4	-9	3	3	1	3	2	2	3	4	4	4	4	0	2	4	1	4
116	BGVCOL_15062344	1	3	2	2	2	4	3	0	0	3	2	0	4	4	4	1	0	0	1	4	4	0	1	1	0	4	0	1	3	0	4	3	2	2	2	4	4	1	4	4	2	4	1	1	0	3	0	4
117	BGVCOL_15061928	1	3	2	2	2	4	3	0	0	3	2	0	4	4	-9	2	0	0	1	-9	4	0	1	1	0	4	0	1	3	0	4	3	2	2	2	4	4	1	4	4	2	4	1	1	0	3	0	4
118	BGVCOL_15062067	1	4	1	4	-9	3	4	0	1	3	2	0	2	4	4	1	2	1	1	3	4	0	0	1	0	2	0	1	4	1	4	-9	2	3	1	2	2	3	3	3	2	3	2	0	0	2	2	4
119	BGVCOL_15061929	1	3	1	3	2	4	4	0	0	4	1	0	3	3	4	1	1	0	0	4	4	0	0	1	1	4	0	1	3	0	4	3	4	3	1	4	4	2	2	4	1	4	3	0	1	4	1	4
120	BGVCOL_15061930	1	3	1	3	3	2	4	1	1	2	1	1	3	4	4	1	2	0	0	4	3	1	0	1	1	4	0	1	3	0	4	4	4	1	3	3	3	2	1	4	2	3	2	1	1	3	2	4
121	BGVCOL_15062069	1	3	1	3	3	4	2	0	0	2	1	0	2	4	4	3	2	0	0	4	3	1	0	0	1	4	0	0	4	0	4	3	4	3	1	4	4	2	4	4	3	4	3	0	1	4	1	4
122	BGVCOL_15061931	0	4	0	4	4	4	4	0	0	1	1	0	4	4	4	3	1	0	0	4	4	0	1	1	0	4	0	2	3	0	4	4	2	2	2	4	4	2	4	4	4	4	2	2	0	2	0	4
123	BGVCOL_15061260	0	4	0	4	4	4	4	0	0	2	1	0	4	4	4	2	0	0	0	4	4	0	2	1	0	4	0	2	2	0	4	4	3	1	3	4	4	3	4	4	4	4	2	1	1	3	1	4
124	BGVCOL_15061261	0	4	0	4	4	4	4	0	0	2	1	0	4	4	4	2	0	0	0	4	4	0	2	1	0	4	0	2	2	0	4	4	3	1	3	4	4	3	4	4	4	4	2	1	1	3	1	4
125	BGVCOL_15061262	0	4	0	4	3	4	4	0	1	3	0	1	2	4	4	1	3	0	1	4	4	0	1	0	0	4	1	3	2	0	4	2	3	3	1	3	3	2	3	4	2	4	1	1	0	3	0	4
126	BGVCOL_15062071	0	4	0	4	3	4	4	0	1	3	0	1	2	4	4	1	3	0	1	4	4	0	1	0	0	4	1	3	2	0	4	2	3	3	1	3	3	2	3	4	2	-9	1	1	0	3	0	4
127	BGVCOL_15061263	0	4	0	4	3	4	4	0	2	3	0	1	2	4	4	1	2	0	0	4	4	0	1	0	0	4	2	3	1	0	4	-9	2	4	0	4	4	2	3	4	3	4	2	2	0	2	0	4
128	BGVCOL_15061932	1	3	2	2	-9	3	4	0	1	2	2	0	4	4	4	2	2	0	1	4	4	0	2	1	1	4	0	1	3	1	3	3	2	2	1	4	4	3	3	4	2	3	2	2	0	2	1	4
129	BGVCOL_15061264	0	4	0	4	2	-9	4	0	2	2	1	1	2	-9	4	1	3	-9	1	4	4	0	1	0	-9	4	1	3	2	0	4	2	3	3	1	3	3	2	3	-9	-9	4	1	1	1	3	1	-9
130	BGVCOL_15061933	0	4	0	4	2	4	3	0	0	1	0	0	3	3	3	2	0	0	0	4	4	0	2	0	0	4	0	2	3	0	4	3	2	1	3	4	4	3	4	4	3	4	4	2	2	2	3	4
131	BGVCOL_15061265	0	4	0	4	2	4	4	0	0	1	0	0	2	3	3	2	0	0	0	4	4	0	2	0	0	4	1	2	3	0	4	3	2	1	3	4	4	3	4	4	4	4	2	0	2	4	3	4
132	BGVCOL_15061270	0	4	0	4	2	4	3	0	0	2	1	0	4	3	3	2	0	0	0	4	4	0	1	1	0	4	1	1	3	0	4	3	1	1	3	4	4	3	3	4	3	4	2	1	1	3	2	4
133	BGVCOL_15062074	0	4	0	4	2	4	4	0	0	1	0	0	2	3	3	2	0	0	0	4	4	0	2	0	0	4	1	2	3	0	4	3	2	1	3	4	4	3	4	4	4	4	2	0	2	4	3	4
134	BGVCOL_15061934	1	3	1	3	2	4	2	0	0	3	1	0	3	4	4	1	0	0	0	4	3	1	1	0	0	4	0	1	4	0	4	3	2	2	2	3	3	4	3	4	2	4	4	1	1	3	2	4
135	BGVCOL_15061935	1	3	2	2	1	3	4	0	1	2	2	0	4	4	4	2	2	0	1	4	4	0	2	1	1	4	0	1	3	1	3	3	2	2	1	4	4	3	3	4	2	3	2	2	0	2	1	4
136	BGVCOL_15061271	0	4	0	4	3	4	4	0	0	3	2	0	4	4	4	3	1	0	0	4	4	0	0	1	0	4	0	0	4	0	4	3	3	1	3	4	4	3	4	4	3	4	0	0	0	4	0	4
137	BGVCOL_15061273	0	4	0	4	2	4	4	0	0	1	0	0	2	3	3	2	0	0	0	4	4	0	2	0	0	4	1	2	3	0	4	3	2	1	3	4	4	3	4	4	4	4	2	0	2	4	3	4
138	BGVCOL_15061274	0	4	0	4	2	4	3	0	0	0	1	0	2	4	4	1	0	0	0	3	4	0	2	1	0	4	0	2	3	0	4	2	1	1	3	2	2	4	3	4	2	4	3	1	1	2	2	4
139	BGVCOL_15061937	0	4	0	4	2	4	4	0	0	1	0	0	-9	3	3	2	0	0	0	4	4	0	2	0	0	4	1	2	3	0	4	3	2	1	3	4	4	3	4	4	4	4	2	0	2	4	3	4
140	BGVCOL_15061277	0	4	0	4	2	3	4	0	0	2	2	0	4	4	4	2	3	1	1	4	4	0	1	0	1	4	1	1	3	2	3	4	2	4	0	4	4	3	3	4	3	4	1	1	0	3	1	4
141	BGVCOL_15062080	0	4	0	4	2	3	-9	0	0	1	1	0	4	-9	-9	3	3	-9	1	4	-9	-9	-9	0	-9	4	1	1	3	1	-9	-9	2	3	1	4	4	3	3	4	3	4	-9	1	-9	3	1	4
142	BGVCOL_15062081	0	4	0	4	3	4	3	0	0	2	0	0	4	4	4	4	1	0	0	4	4	0	0	0	0	4	0	2	3	0	4	4	2	2	2	4	4	3	4	4	3	4	1	1	0	3	0	4
143	BGVCOL_15061279	0	4	0	4	4	4	3	0	0	2	1	0	4	4	4	2	0	0	0	4	4	0	2	0	0	4	0	0	4	0	4	3	2	1	3	4	4	3	4	4	3	-9	2	1	1	3	1	4
144	BGVCOL_15061281	1	3	2	2	2	4	4	0	2	1	-9	0	2	4	4	3	1	0	0	4	3	1	1	1	0	4	0	0	4	0	3	2	2	2	1	4	4	1	4	4	2	4	3	1	0	2	1	4
145	BGVCOL_15061939	0	4	0	4	2	4	3	0	0	0	0	0	4	3	3	4	2	0	0	4	3	1	0	0	0	4	0	2	3	0	4	3	2	2	2	4	4	3	4	4	2	4	2	1	1	3	1	4
146	BGVCOL_15061282	0	4	0	4	0	3	4	0	2	2	1	0	1	3	4	1	1	1	1	4	4	0	1	0	1	3	1	2	3	0	4	-9	4	3	1	4	4	2	3	2	4	4	3	1	2	3	3	3
147	BGVCOL_15060910	1	4	1	4	2	4	4	0	0	2	0	0	3	1	3	1	1	1	1	4	4	0	2	0	1	3	1	3	3	0	4	3	2	3	1	3	3	4	3	2	4	-9	3	1	2	3	2	3
148	BGVCOL_15062365	0	4	0	4	2	4	3	0	0	3	0	0	1	4	4	1	0	0	0	4	4	0	1	0	0	4	0	3	3	0	4	4	3	3	1	4	4	4	4	4	4	-9	3	1	2	3	1	4
149	BGVCOL_15061283	0	4	0	4	2	4	3	0	0	1	0	0	3	3	3	2	0	0	0	4	4	0	2	0	0	4	0	2	3	0	4	3	2	1	3	4	4	3	4	4	3	4	4	2	2	2	3	4
150	BGVCOL_15062346	0	4	0	4	3	4	4	0	1	1	0	0	2	4	4	2	1	0	0	4	3	1	0	0	0	4	0	1	3	0	4	-9	2	2	2	3	3	3	2	4	2	4	3	2	0	2	1	4
151	BGVCOL_15061286	0	4	0	4	3	4	4	0	0	3	2	0	4	4	4	3	-9	0	0	4	4	0	0	1	0	4	0	0	4	0	4	3	3	1	3	4	4	3	4	4	3	4	0	0	0	4	0	4
152	166_And_BGVCOL_15061288	1	3	2	2	-9	4	4	0	-9	1	1	0	2	4	4	3	1	0	0	4	3	1	1	1	0	4	0	0	4	0	3	-9	2	2	1	4	4	1	4	4	2	4	3	1	0	2	1	4
153	BGVCOL_15061289	1	3	2	2	1	4	4	0	-9	1	1	0	2	4	4	3	1	0	0	4	3	1	1	1	0	4	0	0	4	0	3	2	2	2	1	4	4	1	4	4	2	4	3	1	0	2	1	4
154	BGVCOL_15061290	1	3	2	2	3	3	3	0	2	3	2	1	4	4	4	1	1	1	1	3	4	0	4	2	0	4	0	1	4	0	3	4	1	2	1	3	3	3	3	4	3	4	2	2	0	2	1	4
155	BGVCOL_15061291	0	4	0	4	2	4	4	0	0	3	1	0	3	4	4	4	1	0	0	4	4	0	0	1	0	4	0	2	4	0	4	4	3	2	2	4	4	3	4	4	4	-9	2	1	1	3	1	4
156	BGVCOL_15061293	0	4	0	4	4	4	2	0	0	1	0	0	3	3	3	2	1	0	1	4	4	0	1	0	0	4	0	1	3	0	4	3	3	2	2	3	3	3	4	4	2	4	4	1	2	3	3	4
157	BGVCOL_15061295	1	3	2	2	3	4	2	0	0	2	0	0	3	4	4	1	2	0	-9	4	4	0	1	0	1	4	0	1	3	0	4	3	3	4	0	3	3	2	3	4	2	4	4	0	1	4	1	4
158	BGVCOL_15061941	0	4	0	4	1	4	3	0	0	2	1	0	2	-9	3	2	0	0	0	4	4	0	1	0	0	4	0	0	4	0	4	3	1	1	3	4	4	2	3	4	3	4	2	1	1	3	4	4
159	BGVCOL_15061296	0	4	0	4	3	4	3	0	0	2	0	0	3	4	4	1	1	0	0	4	4	0	2	1	0	4	0	2	3	0	4	4	3	1	3	4	4	4	3	4	3	4	3	1	1	3	1	4
160	BGVCOL_15061297	0	4	1	3	2	4	4	0	0	2	1	0	0	4	4	1	0	0	1	3	2	1	1	0	0	4	0	0	4	0	4	4	3	3	1	4	4	2	3	4	3	4	2	0	1	4	3	4
161	BGVCOL_15061942	0	4	0	4	3	4	3	0	0	-9	0	0	3	4	4	1	1	0	0	4	4	0	2	1	0	4	0	2	3	0	4	4	3	1	3	4	4	4	3	4	3	4	3	1	1	3	1	4
162	BGVCOL_15061298	0	4	0	4	2	4	3	0	0	-9	1	0	3	1	3	2	1	0	0	4	4	0	1	1	0	4	0	1	4	0	4	2	2	1	3	4	4	2	4	4	3	4	4	1	-9	3	2	4
163	BGVCOL_15061299	0	4	0	4	0	3	4	0	2	2	1	0	1	3	4	1	1	1	1	4	4	0	1	0	1	3	1	2	3	0	4	-9	4	3	1	4	4	2	3	2	4	4	3	1	2	3	3	3
164	BGVCOL_15061300	0	4	0	4	3	4	3	0	0	3	1	0	4	2	2	3	1	0	0	4	4	0	1	0	0	4	0	2	4	0	4	3	3	3	1	4	4	3	4	4	4	-9	3	0	2	4	2	4
165	BGVCOL_15061301	0	4	0	4	2	4	3	0	0	-9	1	0	3	1	3	2	1	0	0	4	4	0	1	1	0	4	0	1	4	0	4	2	2	1	3	4	4	2	4	4	3	4	4	1	2	3	2	4
166	BGVCOL_15061302	0	4	0	4	1	4	4	0	0	1	1	0	4	3	3	3	1	0	0	4	3	1	1	1	0	4	0	0	4	0	4	3	2	3	1	4	4	4	4	4	4	4	2	1	1	3	1	4
167	BGVCOL_15061303	1	3	2	2	1	3	4	0	1	2	2	0	4	4	4	2	2	0	1	4	4	0	2	1	1	4	0	1	3	1	3	3	2	2	1	4	4	3	3	4	2	3	2	2	0	2	1	4
168	BGVCOL_15061304	0	4	0	4	0	4	4	0	0	4	0	0	4	4	4	0	2	0	0	4	4	0	0	0	0	4	0	0	4	0	4	4	2	4	0	4	2	4	4	4	2	4	4	0	0	4	0	4
169	BGVCOL_15061305	0	4	0	4	2	4	4	0	0	3	1	0	3	3	3	4	1	0	1	4	4	0	0	1	0	4	0	3	2	0	4	3	3	1	3	4	4	2	4	4	4	4	2	0	2	4	2	4
170	BGVCOL_15061307	0	4	0	4	2	4	4	-9	0	1	0	1	4	-9	2	1	0	0	0	3	3	1	0	1	1	4	0	1	3	0	4	3	2	2	2	4	4	0	2	3	1	4	3	1	2	3	3	4
171	BGVCOL_15061308	0	4	0	4	2	4	3	0	0	0	0	0	4	3	3	4	2	0	0	4	3	1	0	0	0	4	0	2	3	0	4	3	2	2	2	4	4	3	4	4	2	4	2	1	1	3	1	4
172	BGVCOL_15061312	0	4	0	4	2	4	4	0	0	3	1	0	3	4	4	4	1	0	0	4	4	0	0	1	0	4	0	2	4	0	4	4	3	2	2	4	4	3	4	4	4	-9	2	1	1	3	1	4
173	BGVCOL_15061313	0	4	0	4	3	4	4	0	1	2	0	1	2	4	4	2	2	0	1	4	4	0	0	0	0	4	0	1	3	0	4	2	3	3	1	4	4	2	3	4	3	4	1	1	0	3	0	4
174	BGVCOL_15061314	0	4	0	4	2	4	3	0	0	1	0	0	3	3	3	1	0	0	0	4	4	0	3	1	0	4	0	2	3	0	4	2	1	1	3	4	4	4	4	4	3	4	2	1	1	3	2	4
175	BGVCOL_15061944	0	4	0	4	2	4	4	0	0	3	1	0	4	4	4	4	1	0	1	4	3	1	0	2	0	4	0	2	4	0	4	3	3	3	1	4	4	3	4	4	4	4	0	0	0	4	1	4
176	BGVCOL_15061317	0	4	0	4	3	4	4	0	1	3	0	1	2	4	4	1	3	0	1	4	4	0	1	0	0	4	1	3	2	0	4	2	3	3	1	3	3	2	3	4	2	4	1	1	0	3	0	4
177	BGVCOL_15061318	0	4	0	4	3	4	4	0	0	2	1	0	2	-9	4	2	0	0	0	4	3	1	0	1	0	4	0	1	4	0	4	3	4	0	4	4	4	3	4	4	4	4	3	1	2	3	3	4
178	BGVCOL_15061319	0	4	0	4	4	4	4	0	0	2	1	0	4	4	4	2	0	0	0	4	4	0	2	1	0	4	0	2	2	0	4	4	3	1	3	4	4	3	4	4	4	4	2	1	1	3	1	4
179	BGVCOL_15061320	1	3	1	3	1	4	4	-9	0	4	3	0	3	3	3	1	2	0	1	3	4	0	0	2	0	3	0	1	4	1	2	4	2	3	0	2	2	4	4	4	3	3	3	2	1	1	2	4
180	BGVCOL_15061323	0	4	0	4	0	3	4	0	2	2	1	0	1	3	4	1	1	1	1	4	4	0	1	0	1	3	1	2	3	0	4	-9	4	3	1	4	4	2	3	2	4	4	3	1	2	3	3	3
181	BGVCOL_15061324	-9	2	2	2	1	3	4	0	1	4	0	0	2	1	4	1	2	0	1	3	4	0	3	0	0	3	0	1	4	0	4	3	3	1	2	3	3	2	3	3	3	2	1	0	1	4	2	4
182	BGVCOL_15061327	0	4	0	4	4	4	4	0	0	2	1	0	4	4	4	2	0	0	0	4	4	0	2	1	0	4	0	2	2	0	4	4	3	1	3	4	4	3	4	4	4	4	2	1	1	3	1	4
183	BGVCOL_15061329	0	4	0	4	2	4	3	0	0	1	0	0	3	4	4	3	0	0	0	4	4	0	1	0	0	4	0	3	3	0	4	3	2	0	4	4	4	3	4	4	3	4	3	1	1	3	2	4
184	BGVCOL_15061330	1	3	1	3	0	4	3	0	0	1	1	0	2	3	3	2	3	0	2	4	3	1	0	0	2	4	0	2	2	0	4	-9	3	1	2	3	3	4	4	4	3	4	1	0	1	4	1	4
185	BGVCOL_15061331	0	4	0	4	2	4	3	0	0	2	0	0	3	4	4	1	0	0	0	4	2	2	2	2	0	4	0	1	4	0	4	4	3	1	3	4	4	3	3	4	3	4	2	1	1	3	1	4
186	BGVCOL_15061333	0	4	0	4	2	4	3	0	0	1	0	0	4	4	4	2	0	0	1	4	4	0	1	1	0	4	0	1	4	0	4	4	3	2	2	4	4	3	3	4	2	4	2	2	0	2	2	4
187	BGVCOL_15061334	0	4	0	4	3	4	3	0	0	3	1	0	3	3	3	3	1	0	0	4	4	0	1	0	0	4	0	3	3	0	4	3	1	0	4	4	4	3	4	4	2	4	2	1	1	3	2	4
188	BGVCOL_15061335	0	4	0	4	3	4	4	0	0	3	0	0	4	3	3	2	0	0	0	4	3	1	1	1	0	4	0	1	4	0	4	3	2	2	2	4	4	3	3	4	3	4	2	1	1	3	1	4
189	BGVCOL_15061336	0	4	0	4	3	4	3	0	0	3	1	0	4	3	3	4	1	0	0	4	4	0	0	1	0	4	0	2	3	0	4	3	3	1	3	4	4	3	4	4	3	4	2	1	1	3	2	4
190	BGVCOL_15061337	0	4	0	4	2	4	3	0	0	1	0	0	3	3	3	2	0	0	0	4	4	0	2	0	0	4	0	2	3	0	4	3	2	1	3	4	4	3	4	4	3	4	4	2	2	2	3	4
191	BGVCOL_15061338	0	4	0	4	3	4	3	0	0	3	1	0	4	4	4	3	1	0	0	4	4	0	0	0	0	4	0	1	4	0	4	4	3	1	3	4	4	3	3	4	2	4	3	2	0	2	1	4
192	BGVCOL_15061340	0	4	0	4	3	4	3	0	0	3	1	0	4	4	4	3	-9	0	0	4	4	0	0	0	0	4	0	1	4	0	4	4	3	1	3	4	4	3	3	4	2	4	3	2	0	2	1	4
193	BGVCOL_15061342	0	4	0	4	2	4	3	0	0	1	0	0	3	3	3	2	0	0	0	4	4	0	2	0	0	4	0	2	3	0	4	3	2	1	3	4	4	3	4	4	3	4	4	2	2	2	3	4
194	BGVCOL_15061344	3	3	2	3	2	4	3	0	0	1	1	0	3	3	3	2	2	0	0	4	3	1	1	0	1	4	1	1	3	1	4	2	3	2	2	4	4	2	3	4	4	3	2	0	2	4	2	4
195	BGVCOL_15061345	0	4	0	4	-9	4	3	0	0	2	1	0	4	3	3	3	0	0	1	4	4	0	1	1	0	4	0	2	3	0	4	2	1	0	4	4	4	3	4	4	3	4	2	1	1	3	2	4
196	BGVCOL_15061945	0	4	0	4	-9	4	3	0	0	2	1	0	4	3	3	3	0	0	1	4	4	0	1	1	0	4	0	2	3	0	4	2	1	0	4	4	4	3	4	4	3	4	2	1	1	3	2	4
197	BGVCOL_15061346	0	4	0	4	3	4	3	0	0	2	1	0	4	3	3	3	0	0	1	4	4	0	1	1	0	4	0	2	3	0	4	2	1	0	4	4	4	3	4	4	3	4	2	1	1	3	2	4
198	BGVCOL_15061347	1	3	2	2	1	4	3	0	0	3	0	0	2	4	4	3	0	0	0	4	4	0	1	0	0	4	0	0	4	0	4	3	2	3	1	2	2	3	4	4	3	4	3	1	1	3	1	4
199	BGVCOL_15061348	0	4	0	4	2	4	3	0	0	1	0	0	3	3	3	-9	0	0	0	4	4	0	2	0	0	4	0	2	3	0	4	3	2	1	3	4	4	3	4	4	3	4	4	2	2	2	3	4
200	BGVCOL_15061349	0	4	0	4	3	4	4	0	0	1	0	0	3	3	3	3	1	0	0	4	3	1	1	2	0	4	0	2	2	0	4	3	3	2	2	4	4	2	4	4	4	4	2	0	2	4	2	4
201	BGVCOL_15061350	0	4	0	4	2	4	4	0	0	3	1	0	3	4	4	4	1	0	0	4	4	0	0	1	0	4	0	2	4	0	4	4	3	2	2	4	4	3	4	4	4	4	2	1	1	3	1	4
202	BGVCOL_15061352	0	4	0	4	2	4	3	0	0	0	0	0	4	3	3	4	2	0	0	4	3	1	0	0	0	4	0	2	3	0	4	3	2	2	2	4	4	3	4	4	-9	4	2	1	1	3	1	4
203	BGVCOL_15061353	0	4	0	4	2	4	3	0	0	1	0	0	3	3	3	2	0	0	0	4	4	0	2	0	0	4	0	2	3	0	4	3	2	1	3	4	4	3	4	4	3	4	4	2	2	2	3	4
204	BGVCOL_15061946	1	3	1	2	1	4	3	0	0	3	0	0	2	4	4	3	0	0	0	4	4	0	1	0	0	4	0	0	4	0	4	3	2	3	1	2	2	3	4	4	3	4	3	1	1	3	1	4
205	BGVCOL_15061355	0	4	0	4	2	4	3	0	0	1	0	0	3	3	3	-9	0	0	0	4	4	0	2	0	0	4	0	2	3	0	4	3	2	1	3	4	4	3	4	4	3	4	4	2	2	2	3	4
206	BGVCOL_15062092	0	4	0	4	2	4	3	0	0	1	0	0	3	3	3	2	0	0	0	4	4	0	2	0	0	4	0	2	3	0	4	3	2	1	3	4	4	3	4	4	3	4	4	2	2	2	3	4
207	BGVCOL_15061356	1	3	1	3	3	2	4	-9	1	2	1	1	3	4	4	1	2	0	0	4	3	1	0	1	1	4	0	1	3	0	4	4	4	1	3	3	3	2	1	4	2	-9	2	1	1	3	2	4
208	BGVCOL_15061357	0	4	0	4	2	4	3	0	0	1	0	0	3	4	4	3	0	0	0	4	4	0	1	0	0	4	0	3	3	0	4	3	2	0	4	4	4	3	4	4	3	4	3	1	1	3	2	4
209	BGVCOL_15061358	0	4	0	4	4	4	4	0	0	2	1	0	4	4	4	2	0	0	0	4	4	0	2	1	0	4	0	2	2	0	4	4	3	1	3	4	4	3	4	4	4	4	2	1	1	3	1	4
210	BGVCOL_15061360	0	4	0	4	2	4	3	0	0	1	0	0	3	3	3	2	0	0	0	4	4	0	2	0	0	4	0	2	3	0	4	3	2	1	3	4	4	3	4	4	3	4	4	2	2	2	3	4
211	BGVCOL_15061361	0	4	0	4	2	4	3	0	0	1	0	0	3	3	3	2	0	0	0	4	4	0	2	0	0	4	0	2	3	0	4	3	2	1	3	4	4	3	4	4	3	4	4	2	2	2	3	4
212	BGVCOL_15062094	0	4	0	4	3	4	3	0	0	3	1	0	4	4	4	3	1	0	0	4	4	0	0	0	0	4	0	1	4	0	4	4	3	1	3	4	4	3	3	4	2	4	3	2	0	2	1	4
213	BGVCOL_15061364	0	4	0	4	2	4	3	0	0	1	0	0	3	3	3	2	0	0	0	4	4	0	2	0	0	4	0	2	3	0	4	3	2	1	3	4	4	3	4	4	3	4	4	2	2	2	3	4
214	BGVCOL_15061365	1	3	2	2	1	4	4	0	2	1	1	0	2	4	4	3	1	0	0	4	3	1	1	1	0	4	0	0	4	0	3	2	2	2	1	4	4	1	4	4	2	4	3	1	0	2	1	4
215	BGVCOL_15061367	1	3	2	2	1	4	4	0	2	1	1	0	2	4	4	3	1	0	0	4	3	1	1	1	0	4	0	0	4	0	3	2	2	2	1	4	4	1	4	4	2	4	3	1	0	2	1	4
216	BGVCOL_15061948	0	4	0	4	2	4	3	0	0	1	0	0	3	3	3	2	0	0	0	4	4	0	2	0	0	4	0	2	3	0	4	3	2	1	3	4	4	3	4	4	3	4	4	2	2	2	3	4
217	BGVCOL_15061368	0	4	0	4	2	4	4	0	0	-9	2	0	3	3	3	4	1	0	0	4	3	1	0	1	0	4	0	2	3	0	4	3	3	2	2	4	4	3	4	4	2	4	2	0	2	4	2	4
218	BGVCOL_15062347	0	4	0	4	2	4	4	0	0	2	2	0	3	3	3	4	1	0	0	4	3	1	0	1	0	4	0	2	3	0	4	3	3	2	2	4	4	3	4	4	2	4	2	0	2	4	2	4
219	BGVCOL_15061369	0	4	0	4	2	4	4	0	0	2	2	0	3	3	3	4	1	0	0	4	3	1	0	1	0	4	0	2	3	0	4	3	3	2	2	4	4	3	4	4	2	4	2	0	2	4	2	4
220	BGVCOL_15062097	0	4	0	4	4	4	4	0	0	2	1	0	4	4	4	2	0	0	0	4	4	0	2	1	0	4	0	2	2	0	4	4	3	1	3	4	4	3	4	4	4	4	2	1	1	3	1	4
221	BGVCOL_15061370	0	4	0	4	3	4	3	0	0	2	1	0	4	3	3	3	0	0	1	4	4	0	1	1	0	4	0	2	3	0	4	2	1	0	4	4	4	3	4	4	3	4	2	1	1	3	2	4
222	BGVCOL_15062348	0	4	0	4	3	4	3	0	0	2	1	0	4	3	3	3	0	0	1	4	4	0	1	1	0	4	0	2	3	0	4	2	1	0	4	4	4	3	4	4	3	4	2	1	1	3	2	4
223	BGVCOL_15062349	0	4	0	4	2	4	3	0	0	1	0	0	3	4	4	3	0	0	0	4	4	0	1	0	0	4	0	3	3	0	4	3	2	0	4	4	4	3	4	4	3	4	3	1	1	3	2	4
224	BGVCOL_15062350	0	4	0	4	1	4	4	0	0	1	1	0	4	3	3	3	1	0	0	4	3	1	1	1	0	4	0	0	4	0	4	3	2	3	1	4	4	4	4	4	4	4	2	1	1	3	1	4
225	BGVCOL_15061949	0	4	0	4	1	4	4	0	0	1	1	0	4	3	3	3	1	0	0	4	3	1	1	1	0	4	0	0	4	0	4	3	2	3	1	4	4	4	4	4	4	4	2	1	1	3	1	4
226	BGVCOL_15062351	1	3	2	2	1	4	3	0	0	3	0	0	2	4	4	3	0	0	0	4	4	0	1	0	0	4	0	0	4	0	4	3	2	3	1	2	2	3	4	4	3	4	3	1	1	3	1	4
227	BGVCOL_15062098	0	4	0	4	3	4	3	0	0	2	1	0	4	3	3	3	0	0	1	4	4	0	1	1	0	4	0	2	3	0	4	2	1	0	4	4	4	3	4	4	3	4	2	1	1	3	2	4
228	BGVCOL_15061376	0	4	0	4	3	4	3	0	0	2	1	0	4	3	3	3	0	0	1	4	4	0	1	1	0	4	0	2	3	0	4	2	1	0	4	4	4	3	4	4	3	4	2	1	1	3	2	4
229	BGVCOL_15061377	0	4	0	4	4	4	4	0	0	2	1	0	4	4	4	2	0	0	0	4	4	0	2	1	0	4	0	2	2	0	4	4	3	1	3	4	4	3	4	4	4	4	2	1	1	3	1	4
230	BGVCOL_15061378	0	4	0	4	3	4	4	0	0	3	0	0	4	3	3	2	0	0	0	4	3	1	1	1	0	4	0	1	4	0	-9	3	2	2	2	4	4	3	3	4	3	4	2	1	1	3	1	4
231	BGVCOL_15061380	1	3	2	2	1	4	3	0	0	3	0	0	2	4	4	3	0	0	0	4	4	0	1	0	0	4	0	0	4	0	4	3	2	3	1	2	2	3	4	4	3	4	3	1	1	3	1	4
232	BGVCOL_15061382	0	4	0	4	0	3	4	0	2	2	1	0	1	3	4	1	1	1	1	4	4	0	1	0	1	3	1	2	3	0	4	-9	4	3	1	4	4	2	3	2	4	4	3	1	2	3	3	3
233	BGVCOL_15061383	0	4	0	4	2	4	3	0	0	1	0	0	3	3	3	2	0	0	0	4	4	0	2	0	0	4	0	2	3	0	4	3	2	1	-9	4	4	3	4	4	3	4	4	2	2	2	3	4
234	BGVCOL_15061384	0	4	0	4	3	4	3	0	0	3	1	0	4	4	4	3	1	0	0	4	4	0	0	0	0	4	0	1	4	0	4	4	3	1	3	4	4	3	3	4	2	4	3	2	0	2	1	4
235	BGVCOL_15061385	0	4	0	4	3	4	3	0	0	3	1	0	4	4	4	3	1	0	0	4	4	0	0	0	0	4	0	1	4	0	4	4	3	1	3	4	4	3	3	4	2	4	3	2	0	2	1	4
236	BGVCOL_15061386	0	4	0	4	2	4	4	0	0	2	2	0	3	3	3	4	1	0	0	4	3	1	0	1	0	4	0	2	3	0	4	3	3	2	2	4	4	3	4	4	2	4	2	0	2	4	2	4
237	BGVCOL_15061388	0	4	0	4	2	4	3	0	0	3	2	0	3	4	4	2	0	0	0	4	4	0	1	0	0	4	1	4	2	0	4	4	3	1	-9	4	4	3	3	4	2	4	2	1	1	3	2	4
238	BGVCOL_15061389	0	4	0	4	2	4	3	0	0	0	0	0	4	3	3	4	2	0	0	4	3	1	0	0	0	4	0	2	3	0	4	3	2	2	2	4	4	3	4	4	2	4	2	1	1	3	1	4
239	BGVCOL_15061390	0	4	0	4	2	4	3	0	0	0	0	0	4	3	3	4	2	0	0	4	3	1	0	0	0	4	0	2	3	0	4	3	2	2	2	4	4	3	4	4	2	4	2	1	1	3	1	4
240	BGVCOL_15061391	0	4	0	4	2	4	3	0	0	0	0	0	4	3	3	4	2	0	0	4	3	1	0	0	0	4	0	2	3	0	4	3	2	2	2	4	4	3	4	4	2	4	2	1	1	3	1	4
241	BGVCOL_15061392	1	4	2	4	2	4	4	0	0	1	2	0	1	4	4	2	1	0	0	4	3	1	0	1	0	4	2	3	3	0	4	4	2	1	2	3	3	3	4	4	3	-9	-9	0	0	4	2	4
242	BGVCOL_15061394	0	4	0	4	3	4	4	0	1	3	0	1	2	4	4	1	3	0	1	4	4	0	1	0	0	4	1	3	2	0	4	2	3	3	1	3	3	2	3	4	2	4	1	1	0	3	0	4
243	BGVCOL_15061396	0	4	0	4	3	4	4	0	1	3	0	1	2	4	4	1	3	0	1	4	4	0	1	0	0	4	1	3	2	0	-9	2	3	3	1	3	3	2	3	4	2	4	1	1	0	3	0	4
244	BGVCOL_15061397	0	4	0	4	3	4	3	0	0	3	1	0	4	4	4	3	1	0	0	4	4	0	0	0	0	4	0	1	4	0	4	4	3	1	3	4	4	3	3	4	2	4	3	2	0	2	1	4
245	BGVCOL_15062353	0	4	0	4	1	4	3	0	0	2	1	0	2	3	3	2	0	0	0	4	4	0	1	0	0	4	0	0	4	0	4	3	1	1	3	4	4	2	3	4	3	4	2	1	1	3	4	4
246	BGVCOL_15062099	2	-9	2	3	2	4	3	0	0	1	1	0	3	3	3	2	2	0	0	4	3	1	1	0	1	4	1	1	3	1	4	2	3	2	2	4	4	2	3	4	4	3	2	0	2	4	2	4
247	BGVCOL_15062100	2	3	2	3	1	3	4	0	1	3	2	0	3	4	4	0	2	1	1	4	3	1	1	0	1	4	2	1	4	1	4	2	4	3	1	4	4	0	2	3	3	3	1	0	0	4	0	4
248	BGVCOL_15062101	0	4	0	4	2	4	3	0	0	2	1	0	4	3	3	2	0	0	0	4	4	0	1	1	0	4	1	1	3	0	4	3	1	1	3	4	4	3	3	4	3	4	2	1	1	3	2	4
249	BGVCOL_15062102	2	4	2	3	3	3	3	0	1	-9	1	0	3	1	3	2	2	1	1	4	2	2	1	0	1	4	2	1	4	0	4	4	3	2	0	3	3	2	4	4	4	4	2	0	2	4	2	4
250	BGVCOL_15061404	0	4	0	4	2	4	3	0	0	0	0	0	4	3	3	4	2	0	0	4	3	1	0	0	0	4	0	2	3	0	4	3	2	2	2	4	4	3	4	4	2	4	2	1	1	3	1	4
251	BGVCOL_15061405	0	4	0	4	0	3	4	0	2	2	1	0	1	3	4	1	1	1	1	4	4	0	1	0	1	3	1	2	3	0	4	-9	4	3	1	4	4	2	3	2	4	4	3	1	2	3	3	3
252	BGVCOL_15061406	0	4	0	4	2	4	3	0	0	1	0	0	3	3	3	2	0	0	0	4	4	0	2	0	0	4	0	2	3	0	4	3	2	1	-9	4	4	3	4	4	3	4	4	2	2	2	3	4
253	BGVCOL_15061410	0	4	0	4	2	4	3	0	1	3	1	2	3	3	4	3	1	1	1	3	4	0	1	4	0	4	0	0	4	1	3	4	1	3	1	-9	2	2	3	3	2	4	4	3	1	1	2	3
254	BGVCOL_15061411	1	3	1	3	2	4	3	0	0	2	1	0	4	4	4	2	1	0	0	4	3	1	1	0	1	4	0	0	4	0	4	3	2	1	2	3	3	3	3	4	3	4	3	2	0	2	1	4
255	BGVCOL_15062103	0	4	0	4	2	4	3	0	0	0	0	0	4	3	3	4	1	0	0	4	4	0	0	0	0	4	0	3	4	0	4	4	2	1	3	4	4	4	4	4	3	4	3	2	1	2	1	4
256	BGVCOL_15061414	0	4	0	4	2	4	3	0	0	0	0	0	4	3	3	4	2	0	0	4	3	1	0	0	0	4	0	2	3	0	4	3	2	2	2	4	4	3	4	4	2	4	2	1	1	3	1	4
257	BGVCOL_15062104	0	4	0	4	2	4	3	0	0	1	0	0	3	4	4	3	0	0	0	4	4	0	1	0	0	4	0	3	3	0	4	3	2	0	4	4	4	3	4	4	3	4	3	1	1	3	2	4
258	BGVCOL_15062105	0	4	0	4	3	4	3	0	0	3	1	0	4	4	4	3	1	0	0	4	4	0	0	0	0	4	0	1	4	0	4	4	3	1	3	4	4	3	3	4	2	4	3	2	0	2	1	4
259	BGVCOL_15061415	1	3	1	3	2	4	4	0	0	3	2	0	2	3	4	2	1	0	0	4	3	1	1	0	0	4	0	0	4	0	4	2	3	3	1	2	2	3	4	4	4	4	3	0	1	4	1	4
260	BGVCOL_15062106	0	4	0	4	2	4	3	0	0	0	0	0	4	3	3	4	2	0	0	4	3	1	0	0	0	4	0	2	3	0	4	3	2	2	2	4	4	3	4	4	2	4	2	1	1	3	1	4
261	BGVCOL_15061417	0	4	0	4	2	4	3	0	0	0	0	0	4	3	3	4	2	0	0	4	3	1	0	0	0	4	0	2	3	0	4	3	2	2	2	4	4	3	4	4	2	4	2	1	1	3	1	4
262	BGVCOL_15061418	0	4	0	4	2	4	3	0	0	0	0	0	4	3	3	4	2	0	0	4	3	1	0	0	0	4	0	2	3	0	4	3	2	2	2	4	4	3	4	4	2	4	2	1	1	3	1	4
263	BGVCOL_15061419	0	4	0	4	3	4	3	0	0	3	1	0	4	4	4	3	1	0	0	4	4	0	0	0	0	4	0	1	4	0	4	4	3	1	3	4	4	3	3	4	2	4	3	2	0	2	1	4
264	BGVCOL_15061420	1	3	1	3	1	4	4	-9	0	4	3	0	3	3	3	1	2	0	1	3	4	0	0	2	0	3	0	1	4	1	2	4	2	3	0	2	2	4	4	4	3	3	3	2	1	1	2	4
265	BGVCOL_15061421	0	4	0	4	4	4	4	0	0	2	-9	0	4	4	4	2	0	0	0	4	4	0	2	1	0	4	0	2	2	0	4	4	3	1	3	4	4	3	4	4	4	4	2	1	1	3	1	4
266	BGVCOL_15062366	0	4	0	4	-9	4	3	0	0	3	0	0	1	4	4	1	0	0	0	4	4	0	1	0	0	4	0	3	3	0	4	4	3	-9	1	4	4	4	4	4	4	4	3	2	2	3	1	4
267	BGVCOL_15062107	1	3	1	3	2	4	3	0	0	2	1	0	4	4	4	2	1	0	0	4	3	1	1	0	1	4	0	0	4	0	4	3	2	1	2	3	3	3	3	4	3	4	3	2	0	2	1	4
268	BGVCOL_15062108	0	4	0	4	2	4	3	0	0	0	0	0	4	3	3	4	2	0	0	4	3	1	0	0	0	4	0	2	3	0	4	3	2	2	2	4	4	3	4	4	2	4	2	1	1	3	1	4
269	BGVCOL_15061422	0	4	0	4	1	4	3	0	0	-9	0	0	1	4	4	1	0	0	0	4	4	0	1	0	0	4	0	3	3	0	4	4	3	3	1	4	4	4	4	4	4	4	3	1	2	3	1	4
270	BGVCOL_15061423	0	4	0	4	2	4	3	0	0	3	0	0	1	4	4	1	0	0	0	4	4	0	1	0	0	4	0	3	3	0	4	4	2	3	1	4	4	4	4	4	4	4	3	-9	2	3	2	4
271	BGVCOL_15061424	1	3	1	3	2	4	2	0	0	3	1	0	3	4	4	1	0	0	0	4	3	1	1	0	0	4	0	1	4	0	4	3	2	2	2	3	3	4	3	4	2	4	4	1	1	3	2	4
272	BGVCOL_15061425	0	4	0	4	3	4	3	0	0	2	1	0	4	3	3	3	0	0	1	4	4	0	1	1	0	4	0	2	3	0	4	2	1	0	4	4	4	3	4	4	3	4	2	1	1	3	2	4
273	BGVCOL_15062109	0	4	0	4	3	4	3	0	0	2	1	0	4	3	3	3	0	0	1	4	4	0	1	1	0	4	0	2	3	0	4	2	1	0	4	4	4	3	4	4	3	4	2	1	1	3	2	4
274	BGVCOL_15062111	0	4	0	4	4	4	3	0	0	2	1	0	4	4	4	2	0	0	0	4	4	0	2	0	0	4	0	0	4	0	4	3	2	1	3	4	4	3	4	4	3	4	2	1	1	3	1	4
275	BGVCOL_15062112	0	4	0	4	3	4	3	0	0	3	1	0	4	4	4	3	1	0	0	4	4	0	0	0	0	4	0	1	4	0	4	4	3	1	3	4	4	3	3	4	2	4	3	2	0	2	1	4
276	BGVCOL_15061428	0	4	0	4	3	4	3	0	0	-9	1	0	4	3	3	3	0	0	1	4	4	0	1	1	0	4	0	2	3	0	4	2	1	0	4	4	4	3	4	4	3	4	2	1	1	3	2	4
277	BGVCOL_15062354	0	4	0	4	3	4	3	0	0	2	1	0	4	3	3	3	0	0	1	4	4	0	1	1	0	4	0	2	3	0	4	2	1	0	4	4	4	3	4	4	3	4	2	1	1	3	2	4
278	BGVCOL_15061951	0	4	0	4	3	4	3	0	0	2	1	0	4	3	3	3	0	0	1	4	4	0	1	1	0	4	0	2	3	0	-9	2	1	0	4	4	4	3	4	4	3	4	2	1	1	3	2	4
279	BGVCOL_15061430	0	4	0	4	3	4	3	0	0	2	1	0	4	3	3	3	0	0	1	4	4	0	1	1	0	4	0	2	3	0	4	2	1	0	4	4	4	3	4	4	3	4	2	1	1	3	2	4
280	BGVCOL_15061434	1	3	1	3	2	4	4	0	0	3	2	0	2	3	4	2	1	0	0	4	3	1	1	0	0	4	0	0	4	0	4	2	3	3	1	2	2	3	4	4	4	4	3	0	1	4	1	4
281	309_And_BGVCOL_15061434	0	4	0	4	3	4	4	0	1	2	0	1	2	4	4	2	2	0	1	4	4	0	0	0	0	4	0	1	3	0	4	2	3	3	1	4	4	2	3	4	3	4	1	1	0	3	0	4
282	BGVCOL_15061435	0	4	0	4	3	4	3	0	0	1	1	0	4	3	3	4	1	0	0	4	4	0	0	1	0	4	0	1	4	0	4	4	4	0	4	4	4	3	4	4	2	4	2	1	1	3	2	4
283	BGVCOL_15061436	1	3	2	2	2	3	4	0	0	2	1	0	4	4	4	3	3	0	0	4	4	0	2	0	1	3	1	1	3	1	3	4	4	1	2	4	4	3	3	3	1	4	2	2	0	2	1	4
284	BGVCOL_15062114	0	4	0	4	3	4	3	0	0	3	1	0	4	2	2	3	1	0	0	4	4	0	1	0	0	4	0	2	4	0	4	3	3	3	1	4	4	3	4	4	4	4	3	0	2	4	2	4
285	BGVCOL_15061952	1	3	1	3	2	4	2	0	0	3	1	0	3	4	4	1	0	0	0	4	3	1	1	0	0	4	0	1	4	0	4	3	2	2	2	3	3	4	3	4	2	4	4	1	1	3	2	4
286	BGVCOL_15062115	0	4	0	4	3	4	3	0	0	3	1	0	4	3	2	3	1	0	0	4	4	0	1	0	0	4	0	2	4	0	4	3	3	3	1	4	4	3	4	4	4	4	3	0	2	4	2	4
287	BGVCOL_15061437	2	2	1	2	2	4	3	0	0	3	1	0	2	4	4	-9	1	0	0	4	4	0	0	1	1	4	0	0	4	0	4	3	2	2	1	4	4	1	3	4	3	4	2	1	1	3	1	4
288	BGVCOL_15061438	0	4	0	4	2	4	3	0	0	0	0	0	4	3	3	4	2	0	0	4	3	1	0	0	0	4	0	2	3	0	4	3	2	2	2	4	4	3	4	4	2	4	2	1	1	3	1	4
289	BGVCOL_15061439	2	2	2	2	2	4	3	0	0	3	1	0	2	4	4	3	1	0	0	4	4	0	0	1	1	4	0	0	4	0	4	3	2	2	1	4	4	2	3	4	3	4	2	1	1	3	1	4
290	BGVCOL_15061441	0	4	0	4	3	4	3	0	0	3	1	0	4	2	2	3	1	0	0	4	4	0	1	0	0	4	0	2	4	0	4	3	3	3	1	4	4	3	4	4	4	4	3	0	2	4	2	4
291	BGVCOL_15061442	1	3	1	3	2	4	3	0	0	2	1	0	4	4	4	2	1	0	0	4	3	1	1	0	1	4	0	0	4	0	4	3	2	1	2	3	3	3	3	4	3	4	3	2	0	2	1	4
292	BGVCOL_15061443	1	3	2	2	2	3	4	0	0	-9	1	0	4	4	4	3	3	0	0	4	4	0	2	0	1	3	1	1	3	1	3	4	4	1	2	4	4	3	3	3	1	4	2	2	0	2	1	4
293	BGVCOL_15062367	0	4	0	4	3	4	3	0	0	3	1	0	4	-9	2	3	1	0	0	4	4	0	1	0	0	4	0	2	4	0	4	3	3	3	1	4	4	3	4	4	4	4	3	0	2	4	2	4
294	BGVCOL_15061444	1	3	1	3	1	4	3	0	0	1	1	0	3	3	3	2	2	0	0	4	3	1	1	0	1	4	0	0	4	0	4	3	3	3	1	3	3	3	4	4	4	4	2	1	1	3	2	4
295	BGVCOL_15061445	0	4	0	4	3	4	3	0	0	3	1	0	4	2	2	3	1	0	0	4	4	0	1	0	0	4	0	2	4	0	4	3	3	3	1	4	4	3	4	4	4	4	3	0	2	4	2	4
296	BGVCOL_15061953	0	4	0	4	3	4	3	0	0	3	1	0	4	4	4	3	1	0	0	4	4	0	0	0	0	4	0	1	4	0	4	4	3	1	3	4	4	3	3	4	2	4	3	2	0	2	1	4
297	BGVCOL_15061447	0	-9	0	4	2	4	3	0	0	3	0	0	1	4	4	2	0	0	0	4	4	0	1	0	0	4	0	2	3	-9	4	4	3	3	1	4	4	-9	4	4	4	4	3	1	1	2	2	4
298	BGVCOL_15061449	1	3	1	3	2	4	4	0	0	3	0	0	2	4	4	3	0	0	0	4	4	0	2	0	0	3	0	1	4	1	4	4	3	3	1	3	3	2	3	4	4	3	4	1	1	2	2	4
299	BGVCOL_15061453	0	4	0	4	3	4	3	0	0	3	1	0	4	2	2	3	1	0	0	4	4	0	1	0	0	4	0	2	4	0	4	3	3	3	1	4	4	3	4	4	4	4	3	0	2	4	2	4
300	BGVCOL_15061454	1	3	1	3	2	4	4	0	0	3	0	0	-9	4	4	3	0	0	0	4	4	0	2	0	0	3	0	1	4	1	4	4	3	3	1	3	3	2	3	4	4	3	4	1	1	2	2	4
301	BGVCOL_15062117	0	4	0	4	3	4	3	0	0	2	1	0	4	3	3	3	0	0	1	4	4	0	1	1	0	4	0	2	3	0	4	2	1	0	4	4	4	3	4	4	3	4	2	1	1	3	2	4
302	BGVCOL_15062118	0	4	0	4	3	4	3	0	0	2	1	0	4	3	3	3	0	0	1	4	4	0	1	1	0	4	0	2	3	0	4	2	1	0	4	4	4	3	4	4	3	4	2	1	1	3	2	4
303	BGVCOL_15061458	0	4	0	4	3	4	3	0	0	2	1	0	4	3	3	3	0	0	1	4	4	0	1	1	0	4	0	2	3	0	4	2	1	0	4	4	4	3	4	4	3	4	2	1	1	3	2	4
304	BGVCOL_15061459	0	4	0	4	2	4	3	0	0	0	0	0	4	3	3	4	2	0	0	4	3	1	0	0	0	4	0	2	3	0	4	3	2	2	2	4	4	3	4	4	2	4	2	1	1	3	1	4
305	BGVCOL_15061461	0	4	0	4	3	4	3	0	0	2	1	0	4	3	3	3	0	0	1	4	4	0	1	1	0	4	0	2	3	0	4	2	1	0	4	4	4	3	4	4	3	4	2	1	1	3	2	4
306	BGVCOL_15062368	0	4	0	4	3	4	3	0	0	-9	1	0	4	3	3	3	0	0	1	4	4	0	1	1	0	4	0	2	3	0	4	2	1	0	4	4	4	3	4	4	3	4	2	1	1	3	2	4
307	BGVCOL_15062119	0	4	0	4	2	4	3	0	0	1	0	0	3	4	4	3	0	0	0	4	4	0	1	0	0	4	0	3	3	0	4	3	2	0	4	4	4	3	4	4	3	4	3	1	1	3	2	4
308	BGVCOL_15061462	2	2	2	2	2	4	3	0	0	3	1	0	2	4	4	3	1	0	0	4	4	0	0	1	1	4	0	0	4	0	4	3	2	2	1	4	4	2	3	4	3	4	2	1	1	3	1	4
309	BGVCOL_15061954	0	4	0	4	3	4	3	0	0	2	1	0	4	3	3	3	0	0	1	4	4	0	1	1	0	4	0	2	3	0	4	2	1	0	4	4	4	3	4	4	3	4	2	1	1	3	2	4
310	BGVCOL_15061463	0	4	0	4	2	4	3	0	0	-9	1	0	2	4	4	1	0	0	0	4	4	0	-9	0	0	4	0	2	-9	0	4	4	3	2	-9	4	4	4	4	4	4	4	3	1	1	3	1	4
311	BGVCOL_15061469	2	-9	2	3	2	4	3	0	0	1	1	0	3	3	3	2	2	0	0	4	3	1	1	0	1	4	1	1	3	1	4	2	3	2	2	4	4	2	3	4	4	3	2	0	2	4	2	4
312	BGVCOL_15061470	1	3	1	3	3	2	4	1	-9	2	1	1	3	4	4	1	2	0	0	4	3	1	0	1	1	4	0	1	3	0	4	4	4	1	3	3	3	2	1	4	2	3	2	1	1	3	2	4
313	BGVCOL_15061471	1	3	1	3	3	2	4	1	-9	2	1	1	3	4	4	1	2	0	0	4	3	1	0	1	1	4	0	1	3	0	4	4	4	1	3	3	3	2	1	4	2	3	2	1	1	3	2	4
314	BGVCOL_15061475	0	4	0	4	4	4	4	0	0	2	1	0	4	4	4	2	0	0	0	4	4	0	2	1	0	4	0	2	2	0	4	4	3	1	3	4	4	3	4	4	4	4	2	1	1	3	1	4
315	BGVCOL_15061476	0	4	0	4	1	4	4	0	0	-9	1	0	3	1	3	2	0	0	0	4	2	2	0	1	1	4	0	1	4	0	4	2	2	0	3	4	4	2	4	4	3	4	3	1	2	3	2	4
316	BGVCOL_15061477	1	3	1	3	-9	4	3	0	0	1	1	0	3	3	3	2	2	0	0	4	3	1	1	0	1	4	0	0	4	0	4	3	3	3	1	3	3	3	4	4	4	4	2	1	1	3	2	4
317	BGVCOL_15061478	0	4	0	4	3	4	3	0	0	3	1	0	4	4	4	3	1	0	0	4	4	0	0	0	0	4	0	1	4	0	4	4	3	1	3	4	4	3	3	4	2	4	3	2	0	2	1	4
318	BGVCOL_15061479	0	4	0	4	-9	4	3	0	0	3	0	0	1	4	4	1	0	0	0	4	4	0	1	0	0	4	0	-9	3	0	4	4	3	3	1	4	4	4	4	4	4	4	3	-9	-9	3	2	4
319	BGVCOL_15061480	0	4	0	4	3	4	3	0	0	3	1	0	4	-9	2	3	1	0	0	4	4	0	1	0	0	4	0	2	4	0	4	3	3	3	1	4	4	3	4	4	4	4	3	0	2	4	2	4
320	BGVCOL_15061481	0	4	0	4	3	4	4	0	1	2	0	1	2	4	4	2	2	0	1	4	4	0	0	0	0	4	0	1	3	0	4	-9	3	3	1	4	4	2	3	4	3	4	1	1	0	3	0	4
321	BGVCOL_15061482	1	3	2	2	2	3	4	0	0	2	1	0	4	4	4	3	3	0	0	4	4	0	2	0	1	3	1	1	3	1	3	4	4	1	2	4	4	3	3	3	1	4	2	2	0	2	1	4
322	BGVCOL_15061484	0	4	0	4	2	4	3	0	0	2	1	0	4	3	3	2	0	0	0	4	4	0	1	1	0	4	1	1	3	0	4	3	1	1	3	4	4	3	3	4	3	4	2	1	1	3	2	4
323	BGVCOL_15061485	1	3	2	2	2	3	4	0	0	2	1	0	4	4	4	3	3	0	0	4	4	0	2	0	1	3	1	1	3	1	3	4	4	1	2	4	4	3	3	3	1	4	2	2	0	2	1	4
324	BGVCOL_15061486	1	3	1	3	4	4	4	0	0	1	2	0	3	3	3	1	1	0	0	4	4	0	0	1	0	4	1	1	4	0	4	4	2	2	2	3	3	2	2	4	3	4	3	1	0	2	2	4
325	BGVCOL_15061487	1	3	1	3	2	4	3	0	0	3	2	0	3	4	4	2	1	0	0	4	3	1	0	0	1	4	0	1	4	0	4	3	3	3	0	2	2	4	3	4	2	4	3	0	1	4	1	4
326	BGVCOL_15061488	0	4	0	4	2	4	3	0	0	0	0	0	4	3	3	4	2	0	0	4	3	1	0	0	0	4	0	2	3	0	4	3	2	2	2	4	4	3	4	4	2	4	2	1	1	3	1	4
327	BGVCOL_15061489	0	4	0	4	2	4	3	0	0	0	0	0	4	3	3	4	2	0	0	4	3	1	0	0	0	4	0	2	3	0	4	3	2	2	-9	4	4	3	4	4	2	4	2	1	1	3	1	4
328	BGVCOL_15061490	0	4	0	4	2	4	3	0	0	0	0	0	4	3	3	4	2	0	0	4	3	1	0	0	0	4	0	2	3	0	4	3	2	2	2	4	4	3	4	4	2	4	2	1	1	3	1	4
329	BGVCOL_15062122	1	3	1	3	4	4	4	0	0	1	2	0	3	3	3	1	1	0	0	4	4	0	0	1	0	4	1	1	4	0	4	4	2	2	2	3	3	2	2	4	3	4	3	1	0	2	2	4
330	BGVCOL_15061491	0	4	0	4	2	4	3	0	0	0	0	0	4	3	3	4	2	0	0	4	3	1	0	0	0	4	0	2	3	0	4	3	2	2	2	4	4	3	4	4	2	4	2	1	1	3	1	4
331	BGVCOL_15061492	0	4	0	4	2	4	3	0	0	0	0	0	4	3	3	4	2	0	0	4	3	1	0	0	0	4	0	2	3	0	4	3	2	2	2	4	4	3	4	4	2	4	2	1	1	3	1	4
332	BGVCOL_15061493	1	3	2	2	1	4	3	0	0	3	0	0	2	4	4	3	0	0	0	4	4	0	1	0	0	4	0	0	4	0	4	3	2	3	1	2	2	3	4	4	3	4	3	1	1	3	1	4
333	BGVCOL_15061494	1	3	1	3	3	4	2	0	0	2	1	0	2	4	4	3	2	0	0	4	3	1	0	0	1	4	0	0	4	0	4	3	4	3	1	4	4	2	4	4	3	4	3	0	1	4	1	4
334	BGVCOL_15061495	1	3	2	2	1	4	3	0	0	3	0	0	2	4	4	3	0	0	0	4	4	0	1	0	0	4	0	0	4	0	4	3	2	3	1	2	2	3	4	4	3	4	3	1	1	3	1	4
335	BGVCOL_15061496	1	3	2	2	-9	4	3	0	0	3	0	0	2	4	4	3	0	0	0	4	4	0	1	0	0	4	0	0	4	0	4	3	2	3	1	2	2	3	4	4	3	4	3	1	1	3	1	4
336	BGVCOL_15061498	0	4	-9	4	2	4	3	0	0	-9	0	0	-9	3	3	4	2	0	0	4	3	1	-9	0	0	4	0	-9	3	0	4	3	2	2	2	-9	-9	3	4	4	2	4	2	1	1	3	1	4
337	BGVCOL_15062123	0	4	0	4	3	4	4	0	1	2	0	1	2	4	4	2	2	0	1	4	4	0	0	0	0	4	0	1	3	0	4	2	3	3	1	4	4	2	3	4	3	4	1	1	0	3	0	4
338	BGVCOL_15061499	0	4	0	4	3	4	4	0	1	2	0	1	2	4	4	2	2	0	1	4	4	0	0	0	0	4	0	1	3	0	4	-9	3	3	1	4	4	2	3	4	3	4	1	1	0	3	0	4
339	BGVCOL_15061500	1	3	2	2	2	3	4	0	0	2	1	0	4	4	4	3	3	0	0	4	4	0	2	0	1	3	1	1	3	1	3	4	4	1	2	4	4	3	3	3	1	4	2	2	0	2	1	4
340	BGVCOL_15061501	0	4	0	4	4	4	4	0	0	4	3	0	3	-9	3	1	0	0	1	4	4	0	1	0	0	4	1	0	4	0	4	4	3	1	3	4	4	3	3	4	3	4	3	1	1	2	3	4
341	BGVCOL_15061503	0	4	0	4	-9	4	3	0	0	3	0	0	1	4	4	1	0	0	0	4	4	0	1	0	0	4	0	3	3	0	4	4	3	3	1	4	4	4	4	4	4	4	3	1	-9	3	1	4
342	BGVCOL_15061504	0	4	0	4	0	3	4	0	2	2	1	0	1	3	4	1	1	1	1	4	4	0	1	0	1	3	1	2	3	0	4	3	4	3	1	4	4	2	3	2	4	4	3	1	2	3	3	3
343	BGVCOL_15061505	0	4	0	4	3	4	4	0	0	3	2	0	4	4	4	3	1	0	0	4	4	0	0	1	0	4	0	0	4	0	4	3	3	1	3	4	4	3	4	4	3	4	0	0	0	4	0	4
344	BGVCOL_15061507	1	3	1	3	2	4	3	0	0	2	1	0	4	4	4	2	1	0	0	4	3	1	1	0	1	4	0	0	4	0	4	3	2	1	2	3	3	3	3	4	3	4	3	2	0	2	1	4
345	BGVCOL_15061508	1	3	1	3	2	4	3	0	0	2	1	0	4	4	4	2	1	0	0	4	3	1	1	0	1	4	0	0	4	0	4	3	2	1	2	3	3	3	3	4	3	4	3	2	0	2	1	4
346	BGVCOL_15061509	0	4	0	4	0	4	4	0	0	1	2	0	2	1	4	2	1	0	0	4	2	2	1	1	1	4	0	1	4	0	4	3	3	2	2	4	4	2	4	4	3	4	4	3	1	1	2	4
347	BGVCOL_15061511	0	4	0	4	0	4	4	0	0	1	2	0	2	1	4	2	1	0	0	4	2	2	1	1	1	4	0	1	4	0	4	3	3	2	2	4	4	2	4	4	3	4	4	3	1	1	2	4
348	BGVCOL_15061514	0	4	0	4	4	4	4	0	0	2	1	0	4	4	4	2	0	0	0	4	4	0	2	1	0	4	0	2	2	0	4	4	3	1	3	4	4	3	4	4	4	4	2	1	1	3	1	4
349	BGVCOL_15062124	0	4	0	4	0	4	4	0	0	1	2	0	2	1	4	2	1	0	0	4	2	2	1	1	1	4	0	1	4	0	4	3	3	2	2	4	4	2	4	4	3	4	4	3	1	1	2	4
350	BGVCOL_15061515	0	4	0	4	3	4	4	0	1	3	0	1	2	4	4	1	3	0	1	4	4	0	1	0	0	4	1	3	2	0	4	2	3	3	1	3	3	2	3	4	2	4	1	1	0	3	0	4
351	BGVCOL_15061516	0	4	0	4	4	4	4	0	0	4	3	0	3	3	3	1	0	0	1	4	4	0	1	0	0	4	1	0	4	0	4	4	3	1	3	4	4	3	3	4	3	4	3	1	1	2	3	4
352	BGVCOL_15061517	0	4	0	4	2	4	3	0	0	1	0	0	3	3	3	2	0	0	0	4	4	0	2	0	0	4	0	2	3	0	4	3	2	1	3	4	4	3	4	4	3	4	4	2	2	2	3	4
353	BGVCOL_15061518	0	4	0	4	2	4	3	0	0	-9	0	0	1	4	4	1	0	0	0	4	4	0	1	0	0	4	0	3	3	0	4	4	3	3	1	4	4	4	4	4	4	4	-9	1	1	3	-9	4
354	BGVCOL_15061520	0	4	0	4	3	4	4	0	0	0	0	0	1	4	4	3	0	0	0	4	2	2	0	2	0	4	0	0	4	0	4	3	3	2	1	3	3	2	3	4	3	4	4	0	1	3	2	4
355	BGVCOL_15061521	0	4	0	4	-9	4	4	0	0	0	1	0	2	3	3	2	0	0	0	3	3	1	0	1	0	4	0	0	4	0	4	3	2	2	2	3	3	1	2	4	2	4	4	1	2	2	4	4
356	BGVCOL_15061522	0	4	0	4	3	4	4	0	0	0	0	0	1	4	4	3	0	0	0	4	2	2	0	1	0	4	0	0	4	0	4	3	3	2	1	3	3	2	3	4	3	4	4	0	1	3	2	4
357	BGVCOL_15061523	0	4	0	4	3	4	3	0	0	3	1	0	4	4	4	3	1	0	0	4	4	0	0	0	0	4	0	1	4	0	4	4	3	1	3	4	4	3	3	4	2	4	3	2	0	2	1	4
358	BGVCOL_15061524	1	3	1	3	3	4	2	0	0	2	1	0	2	4	4	3	2	0	0	4	3	1	0	0	1	4	0	0	4	0	4	3	4	3	1	4	4	2	4	4	3	4	3	0	1	4	1	4
359	BGVCOL_15061525	1	3	1	3	2	4	3	0	0	2	1	0	4	4	4	2	1	0	0	4	3	1	1	0	1	4	0	0	4	0	4	3	2	1	2	3	3	3	3	4	3	4	3	2	0	2	1	4
360	BGVCOL_15061526	1	3	1	3	-9	4	3	0	0	3	1	-9	3	4	4	1	1	0	0	4	3	1	1	0	0	4	0	2	-9	0	4	3	2	2	2	3	3	-9	3	4	2	4	-9	1	1	3	-9	4
361	BGVCOL_15061528	1	3	2	-9	2	4	3	0	0	3	0	0	2	4	4	3	0	0	0	4	4	0	1	0	0	4	0	0	4	0	4	3	2	3	1	2	2	3	4	4	3	4	3	1	1	3	1	4
362	BGVCOL_15061529	0	4	0	4	0	4	4	0	0	1	2	0	2	1	4	2	1	0	0	4	2	2	1	1	1	4	0	1	4	0	4	3	3	2	2	4	4	2	4	4	3	4	4	3	1	1	2	4
363	BGVCOL_15061530	1	3	1	3	2	4	3	0	0	2	1	0	4	4	4	2	1	0	0	4	3	1	1	0	1	4	0	0	4	0	4	3	2	1	2	3	3	3	3	4	3	4	3	2	0	2	1	4
364	BGVCOL_15061533	1	3	1	3	3	4	3	0	0	2	1	0	4	4	4	2	1	0	0	4	3	1	1	0	1	4	0	0	4	0	4	3	2	1	2	3	3	3	3	4	3	4	3	2	0	2	1	4
365	BGVCOL_15061534	1	3	1	3	3	4	4	0	0	3	1	0	2	3	3	2	0	0	0	3	4	0	1	2	0	4	0	0	4	0	4	3	2	2	2	3	3	1	3	4	3	4	3	1	1	3	1	4
366	BGVCOL_15061535	1	3	-9	2	2	4	3	0	0	3	0	0	2	4	4	3	0	0	0	4	4	0	1	0	-9	4	0	0	4	0	4	3	2	3	1	2	2	3	4	4	3	4	3	1	1	3	-9	4
367	BGVCOL_15061536	1	3	1	3	-9	4	3	0	0	2	1	0	4	4	4	2	1	0	0	4	3	1	1	0	1	4	0	0	4	0	4	3	2	1	2	3	3	3	3	4	3	4	3	2	0	2	1	4
368	BGVCOL_15061537	0	4	0	4	3	4	4	0	1	3	0	1	2	4	4	1	3	0	1	4	4	0	1	0	0	4	1	3	2	0	4	2	3	3	1	3	3	2	3	4	2	4	1	1	0	3	0	4
369	BGVCOL_15062126	0	4	0	4	3	4	3	0	0	-9	1	0	4	4	4	3	1	0	0	4	4	0	-9	0	0	4	0	2	-9	0	4	-9	3	1	3	4	4	3	3	4	-9	4	3	2	-9	2	1	4
370	BGVCOL_15061538	0	4	0	4	3	4	3	0	0	3	1	0	4	4	4	3	1	0	0	4	4	0	0	0	0	4	0	1	4	0	4	4	3	1	3	4	4	3	3	4	2	4	3	2	0	2	1	4
371	BGVCOL_15061539	0	4	0	4	3	4	3	0	0	3	1	0	4	4	4	3	1	0	0	4	4	0	0	0	0	4	0	1	4	0	4	4	3	1	3	4	4	3	3	4	2	4	3	2	0	2	1	4
372	BGVCOL_15061540	0	4	0	4	3	4	4	0	1	2	0	1	2	4	4	2	2	0	1	4	4	0	0	0	0	4	0	1	3	0	4	2	3	3	1	4	4	2	3	4	3	4	1	1	0	3	0	4
373	BGVCOL_15061542	0	4	0	4	3	4	4	0	1	2	0	1	2	4	4	2	2	0	1	4	4	0	0	0	0	4	0	1	3	0	4	-9	3	3	1	4	4	2	3	4	3	4	1	1	0	3	0	4
374	BGVCOL_15061543	1	3	2	2	2	4	4	0	2	1	1	0	2	4	4	3	1	0	0	4	3	1	1	1	0	4	0	0	4	0	3	3	2	2	1	4	4	1	4	4	-9	4	3	1	0	2	1	4
375	BGVCOL_15061544	0	4	0	4	-9	4	3	0	0	3	-9	0	4	4	4	3	1	0	0	4	4	0	0	0	0	4	0	1	4	0	4	4	3	1	3	4	4	3	3	4	2	4	3	2	0	2	1	4
376	BGVCOL_15061546	0	4	0	4	4	4	3	0	0	3	2	0	4	4	4	-9	1	0	0	4	4	0	0	0	0	4	0	1	4	0	4	4	3	1	3	4	4	3	3	4	2	4	3	2	0	2	1	4
377	BGVCOL_15061548	0	4	0	4	4	4	4	0	0	1	1	0	4	4	4	3	1	0	0	4	4	0	1	1	0	4	0	2	3	0	4	4	2	2	2	4	4	2	4	4	4	4	2	2	0	2	0	4
378	BGVCOL_15061549	0	4	0	4	4	4	3	0	0	2	1	0	4	4	4	2	0	0	0	4	4	0	2	0	0	4	0	0	4	0	4	3	2	1	3	4	4	3	4	4	3	4	2	1	1	3	1	4
379	BGVCOL_15061550	1	3	1	3	2	4	2	0	0	3	1	0	3	4	4	1	0	0	0	4	3	1	1	0	0	4	0	1	4	0	4	3	2	2	2	3	3	4	3	4	2	4	4	1	1	3	2	4
380	BGVCOL_15061551	1	3	2	2	-9	3	4	0	0	2	-9	0	4	4	4	2	-9	0	0	4	4	0	2	0	1	3	1	1	3	-9	3	4	4	1	2	4	4	3	3	3	1	4	2	2	0	2	1	4
381	BGVCOL_15061553	0	4	0	4	-9	4	3	0	0	3	-9	0	3	4	4	0	1	0	0	4	4	0	2	0	0	4	1	1	-9	0	3	3	3	1	3	3	3	2	4	4	3	-9	1	1	0	3	0	4
382	BGVCOL_15061555	0	4	0	4	4	4	4	0	0	-9	1	0	4	4	4	2	0	0	0	4	4	0	2	2	0	4	0	2	2	0	4	4	3	1	3	4	4	3	4	4	4	4	2	1	1	3	1	4
383	BGVCOL_15061556	1	3	2	2	2	3	4	0	0	2	1	0	4	4	4	3	3	0	0	4	4	0	2	0	1	3	1	1	3	-9	3	4	4	1	2	4	4	3	3	3	1	4	2	2	0	2	1	4
384	BGVCOL_15061957	0	4	0	4	2	4	3	0	0	-9	1	0	2	4	4	1	0	0	0	3	4	0	2	1	0	4	0	2	3	0	4	2	1	1	3	2	2	4	3	4	2	4	3	1	1	2	2	4
385	BGVCOL_15061557	0	4	0	4	4	4	4	0	0	2	1	0	4	4	4	2	0	0	0	4	4	0	2	1	0	4	0	2	2	0	4	4	3	1	3	4	4	3	4	4	4	4	2	1	1	3	1	4
386	BGVCOL_15061560	0	4	0	4	3	4	3	0	0	3	-9	0	3	4	4	0	2	0	0	4	4	0	2	0	0	4	2	1	3	0	3	2	3	1	3	3	3	2	4	4	3	3	1	1	0	3	0	4
387	BGVCOL_15061561	0	4	0	4	2	4	4	0	0	1	1	0	4	4	4	3	1	0	0	3	4	0	0	0	0	4	0	2	3	0	4	3	2	2	2	4	4	1	4	4	3	4	3	3	0	1	0	4
388	BGVCOL_15061564	0	4	0	4	2	4	3	0	0	3	0	0	1	4	4	1	0	0	0	4	4	0	-9	0	0	4	0	3	3	0	4	4	3	3	1	4	4	4	4	4	4	4	3	1	-9	3	1	4
389	BGVCOL_15061565	2	3	1	4	2	4	2	0	0	3	3	0	2	3	4	2	1	1	1	3	4	0	1	1	1	3	2	1	4	0	4	-9	3	4	0	3	3	3	4	3	4	3	2	0	1	4	1	3
390	BGVCOL_15061566	0	4	0	4	3	4	3	0	0	3	1	0	4	4	4	3	1	0	0	4	4	0	0	0	0	4	0	1	4	0	4	4	3	1	3	4	4	3	3	4	2	4	3	2	0	2	1	4
391	BGVCOL_15061567	0	4	0	4	2	4	4	0	0	4	3	0	4	4	4	2	2	0	0	4	4	0	1	3	0	4	0	0	4	0	4	4	4	2	2	4	4	3	3	4	4	4	0	0	0	4	0	4
392	BGVCOL_15061568	0	4	0	4	-9	4	3	0	0	2	1	0	3	4	4	1	1	0	0	4	4	0	3	2	0	4	0	1	4	0	4	4	4	1	3	4	4	3	4	4	3	4	2	1	1	3	1	4
393	BGVCOL_15061571	0	4	0	4	3	4	4	0	0	2	2	0	4	4	4	4	1	0	0	4	3	1	0	0	0	4	0	3	2	0	4	4	3	2	2	4	4	2	4	4	3	4	3	1	-9	3	2	4
394	BGVCOL_15061958	0	4	0	4	2	4	4	0	0	4	3	0	4	4	4	-9	2	0	0	4	4	0	1	3	0	4	0	0	4	0	4	4	4	2	2	4	4	3	3	4	4	4	0	0	0	4	0	4
395	BGVCOL_15061575	0	4	0	4	2	4	3	0	0	2	1	0	4	3	3	2	0	0	0	4	4	0	1	1	0	4	1	1	3	0	4	3	1	1	3	4	4	3	3	4	3	4	2	1	1	3	2	4
396	BGVCOL_15062130	0	4	0	4	3	4	4	0	0	2	2	0	4	4	4	4	1	0	0	4	3	1	0	0	0	4	0	3	2	0	4	4	3	2	2	4	4	2	4	4	3	4	3	1	2	3	2	4
397	BGVCOL_15061576	1	3	1	3	3	2	4	1	-9	2	1	1	3	4	4	1	2	0	0	4	3	1	0	1	1	4	0	1	3	0	4	4	4	1	3	3	3	2	1	4	2	-9	2	1	1	3	2	4
398	BGVCOL_15061577	0	4	0	4	2	4	3	0	0	1	0	0	3	4	4	3	0	0	0	4	4	0	1	0	0	4	0	3	3	0	4	3	2	0	4	4	4	3	4	4	3	4	3	1	1	3	2	4
399	BGVCOL_15061578	0	4	0	4	2	4	3	0	0	1	0	0	3	4	4	3	0	0	0	4	4	0	1	0	0	4	0	3	3	0	4	3	2	0	4	4	4	3	4	4	3	4	3	1	1	3	2	4
400	BGVCOL_15061579	0	4	0	4	3	4	3	0	0	3	1	0	4	-9	2	3	1	0	0	4	4	0	1	0	0	4	0	2	4	0	4	3	3	3	1	4	4	3	4	4	4	4	3	-9	2	4	2	4
401	BGVCOL_15062356	1	3	1	3	3	4	4	0	0	3	1	0	2	3	3	2	0	0	0	3	4	0	1	2	0	4	0	0	4	0	4	3	2	2	2	3	3	1	3	4	3	4	3	1	1	3	1	4
402	BGVCOL_15061580	0	4	0	4	2	4	3	0	0	1	0	0	3	3	3	2	0	0	0	4	4	0	2	0	0	4	0	2	3	0	4	3	2	1	3	4	4	3	4	4	3	4	4	2	2	2	3	4
403	BGVCOL_15061583	0	4	0	4	0	3	4	0	2	2	1	0	1	3	4	1	1	1	1	4	4	0	1	0	1	3	1	2	3	0	4	2	4	3	1	4	4	2	3	2	4	4	3	1	2	3	3	3
404	BGVCOL_15061584	1	4	1	3	2	2	4	0	2	2	0	0	2	4	4	2	2	1	1	3	3	1	2	0	0	4	0	1	3	0	4	3	3	1	1	3	3	1	4	-9	2	4	2	0	1	3	2	4
405	BGVCOL_15061585	1	3	1	3	3	2	4	-9	-9	-9	1	1	3	4	4	1	2	0	0	4	3	1	0	1	1	4	0	1	3	0	4	4	4	1	3	3	3	2	1	4	2	-9	2	1	1	3	2	4
406	BGVCOL_15061586	1	3	1	-9	3	2	4	1	1	2	1	1	3	4	4	1	2	0	0	4	3	1	0	1	1	4	0	1	3	0	4	4	4	1	3	3	3	2	1	4	2	2	2	1	-9	3	2	4
407	BGVCOL_15061588	1	3	2	2	2	3	4	0	0	2	1	0	4	4	4	3	3	0	0	4	4	0	2	0	1	3	1	1	3	1	3	4	4	1	2	4	4	3	3	3	1	4	2	2	0	2	1	4
408	BGVCOL_15062133	1	3	2	2	-9	4	3	0	0	3	0	0	2	4	4	3	0	0	0	4	4	0	1	0	0	4	0	0	4	0	4	3	2	3	1	2	2	3	4	4	3	4	3	1	1	3	1	4
409	BGVCOL_15061600	0	4	-9	4	2	4	3	0	0	3	0	0	1	4	4	1	0	0	0	4	4	0	1	0	0	4	0	2	3	0	4	4	3	3	1	-9	-9	4	4	4	4	4	3	1	2	3	2	4
410	BGVCOL_15061601	0	4	0	4	2	4	3	0	0	1	0	0	3	3	3	2	0	0	0	4	4	0	2	0	0	4	0	2	3	0	4	3	2	1	3	4	4	3	4	4	3	4	4	2	2	2	3	4
411	BGVCOL_15061602	0	4	0	4	3	4	3	0	0	3	1	0	3	4	4	1	2	0	0	4	4	0	1	0	0	4	1	1	3	0	3	3	3	1	3	3	3	2	-9	4	3	3	-9	1	0	-9	0	4
412	BGVCOL_15061603	0	4	0	4	3	4	3	0	0	3	1	0	4	4	4	3	1	0	0	4	4	0	0	0	0	4	0	1	4	0	4	4	3	1	3	4	4	3	3	4	2	4	3	2	0	2	1	4
413	BGVCOL_15061604	1	3	1	3	1	4	3	1	1	2	0	0	3	3	4	0	2	1	1	4	4	0	3	0	0	4	0	1	4	0	3	4	3	1	2	1	1	3	4	4	4	3	2	0	2	4	2	3
414	BGVCOL_15061605	0	4	0	4	2	4	4	0	0	1	2	0	3	2	3	1	1	1	1	4	4	0	0	0	1	3	1	0	4	1	4	3	3	3	1	3	3	2	2	3	3	4	3	1	2	3	3	3
415	BGVCOL_15061607	0	4	0	4	2	4	3	0	0	1	0	0	3	3	3	2	0	0	0	4	4	0	2	0	0	4	0	2	3	0	4	3	2	1	3	4	4	3	4	4	3	4	4	2	2	2	3	4
416	BGVCOL_15061608	1	3	1	3	3	2	4	1	1	2	1	1	3	4	4	1	2	0	0	4	3	1	0	1	1	4	0	1	3	0	4	4	4	1	3	3	3	2	1	4	2	-9	2	1	1	3	2	4
417	BGVCOL_15061609	0	4	0	4	3	4	3	0	0	3	1	0	4	4	4	3	1	0	0	4	4	0	0	0	0	4	0	1	4	0	4	4	3	1	3	4	4	3	3	4	2	4	3	2	0	2	1	4
418	BGVCOL_15061610	0	4	0	4	2	4	3	0	0	1	0	0	3	3	3	2	0	0	0	4	4	0	2	0	0	4	0	2	3	0	4	3	2	1	-9	4	4	3	4	4	3	4	4	2	2	2	3	4
419	BGVCOL_15061612	1	3	1	3	4	4	3	0	0	2	3	0	3	4	4	3	1	0	0	4	3	1	0	0	0	4	0	2	4	0	4	3	4	1	3	4	4	3	3	4	3	4	1	0	0	4	0	4
420	BGVCOL_15061613	0	4	0	4	0	3	4	0	2	2	1	0	1	3	4	1	1	1	1	4	4	0	1	0	1	3	1	2	3	0	4	-9	4	3	1	4	4	2	3	2	4	4	3	1	2	3	3	3
421	BGVCOL_15061960	0	4	0	4	1	4	3	0	0	1	0	0	4	3	3	3	1	0	0	4	4	0	1	1	0	4	0	3	3	0	4	3	2	2	2	4	4	3	4	4	3	4	2	1	1	3	1	4
422	BGVCOL_15061614	0	4	0	4	0	3	4	0	2	2	1	0	1	3	4	1	1	1	1	4	4	0	1	0	1	3	1	2	3	0	4	-9	4	3	1	4	4	2	3	2	4	4	3	1	2	3	3	3
423	BGVCOL_15061961	0	4	0	4	3	4	3	0	0	3	1	0	4	4	4	3	1	0	0	4	4	0	0	0	0	4	0	1	4	0	4	4	3	1	3	4	4	3	3	4	2	4	3	2	0	2	1	4
424	BGVCOL_15062136	0	4	0	4	3	4	2	0	0	1	2	0	3	4	4	3	0	1	3	4	4	0	0	1	1	4	0	0	4	0	4	2	3	3	1	4	4	2	4	4	3	4	2	0	0	4	0	4
425	BGVCOL_15062137	0	4	0	4	2	4	3	0	0	0	0	0	4	3	3	4	2	0	0	4	3	1	0	0	0	4	0	2	3	0	4	3	2	2	2	4	4	3	4	4	2	4	2	1	1	3	1	4
426	BGVCOL_15061619	0	4	0	4	2	4	3	0	0	0	0	0	4	3	3	4	2	0	0	4	3	1	0	0	0	4	0	2	3	0	4	3	2	2	2	4	4	3	4	4	2	4	2	1	1	3	1	4
427	BGVCOL_15061621	0	4	0	4	4	4	4	0	0	4	3	0	3	-9	3	1	0	0	1	4	4	0	1	0	0	4	1	0	4	0	4	4	3	1	3	4	4	3	3	4	3	4	3	1	1	2	3	4
428	BGVCOL_15061622	0	-9	-9	4	4	4	-9	0	0	2	1	0	4	4	4	2	0	0	0	4	3	1	2	1	0	4	0	2	-9	0	4	3	3	1	3	-9	-9	3	3	4	-9	4	2	1	-9	3	1	4
429	BGVCOL_15061623	0	4	0	4	4	4	4	0	0	-9	1	0	4	4	4	2	0	0	0	4	4	0	2	1	0	4	0	2	2	0	4	4	3	1	3	4	4	3	4	4	4	4	2	1	1	3	1	4
430	BGVCOL_15061624	0	4	0	4	3	4	3	0	0	3	1	0	4	4	4	3	1	0	0	4	4	0	-9	0	0	4	0	1	4	0	4	4	3	1	3	4	4	3	3	4	-9	4	3	2	0	2	1	4
431	BGVCOL_15062138	0	4	0	4	3	4	3	0	0	3	1	0	4	4	4	3	1	0	0	4	4	0	-9	0	0	4	0	1	-9	0	4	4	3	1	3	4	4	3	3	4	3	4	3	2	0	2	1	4
432	BGVCOL_15061626	0	4	0	4	2	4	3	0	0	2	2	0	4	3	2	2	1	0	1	-9	4	0	2	1	0	4	0	2	3	0	4	3	3	1	2	4	4	3	4	4	4	4	2	0	2	-9	2	4
433	BGVCOL_15061627	0	4	0	4	4	4	4	0	0	1	-9	0	4	4	4	3	1	0	0	4	4	0	1	1	0	4	0	2	3	0	4	4	2	2	2	4	4	2	4	4	4	4	2	2	0	2	0	4
434	BGVCOL_15061628	0	4	0	4	0	4	4	0	0	1	2	0	2	1	4	2	1	0	0	4	2	2	1	1	1	4	0	1	4	0	4	3	3	2	2	4	4	2	4	4	3	4	4	3	1	1	2	4
435	BGVCOL_15061629	1	3	1	3	3	4	3	0	0	-9	2	0	3	4	4	1	0	0	0	4	2	2	1	2	0	4	0	1	4	0	4	2	3	1	3	3	3	2	2	4	3	4	3	0	0	4	0	4
436	BGVCOL_15061630	1	3	1	3	3	4	4	0	0	3	1	0	2	3	3	2	0	0	0	3	4	0	1	2	0	4	0	0	4	0	4	3	2	2	2	3	3	1	3	4	3	4	3	1	1	3	1	4
437	BGVCOL_15061631	1	3	1	3	3	4	4	0	0	3	1	0	2	3	3	2	0	0	0	3	4	0	1	2	0	4	0	0	4	0	4	3	2	2	2	3	3	1	3	4	3	4	3	1	1	3	1	4
438	BGVCOL_15061632	0	4	0	4	0	3	4	0	2	2	1	0	1	3	4	1	1	1	1	4	4	0	1	0	1	3	1	2	3	0	4	-9	4	3	1	4	4	2	3	2	4	4	3	1	2	3	3	3
439	BGVCOL_15062139	1	3	1	3	2	4	4	0	0	3	2	0	2	3	4	2	1	0	0	4	3	1	1	0	0	4	0	0	4	0	4	2	3	3	1	2	2	3	4	4	4	4	3	0	1	4	1	4
440	BGVCOL_15061633	0	4	2	2	2	4	4	1	-9	3	1	0	3	4	4	2	2	0	2	4	4	0	2	0	1	3	1	2	4	0	3	4	3	1	3	4	4	2	3	4	2	3	2	1	1	3	1	4
441	BGVCOL_15061634	0	4	0	4	2	4	3	0	0	1	0	0	3	3	3	2	0	0	0	4	4	0	2	0	0	4	0	2	3	0	4	3	2	1	-9	4	4	3	4	4	3	4	4	2	2	2	3	4
442	BGVCOL_15061962	1	3	2	2	1	3	4	0	1	-9	2	0	4	4	4	2	2	0	1	4	4	0	2	1	1	4	0	1	3	1	3	3	2	2	1	4	4	3	3	4	2	3	2	2	0	2	1	4
443	BGVCOL_15061637	0	4	0	4	4	4	4	0	0	2	1	0	4	4	4	2	0	0	0	4	4	0	2	1	0	4	0	2	2	0	4	4	3	1	3	4	4	3	4	4	4	4	2	1	1	3	1	4
444	BGVCOL_15061638	0	4	0	4	4	4	4	0	0	2	1	0	4	4	4	2	0	0	0	4	4	0	2	1	0	4	0	2	2	0	4	4	3	1	3	4	4	3	4	4	4	4	2	1	1	3	1	4
445	BGVCOL_15061639	1	4	1	3	2	4	4	0	1	1	0	0	4	4	4	2	3	1	1	4	4	0	1	0	0	3	2	3	3	0	4	-9	3	3	1	3	3	3	4	3	3	4	1	1	0	3	0	4
446	BGVCOL_15061640	0	4	0	4	3	4	4	0	0	2	1	0	4	3	3	1	1	0	0	4	4	0	3	1	0	4	0	3	4	0	4	3	2	1	3	4	4	2	4	4	4	4	2	1	1	3	2	4
447	BGVCOL_15061641	1	4	1	3	2	4	4	0	1	1	0	0	4	4	4	2	3	1	1	4	4	0	1	0	0	3	2	3	3	0	4	2	3	3	1	3	3	3	4	3	3	4	1	1	0	3	0	4
448	BGVCOL_15061642	0	4	0	4	4	4	4	0	0	2	1	0	4	4	4	2	0	0	0	4	4	0	2	1	0	4	0	2	2	0	4	4	3	1	3	4	4	3	4	4	4	4	2	1	1	3	1	4
449	BGVCOL_15061645	0	4	0	4	3	4	4	0	0	2	1	0	4	3	3	1	1	0	0	4	4	0	3	1	0	4	0	3	4	0	-9	3	2	1	-9	4	4	2	4	4	4	4	2	1	1	3	2	4
450	BGVCOL_15061963	0	4	0	4	2	4	3	0	0	0	0	0	4	3	3	4	2	0	0	4	3	1	0	0	0	4	0	2	3	0	4	3	2	2	2	4	4	3	4	4	2	4	2	1	1	3	1	4
451	BGVCOL_15061646	0	4	0	4	3	4	4	0	1	3	0	1	2	4	4	1	3	0	1	4	4	0	1	0	0	4	1	3	2	0	4	2	3	3	1	3	3	2	3	4	2	4	1	1	0	3	0	4
452	BGVCOL_15061647	0	4	0	4	4	4	4	0	0	2	1	0	4	4	4	2	0	0	0	4	4	0	2	1	0	4	0	2	2	0	4	4	3	1	-9	4	4	3	4	4	4	4	2	1	1	3	1	4
453	BGVCOL_15061648	0	4	0	4	2	4	3	0	0	1	0	0	3	3	3	1	0	0	0	4	4	0	3	1	0	4	0	2	3	0	4	2	1	1	3	4	4	4	4	4	3	4	2	1	1	3	2	4
454	BGVCOL_15061649	0	4	1	3	1	3	4	0	1	2	1	0	3	3	3	3	1	1	2	4	4	0	1	1	1	3	1	1	3	0	4	4	3	1	2	3	3	4	2	4	1	4	3	0	3	4	2	3
455	BGVCOL_15061650	1	3	2	2	2	4	4	0	1	1	1	1	3	4	4	1	4	0	2	4	4	0	2	0	1	3	1	1	4	0	4	2	4	2	2	4	4	3	4	4	2	3	1	0	0	4	0	4
456	BGVCOL_15061651	1	3	1	3	2	4	3	0	0	2	1	0	4	4	4	2	1	0	0	4	3	1	1	0	1	4	0	0	4	0	4	3	2	1	2	3	3	3	3	4	3	4	3	2	0	2	1	4
457	494_And_BGVCOL_15061652	0	4	0	4	0	3	4	0	-9	2	1	0	1	3	4	1	1	1	1	4	4	0	1	0	1	3	1	2	3	0	4	3	4	3	1	4	4	2	3	-9	4	4	-9	1	-9	3	3	3
458	BGVCOL_15061653	0	4	0	4	3	4	3	0	0	2	1	0	4	3	3	3	0	0	1	4	4	0	1	1	0	4	0	2	3	0	4	2	1	0	4	4	4	3	4	4	3	4	2	1	1	3	2	4
459	BGVCOL_15061654	0	4	0	4	0	3	4	0	2	2	1	0	1	3	4	1	-9	1	1	4	4	0	1	0	1	3	1	2	3	0	4	2	4	3	1	4	4	2	3	2	4	4	3	1	2	3	3	3
460	BGVCOL_15061655	2	4	2	2	2	4	4	0	1	3	2	0	2	3	4	0	0	0	1	3	4	0	1	0	2	4	0	2	3	0	3	4	2	2	2	4	3	2	3	4	2	3	3	0	1	4	3	4
461	BGVCOL_15061656	0	4	1	3	3	3	4	2	2	4	0	1	4	3	3	2	2	0	1	4	4	0	2	1	0	4	0	1	4	1	4	4	2	2	2	3	3	1	4	4	3	4	-9	0	1	4	1	4
462	BGVCOL_15061658	0	4	-9	4	-9	3	4	0	2	2	-9	0	1	3	4	1	1	1	1	4	4	0	1	0	1	3	1	2	3	0	-9	3	4	3	1	4	4	2	3	-9	-9	4	3	1	2	3	3	3
463	BGVCOL_15061659	1	3	1	3	3	2	4	1	-9	2	1	1	3	4	4	1	2	0	0	4	3	1	0	1	1	4	0	1	3	0	4	4	4	1	-9	3	3	2	1	4	2	-9	2	1	1	3	2	4
464	BGVCOL_15061661	0	4	0	4	0	3	4	0	2	2	1	0	1	3	4	1	1	1	1	4	4	0	1	0	1	3	1	2	3	0	4	-9	4	3	1	4	4	2	3	2	4	4	3	1	2	3	3	3
465	BGVCOL_15061662	1	3	1	3	2	4	4	0	0	3	0	0	2	4	4	3	0	0	0	4	4	0	2	0	0	3	0	1	4	1	4	4	3	3	1	3	3	2	3	4	4	3	4	1	1	2	2	4
466	BGVCOL_15062357	0	4	0	4	3	4	3	0	0	3	1	0	4	4	4	3	1	0	0	4	4	0	0	0	0	4	0	1	4	0	4	4	3	1	3	4	4	3	3	4	2	4	3	2	0	2	1	4
467	BGVCOL_15062142	0	4	0	4	2	4	3	0	1	3	1	2	3	3	4	3	1	1	1	3	4	0	1	4	0	4	0	0	4	1	3	4	1	3	1	2	2	2	3	3	2	4	4	3	1	1	2	3
468	BGVCOL_15061665	0	4	0	4	2	4	3	0	1	3	1	2	3	3	4	3	1	1	1	3	4	0	1	4	0	4	0	0	4	1	3	4	1	3	1	2	2	2	3	3	2	4	4	3	1	1	2	3
469	BGVCOL_15061666	1	3	1	3	4	4	4	0	0	1	2	0	3	3	3	1	1	0	0	4	4	0	0	1	0	4	1	1	4	0	4	4	2	2	2	3	3	2	2	4	3	4	3	1	0	2	2	4
470	BGVCOL_15061668	0	4	0	4	2	4	3	0	1	3	1	2	3	3	4	3	1	1	1	3	4	0	1	4	0	4	0	0	4	1	3	4	1	3	1	2	2	2	3	3	2	4	4	3	1	1	2	3
471	BGVCOL_15062143	0	4	0	4	2	4	3	0	0	2	1	0	4	3	3	2	0	0	0	4	4	0	1	1	0	4	1	1	3	0	4	3	1	1	3	4	4	3	3	4	3	4	2	1	1	3	2	4
472	BGVCOL_15061667	0	4	0	4	2	4	3	0	0	2	1	0	4	3	3	2	0	0	0	4	4	0	1	1	0	4	1	1	3	0	4	3	1	1	3	4	4	3	3	4	3	4	2	1	1	3	2	4
473	BGVCOL_15061669	0	4	0	4	1	4	3	0	0	2	1	0	2	3	3	2	0	0	0	4	4	0	1	0	0	4	0	0	4	0	4	3	1	1	3	4	4	2	3	4	3	4	2	1	1	3	4	4
474	BGVCOL_15061670	1	4	1	3	2	4	4	0	1	1	0	0	4	4	4	2	3	1	1	4	4	0	1	0	0	3	2	3	3	0	4	2	3	3	1	3	3	3	4	3	3	4	1	1	0	3	0	4
475	BGVCOL_15061671	0	4	0	4	2	4	3	0	0	1	0	0	3	3	3	1	0	0	0	4	4	0	3	1	0	4	0	2	3	0	4	2	1	1	3	4	4	4	4	4	3	4	2	1	1	3	2	4
476	BGVCOL_15061673	1	3	1	3	2	3	4	0	1	3	0	0	2	4	4	2	2	-9	0	4	3	1	1	1	1	4	1	1	4	0	4	2	3	-9	2	4	4	1	4	-9	3	3	2	1	0	3	0	4
477	BGVCOL_15061676	0	4	0	4	2	4	3	0	0	1	0	0	3	3	3	2	0	0	0	4	4	0	2	0	0	4	0	2	3	0	4	3	2	1	3	4	4	3	4	4	3	4	4	2	2	2	3	4
478	BGVCOL_15061677	0	4	0	4	2	4	3	0	0	0	0	0	4	3	3	4	2	0	0	4	3	1	0	0	0	4	0	2	3	0	4	3	2	2	2	4	4	3	4	4	2	4	2	1	1	3	1	4
479	BGVCOL_15061678	0	4	0	4	2	4	3	0	0	0	0	0	4	3	3	4	2	0	0	4	3	1	0	0	0	4	0	2	3	0	4	3	2	2	2	4	4	3	4	4	2	4	2	1	1	3	1	4
480	BGVCOL_15061679	0	4	0	4	3	4	3	0	0	1	1	0	4	3	3	4	1	0	0	4	4	0	0	1	0	4	0	1	4	0	4	4	4	0	4	4	4	3	4	4	2	4	2	1	1	3	2	4
481	BGVCOL_15061680	1	4	1	3	2	4	4	0	1	1	0	0	4	4	4	2	3	1	1	4	4	0	1	0	0	3	2	3	3	0	4	2	3	3	1	3	3	3	4	3	3	4	1	1	0	3	0	4
482	BGVCOL_15061682	0	4	0	4	4	4	4	0	0	2	1	0	4	4	4	2	0	0	0	4	4	0	2	1	0	4	0	2	2	0	4	4	3	1	3	4	4	3	4	4	4	4	2	1	1	3	1	4
483	BGVCOL_15061683	0	4	0	4	2	4	3	0	0	1	0	0	3	3	3	2	0	0	0	4	4	0	2	0	0	4	0	2	3	0	4	3	2	1	3	4	4	3	4	4	3	4	4	2	2	2	3	4
484	BGVCOL_15061684	0	4	1	3	-9	3	3	1	1	2	1	0	4	3	3	1	2	1	1	4	4	0	3	2	1	4	0	3	2	0	4	3	4	2	1	3	3	3	4	4	2	4	1	0	1	4	0	4
485	BGVCOL_15061685	0	4	0	4	2	4	3	0	0	2	1	0	4	3	3	2	0	0	0	4	4	0	1	1	0	4	1	1	3	0	4	3	1	1	3	4	4	3	3	4	3	4	2	1	1	3	2	4
486	BGVCOL_15061686	0	4	0	4	2	4	3	0	0	1	0	0	3	3	3	2	0	0	0	4	4	0	2	0	0	4	0	2	3	0	4	3	2	1	3	4	4	3	4	4	3	4	4	2	2	2	3	4
487	BGVCOL_15061687	0	4	0	4	3	4	4	0	0	0	1	0	3	4	4	2	0	0	0	4	4	0	2	1	0	4	0	2	2	0	4	4	4	1	3	4	4	2	4	4	3	4	2	1	1	3	1	4
488	BGVCOL_15061702	0	4	0	4	3	4	4	0	0	2	1	0	4	3	3	1	1	0	0	4	4	0	3	1	0	4	0	3	4	0	4	3	2	1	3	4	4	2	4	4	4	4	2	1	1	3	2	4
489	BGVCOL_15061688	0	4	0	4	2	4	3	0	0	1	0	0	3	3	3	2	0	0	0	4	4	0	2	0	0	4	0	2	3	0	4	3	2	1	3	4	4	3	4	4	3	4	4	2	2	2	3	4
490	BGVCOL_15062144	0	4	0	4	3	4	3	0	0	3	1	0	4	4	4	3	1	0	0	4	4	0	0	0	0	4	0	1	4	0	4	4	3	1	3	4	4	3	3	4	2	4	3	2	0	2	1	4
491	BGVCOL_15061689	0	4	0	4	2	4	3	0	0	0	0	0	4	3	3	4	2	0	0	4	3	1	0	0	0	4	0	2	3	0	4	3	2	2	2	4	4	3	4	4	2	4	2	1	1	3	1	4
492	BGVCOL_15061690	0	4	0	4	2	4	3	0	0	0	0	0	4	3	3	4	2	0	0	4	3	1	0	0	0	4	0	2	3	0	4	3	2	2	2	4	4	3	4	4	2	4	2	1	1	3	1	4
493	BGVCOL_15062145	0	4	0	4	3	4	3	0	0	2	0	0	3	4	4	3	0	0	0	4	4	0	1	1	0	4	0	3	3	0	4	4	3	1	3	4	4	4	4	4	3	4	2	1	1	3	1	4
494	BGVCOL_15061699	0	4	0	4	2	4	3	0	0	0	0	0	4	3	3	4	2	0	0	4	3	1	0	0	0	4	0	2	3	0	4	3	2	2	2	4	4	3	4	4	2	4	2	1	1	3	1	4
495	BGVCOL_15061700	0	4	0	4	2	4	4	-9	0	1	0	1	4	2	2	1	0	0	0	3	3	1	0	1	1	4	0	1	3	0	4	3	2	2	2	4	4	0	2	3	-9	4	3	1	2	3	3	4
496	BGVCOL_15061701	0	4	0	4	2	4	3	0	0	0	0	0	4	3	3	4	2	0	0	4	3	1	0	0	0	4	0	2	3	0	-9	3	2	2	2	4	4	3	4	4	2	4	2	1	1	3	1	4
497	BGVCOL_15061703	0	4	0	4	2	4	3	0	0	1	0	0	3	3	3	1	0	0	0	4	4	0	3	1	0	4	0	2	3	0	4	2	1	1	3	4	4	4	4	4	3	4	2	1	1	3	2	4
498	BGVCOL_15061704	0	4	0	4	4	4	4	0	0	2	1	0	4	4	4	2	0	0	0	4	4	0	2	1	0	4	0	2	2	0	4	4	3	1	3	4	4	3	4	4	4	4	2	1	1	3	1	4
499	BGVCOL_15061706	2	3	2	2	2	3	4	0	0	3	1	0	2	4	4	0	2	1	1	4	2	2	1	1	1	3	0	1	4	1	4	2	4	4	0	4	4	1	2	2	3	4	1	0	0	4	0	4
500	BGVCOL_15061707	0	4	0	4	3	4	3	0	0	2	0	0	3	4	4	3	0	0	0	4	4	0	1	1	0	4	0	3	3	0	-9	4	3	1	3	4	4	4	4	4	3	4	2	1	1	3	1	4
501	BGVCOL_15061708	0	4	-9	2	2	4	4	1	2	3	1	0	3	4	4	2	2	0	2	4	4	0	2	0	1	3	1	2	4	0	3	4	3	1	3	4	4	2	3	4	2	3	2	1	1	3	1	4
502	BGVCOL_15062146	1	3	1	3	3	4	4	0	0	3	1	0	2	3	3	2	0	0	0	3	4	0	1	2	0	4	0	0	4	0	4	3	2	2	2	3	3	1	3	4	3	4	3	1	1	3	1	4
503	BGVCOL_15061709	0	4	0	4	1	4	3	0	0	2	1	0	2	-9	3	2	0	0	0	4	4	0	1	0	0	4	0	0	4	0	4	3	1	1	3	4	4	2	3	4	3	4	2	1	1	3	4	4
504	BGVCOL_15061710	1	3	1	3	3	4	4	0	0	3	1	0	2	3	3	2	0	0	0	3	4	0	1	2	0	4	0	0	4	0	4	3	2	2	2	3	3	1	3	4	3	4	3	1	1	3	1	4
505	BGVCOL_15061712	1	3	1	3	2	4	4	0	0	3	0	0	2	4	4	3	0	0	0	4	4	0	2	0	0	3	0	1	4	1	4	4	3	3	1	3	3	2	3	4	4	-9	4	1	1	2	2	4
506	BGVCOL_15062369	1	3	1	3	2	4	4	0	0	3	2	0	2	3	4	-9	1	0	0	4	3	1	1	0	0	4	0	0	4	0	4	2	3	3	1	2	2	3	4	4	4	4	3	0	1	4	1	4
507	BGVCOL_15061713	0	4	0	4	4	4	4	0	0	2	1	0	4	4	4	2	0	0	0	4	4	0	2	1	0	4	0	2	2	0	4	4	3	1	3	4	4	3	4	4	4	4	2	1	1	3	1	4
508	BGVCOL_15061714	1	3	1	3	2	4	4	0	0	3	2	0	2	3	4	2	1	0	0	4	3	1	1	0	0	4	0	0	4	0	4	2	3	3	1	2	2	3	4	4	4	4	3	0	1	4	1	4
509	BGVCOL_15062147	1	3	1	3	2	4	4	0	0	3	2	0	2	3	4	2	1	0	0	4	3	1	1	0	0	4	0	0	4	0	4	2	3	3	1	2	2	3	4	4	4	4	3	0	1	4	1	4
510	BGVCOL_15061717	0	4	0	4	4	4	4	0	0	1	1	0	4	4	4	3	1	0	0	4	3	1	1	1	0	4	0	4	2	0	4	4	3	1	3	4	4	4	4	4	3	4	2	1	1	3	1	4
511	BGVCOL_15061718	1	3	1	3	2	4	4	0	0	3	0	0	2	4	4	3	0	0	0	4	4	0	2	0	0	3	0	1	4	1	4	4	3	3	1	3	3	2	3	4	4	3	4	1	1	2	2	4
512	BGVCOL_15061964	0	4	0	4	3	4	4	0	1	3	0	1	2	4	4	1	3	0	1	4	4	0	1	0	0	4	1	3	2	0	-9	-9	3	3	1	3	3	2	3	4	2	4	1	1	0	3	0	4
513	BGVCOL_15061719	0	4	0	4	3	4	4	0	1	3	0	1	2	4	4	1	3	0	1	4	4	0	1	0	0	4	1	3	2	0	4	2	3	3	1	3	3	2	3	4	2	4	1	1	0	3	0	4
514	BGVCOL_15061720	1	3	1	3	2	4	4	0	0	3	2	0	2	-9	4	2	1	0	0	4	3	1	1	0	0	4	0	0	4	0	4	-9	3	3	1	2	2	3	4	4	4	4	2	0	0	4	0	4
515	BGVCOL_15062358	0	4	0	4	2	4	3	0	0	0	0	0	4	3	3	4	2	0	0	4	3	1	0	0	0	4	0	2	3	0	4	3	2	2	2	4	4	3	4	4	-9	4	2	1	1	3	1	4
516	BGVCOL_15061721	0	4	0	4	4	4	4	0	0	4	3	0	3	3	3	1	0	0	1	4	4	0	1	0	0	4	1	0	4	0	-9	4	3	1	3	4	4	3	3	4	3	4	3	1	1	2	3	4
517	BGVCOL_15061722	0	4	0	4	3	4	3	0	0	3	2	0	2	3	-9	1	0	0	1	4	4	0	1	0	0	4	1	1	3	0	4	4	3	-9	2	4	4	3	3	4	3	4	3	1	1	2	2	4
518	BGVCOL_15061723	0	4	0	4	4	4	4	0	0	4	3	0	3	3	3	1	0	0	1	4	4	0	1	0	0	4	1	0	4	0	4	4	3	1	3	4	4	3	3	4	3	4	3	1	1	2	3	4
519	BGVCOL_15061724	1	3	1	3	3	4	3	0	0	3	1	0	3	3	-9	1	0	0	1	4	3	1	1	0	0	4	1	1	4	0	4	3	2	1	2	3	3	4	3	4	-9	4	4	1	1	2	2	4
520	BGVCOL_15062149	1	3	1	3	2	4	4	0	0	3	2	0	2	3	4	2	1	0	0	4	3	1	1	0	0	4	0	0	4	0	4	2	3	3	1	2	2	3	4	4	4	4	3	0	1	4	1	4
521	BGVCOL_15061725	1	3	1	3	2	4	4	0	0	-9	2	0	2	-9	4	-9	1	0	0	4	3	1	1	0	0	4	0	0	4	0	4	2	3	3	1	2	2	3	4	4	4	4	3	0	1	4	1	4
522	BGVCOL_15061726	1	4	1	4	2	4	4	0	0	2	0	0	3	1	3	1	1	1	1	4	4	0	2	0	1	3	1	3	3	0	4	3	2	3	1	3	3	4	3	2	4	3	3	1	2	3	2	3
523	BGVCOL_15061729	1	3	1	3	2	4	2	0	0	3	1	0	3	4	4	1	0	0	0	4	3	1	1	0	0	4	0	1	4	0	4	3	2	2	2	3	3	4	3	4	2	4	4	1	1	3	2	4
524	BGVCOL_15061730	1	3	1	3	2	4	2	0	0	3	1	0	3	4	4	1	0	0	0	4	3	1	1	0	0	4	0	1	4	0	4	3	2	2	2	3	3	4	3	4	2	4	4	1	1	3	2	4
525	BGVCOL_15061731	0	4	0	4	2	4	3	0	0	0	0	0	4	3	3	4	2	0	0	4	3	1	0	0	0	4	0	2	3	0	4	3	2	2	2	4	4	3	4	4	2	4	2	1	1	3	1	4
526	BGVCOL_15061733	0	4	0	4	2	4	3	0	0	0	0	0	4	3	3	4	2	0	0	4	3	1	0	0	0	4	0	2	3	0	4	3	2	2	2	4	4	3	4	4	2	4	2	1	1	3	1	4
527	BGVCOL_15061734	0	4	0	4	2	4	3	0	0	0	0	0	4	3	3	4	2	0	0	4	3	1	0	0	0	4	0	2	3	0	4	3	2	2	2	4	4	3	4	4	2	4	2	1	1	3	1	4
528	BGVCOL_15061735	1	3	1	3	2	4	4	0	0	3	2	0	2	3	4	-9	1	0	0	4	3	1	1	0	0	4	0	0	4	0	4	2	3	3	1	2	2	3	4	4	4	4	3	0	1	4	1	4
529	BGVCOL_15062150	0	4	0	4	2	4	4	0	0	1	2	0	2	3	4	2	0	0	0	3	4	0	0	0	0	4	1	1	3	0	4	2	-9	1	1	4	4	2	3	4	4	4	3	1	1	3	3	4
530	BGVCOL_15062151	1	3	1	3	3	4	3	0	0	2	1	0	3	3	3	2	0	0	0	4	3	1	1	0	1	4	0	2	3	0	4	3	2	2	1	2	2	4	3	4	3	4	4	1	2	3	2	4
531	BGVCOL_15061736	1	3	1	3	2	4	2	0	0	3	1	0	3	4	4	1	0	0	0	4	3	1	1	0	0	4	0	1	4	0	4	3	2	2	2	3	3	4	3	4	2	4	4	1	1	3	2	4
532	BGVCOL_15061737	1	3	1	3	2	4	2	0	0	3	1	0	3	4	4	1	0	0	0	4	3	1	1	0	0	4	0	1	4	0	4	3	2	2	2	3	3	4	3	4	2	4	4	1	1	3	2	4
533	BGVCOL_15062152	0	4	0	4	2	4	3	0	0	0	0	0	4	3	3	4	2	0	0	4	3	1	0	0	0	4	0	2	3	0	4	3	-9	2	2	4	4	3	4	4	2	4	2	1	1	3	1	4
534	BGVCOL_15061738	0	4	0	4	2	4	3	0	0	0	0	0	4	3	3	4	2	0	0	4	3	1	0	0	0	4	0	2	3	0	4	3	2	2	2	4	4	3	4	4	2	4	2	1	1	3	1	4
535	BGVCOL_15061740	1	3	2	2	1	4	3	0	0	3	0	0	2	2	4	3	1	0	0	4	3	1	1	1	0	4	0	0	4	0	4	3	3	2	2	3	3	2	4	4	3	4	4	1	2	3	2	4
536	BGVCOL_15062153	0	4	0	4	2	4	3	0	0	0	0	0	4	3	3	4	2	0	0	4	3	1	0	0	0	4	0	2	3	0	4	3	2	2	2	4	4	3	4	4	2	4	2	1	1	3	1	4
537	BGVCOL_15061742	0	4	0	4	3	4	4	0	1	-9	0	1	2	4	4	2	2	0	1	4	4	0	0	0	0	4	0	1	3	0	4	-9	3	3	1	4	4	2	3	4	3	4	1	1	0	3	0	4
538	BGVCOL_15061744	1	3	2	2	1	4	4	0	1	1	1	0	2	4	4	2	3	0	0	4	3	1	3	1	1	3	0	1	3	1	3	3	3	2	1	4	4	3	3	4	3	4	3	2	1	2	1	4
539	BGVCOL_15061965	0	4	0	4	3	4	4	0	1	1	1	1	3	4	4	2	-9	0	1	4	4	0	1	0	0	4	1	2	3	0	4	2	3	-9	1	3	3	1	3	4	3	4	1	1	0	3	0	4
540	BGVCOL_15061747	0	4	0	4	3	4	4	0	1	3	0	1	2	4	4	1	3	0	1	4	4	0	1	0	0	4	1	3	2	0	-9	2	3	3	1	3	3	2	3	4	2	4	1	1	0	3	0	4
541	BGVCOL_15061751	1	3	1	3	3	2	4	1	2	-9	1	1	3	4	4	1	2	0	0	4	3	1	0	1	1	4	0	1	3	0	4	4	4	1	3	3	3	2	1	4	2	2	2	1	1	3	2	4
542	BGVCOL_15061752	1	3	2	2	1	4	3	0	0	3	0	0	2	2	4	3	1	0	0	4	3	1	1	1	0	4	0	0	4	0	4	3	3	2	2	3	3	2	4	4	3	4	4	1	2	3	2	4
543	BGVCOL_15061753	0	4	0	4	2	4	3	0	0	0	0	0	4	3	3	4	2	0	0	4	3	1	0	0	0	4	0	2	3	0	4	3	2	2	2	4	4	3	4	4	2	4	2	1	1	3	1	4
544	BGVCOL_15061754	0	4	-9	2	1	3	4	1	0	2	1	0	4	4	4	1	2	0	1	4	4	0	2	1	0	4	0	1	3	1	2	4	1	1	3	4	4	3	4	3	3	4	3	3	0	1	1	4
545	BGVCOL_15061755	0	4	0	4	3	4	3	0	0	2	0	0	4	4	4	1	0	0	0	4	4	0	3	0	0	4	0	2	4	0	4	4	3	2	2	4	4	3	4	4	3	4	2	2	0	2	1	4
546	BGVCOL_15061756	0	4	0	4	3	4	3	0	0	2	0	0	4	4	4	1	0	0	0	4	4	0	3	0	0	4	0	2	4	0	4	4	3	2	2	4	4	3	4	4	3	4	2	2	0	2	1	4
547	BGVCOL_15061757	0	4	0	4	3	4	3	0	0	1	1	0	4	3	3	4	1	0	0	4	4	0	0	1	0	4	0	1	4	0	4	4	4	0	4	4	4	3	4	4	2	4	2	1	1	3	-9	4
548	BGVCOL_15061758	2	2	1	2	2	4	3	0	0	2	1	0	2	4	4	3	1	0	0	4	4	0	0	1	1	4	0	-9	4	0	4	3	2	2	1	4	4	2	3	4	3	4	2	1	1	3	1	4
549	BGVCOL_15061759	-9	2	2	2	2	4	3	0	0	3	1	0	2	4	4	3	1	0	0	4	4	0	0	1	1	4	0	0	4	0	4	3	2	2	1	4	4	2	3	4	3	4	2	1	1	3	1	4
550	BGVCOL_15061760	1	3	1	3	2	4	2	0	0	3	1	0	3	4	4	1	0	0	0	4	3	1	1	0	0	4	0	1	4	0	4	3	1	2	2	3	3	4	3	4	2	4	4	1	1	3	2	4
551	BGVCOL_15061761	0	4	0	4	3	4	4	0	1	3	0	1	2	4	4	1	3	0	1	4	4	0	1	0	0	4	1	3	2	0	4	2	3	3	1	3	3	2	3	4	2	4	1	1	0	3	0	4
552	BGVCOL_15061762	1	3	-9	2	-9	4	3	0	0	3	0	0	2	4	4	3	0	0	0	4	4	0	1	0	0	4	0	0	4	0	4	3	2	3	1	2	2	3	4	4	3	4	3	1	1	3	1	4
553	BGVCOL_15061763	0	4	0	4	3	4	3	0	0	1	1	0	4	3	3	4	1	0	0	4	4	0	0	1	0	4	0	1	4	0	4	4	4	0	4	4	4	3	4	4	2	4	2	1	1	3	1	4
554	BGVCOL_15061764	0	4	0	4	0	4	4	0	0	1	2	0	2	1	4	2	1	0	0	4	2	2	1	1	1	4	0	1	4	0	4	3	3	2	2	4	4	2	4	4	3	4	4	3	1	1	2	4
555	BGVCOL_15061765	0	4	0	4	0	4	4	0	0	1	2	0	2	1	4	2	1	0	0	4	2	2	1	1	1	4	0	1	4	0	4	3	3	2	2	4	4	2	4	4	3	4	4	3	1	1	2	4
556	BGVCOL_15061766	0	4	0	4	3	4	4	0	1	2	0	1	2	4	4	2	2	0	1	4	4	0	0	0	0	4	0	1	3	0	4	2	3	3	1	4	4	2	3	4	3	4	1	1	0	3	0	4
557	596_And_BGVCOL_15061767	0	4	0	4	2	4	4	0	0	1	2	0	3	3	3	4	1	0	0	4	3	1	0	1	0	4	0	2	3	0	4	3	3	2	2	4	4	3	4	4	2	4	2	0	2	4	2	4
558	BGVCOL_15061768	1	3	1	3	2	4	3	0	0	2	1	0	4	4	4	2	1	0	0	4	3	1	1	0	1	4	0	0	4	0	4	3	2	1	2	3	3	3	3	4	3	4	3	2	0	2	1	4
559	BGVCOL_15061769	0	4	0	4	3	4	4	0	0	3	2	0	3	4	4	3	2	0	0	4	3	1	0	0	0	4	1	2	3	0	4	3	2	2	2	3	3	4	4	4	4	4	0	0	0	4	1	4
560	BGVCOL_15061771	0	4	0	4	2	4	3	0	0	0	0	0	4	3	3	4	2	0	0	4	3	1	0	0	0	4	0	-9	3	0	4	3	2	2	2	4	4	3	4	4	2	4	2	1	1	3	1	4
561	BGVCOL_15061772	0	4	0	4	2	4	4	0	0	-9	2	0	3	3	3	4	1	0	0	4	3	1	0	1	0	4	0	2	3	0	4	3	3	2	2	4	4	3	4	4	2	4	2	0	2	4	2	4
562	BGVCOL_15061773	1	3	2	2	3	4	2	0	0	2	0	0	3	4	4	1	2	0	1	4	4	0	1	0	1	4	0	1	3	0	4	3	3	4	0	3	3	2	3	4	2	4	4	0	1	4	1	4
563	BGVCOL_15061966	1	3	1	3	2	4	3	0	0	3	2	0	3	4	4	2	1	0	0	4	3	1	0	0	1	4	0	1	4	0	4	3	3	3	0	2	2	4	3	4	2	4	3	0	1	4	1	4
564	BGVCOL_15061776	1	3	2	2	2	3	4	0	0	2	1	0	4	4	4	3	3	0	0	4	4	0	2	0	1	3	1	1	3	1	3	4	4	1	2	4	4	3	3	3	1	4	2	-9	0	2	1	4
565	BGVCOL_15061777	0	4	0	4	3	4	3	0	0	1	1	0	4	3	3	4	1	0	0	4	4	0	0	1	0	4	0	1	4	0	4	4	4	0	4	4	4	3	4	4	2	4	2	1	1	3	2	4
566	BGVCOL_15061778	0	4	0	4	2	4	3	0	0	0	0	0	4	3	3	4	2	0	0	4	3	1	0	0	0	4	0	2	3	0	4	3	2	2	2	4	4	3	4	4	2	4	2	1	1	3	1	4
567	BGVCOL_15061784	0	4	0	4	2	4	3	0	0	0	0	0	4	3	3	4	2	0	0	4	3	1	0	0	0	4	0	2	3	0	4	3	2	2	2	4	4	3	4	4	2	4	2	1	1	3	1	4
568	BGVCOL_15061785	0	4	0	4	4	4	4	0	0	0	0	0	4	4	4	3	1	0	0	4	4	0	1	1	0	4	0	2	2	0	4	4	1	2	2	4	4	2	4	4	4	4	2	2	0	2	0	4
569	BGVCOL_15062359	0	4	0	4	2	4	3	0	1	3	1	2	3	-9	4	3	1	1	1	3	4	0	1	4	0	4	0	0	4	1	3	4	1	3	1	2	2	2	3	3	2	4	4	3	1	1	2	3
570	BGVCOL_15062370	0	4	0	4	2	4	3	0	0	1	0	0	3	4	4	3	0	0	0	4	4	0	1	0	0	4	0	3	3	0	4	3	2	0	4	4	4	3	4	4	3	4	3	1	1	3	2	4
571	BGVCOL_15061788	1	3	1	3	3	4	2	0	0	2	1	0	2	4	4	3	2	0	0	4	3	1	0	0	1	4	0	0	4	0	4	3	4	3	1	4	4	2	4	4	3	4	3	0	1	4	1	4
572	BGVCOL_15061967	0	4	0	4	1	4	4	0	0	0	1	0	3	1	3	2	0	0	0	4	2	2	0	1	1	4	0	1	4	0	4	2	2	0	3	4	4	2	4	4	3	4	3	1	2	3	2	4
573	BGVCOL_15061789	1	3	2	2	2	3	4	0	0	2	1	0	4	4	4	3	3	0	0	4	4	0	2	0	1	3	1	1	3	1	3	4	4	1	2	4	4	3	3	3	1	4	2	2	0	2	1	4
574	BGVCOL_15061790	0	4	0	4	3	4	3	0	0	1	1	0	4	3	3	4	1	0	0	4	4	0	0	1	0	4	0	1	4	0	4	4	4	0	4	4	4	3	4	4	2	4	2	1	1	3	2	4
575	BGVCOL_15061792	1	3	2	2	2	3	4	0	0	2	1	0	4	4	4	3	3	0	0	4	4	0	2	0	1	3	1	1	3	1	3	4	4	1	2	4	4	3	3	3	1	4	2	2	0	2	1	4
576	BGVCOL_15061968	0	4	0	4	3	4	3	0	0	1	1	0	4	3	3	4	1	0	0	4	4	0	0	1	0	4	0	1	4	0	4	4	4	0	4	4	4	3	4	4	2	4	2	1	1	3	2	4
577	BGVCOL_15061795	1	3	1	3	3	4	4	0	0	3	1	0	2	3	3	2	0	0	0	3	4	0	1	2	0	4	0	0	4	0	4	3	2	2	2	3	3	1	3	4	3	4	3	1	1	3	1	4
578	BGVCOL_15061797	0	4	0	4	2	4	3	0	0	0	0	0	4	3	3	4	2	0	0	4	3	1	0	0	0	4	0	2	3	0	4	3	2	2	2	4	4	3	4	4	2	4	2	1	1	3	1	4
579	BGVCOL_15061798	0	4	0	4	-9	4	3	0	0	3	0	0	1	4	4	1	0	0	0	4	4	0	1	0	0	4	0	3	3	0	4	4	3	3	1	4	4	4	4	4	4	4	-9	1	-9	3	1	4
580	BGVCOL_15061799	0	4	0	4	3	4	3	0	0	1	1	0	4	3	3	4	1	0	0	4	4	0	0	1	0	4	0	1	4	0	4	4	4	0	4	4	4	3	4	4	2	4	2	1	1	3	2	4
581	BGVCOL_15061800	1	4	1	4	3	4	4	0	0	2	0	0	3	-9	4	0	1	0	0	3	4	0	2	1	0	4	0	1	4	0	3	4	3	0	-9	3	3	2	3	4	3	4	4	1	1	3	1	4
582	BGVCOL_15062360	1	4	1	4	1	3	4	0	1	3	2	0	2	4	4	1	2	1	1	3	4	0	0	1	0	2	0	1	4	1	4	-9	2	3	1	2	2	3	3	3	2	3	2	0	0	2	2	4
583	BGVCOL_15062361	0	4	0	4	4	4	3	0	0	2	1	0	4	4	4	2	0	0	0	4	4	0	2	0	0	4	0	0	4	0	4	3	2	1	3	4	4	3	4	4	3	4	2	1	1	3	1	4
584	BGVCOL_15061801	1	4	1	4	1	3	4	0	1	3	2	0	2	4	4	1	2	1	1	3	4	0	0	1	0	2	0	1	4	1	4	-9	2	3	1	2	2	3	3	3	2	3	2	0	0	2	2	4
585	BGVCOL_15062371	1	3	1	3	3	2	4	1	1	2	1	1	3	4	4	1	2	0	0	4	3	1	0	1	1	4	0	1	3	0	4	4	4	1	3	3	3	2	1	4	2	3	2	1	1	3	2	4
586	BGVCOL_15061969	1	4	1	4	1	3	4	0	1	3	2	0	2	4	4	1	2	1	1	3	4	0	0	1	0	2	0	1	4	1	4	-9	2	3	1	2	2	3	3	3	2	3	2	0	0	2	2	4
587	BGVCOL_15061808	1	4	1	4	1	3	4	0	1	3	2	0	2	4	4	1	2	1	1	3	4	0	0	1	0	2	0	1	4	1	4	-9	2	3	1	2	2	3	3	3	2	3	2	0	0	2	2	4
588	BGVCOL_15061810	1	3	1	3	2	4	4	0	0	3	0	0	2	4	4	3	0	0	0	4	4	0	2	0	0	3	0	1	4	1	4	4	3	3	1	3	3	2	3	4	4	3	4	1	1	2	2	4
589	BGVCOL_15061811	0	4	0	4	4	4	4	0	0	2	1	0	4	4	4	2	0	0	0	4	4	0	2	1	0	4	0	2	2	0	4	4	3	1	3	4	4	3	4	4	4	4	2	1	1	3	1	4
590	BGVCOL_15062362	0	4	0	4	2	4	3	0	0	1	0	0	3	3	3	2	0	0	0	4	4	0	2	0	0	4	0	2	3	0	4	3	2	1	3	4	4	3	4	4	3	4	4	2	2	2	3	4
591	BGVCOL_15061813	1	3	2	2	2	3	4	0	0	2	1	0	4	4	4	3	3	0	0	4	4	0	2	0	1	3	1	1	3	1	3	4	4	1	2	4	4	3	3	3	1	4	2	2	0	2	1	4
592	BGVCOL_15061814	1	4	1	3	2	4	4	0	1	1	0	0	4	4	4	2	3	1	1	4	4	0	1	0	0	3	2	3	3	0	4	2	3	3	1	3	3	3	4	3	3	4	1	1	0	3	0	4
593	BGVCOL_15061815	0	4	0	4	0	3	4	0	2	2	1	0	1	3	4	1	1	1	1	4	4	0	1	0	1	3	1	2	3	0	4	3	4	3	1	4	4	2	3	2	4	4	3	1	2	3	3	3
594	BGVCOL_15062372	1	3	1	3	3	4	2	1	0	2	1	1	4	3	3	1	2	0	0	4	4	0	1	1	1	4	1	1	4	1	-9	3	0	1	3	4	4	2	3	3	2	4	4	3	1	1	1	4
595	BGVCOL_15061826	0	4	0	4	1	4	3	0	0	3	0	0	1	4	4	1	0	0	0	4	4	0	1	0	0	4	0	3	3	0	4	4	3	3	1	4	4	4	4	4	4	4	3	1	-9	3	1	4
596	BGVCOL_15062373	1	3	2	2	1	4	4	0	-9	1	1	0	2	4	4	3	1	0	0	4	3	1	1	1	0	4	0	0	4	0	3	2	2	2	1	4	4	1	4	4	2	4	3	1	0	2	1	4
597	636_And_BGVCOL_15062031	1	3	2	2	1	4	4	0	2	1	1	0	2	4	4	3	1	0	0	4	3	1	1	1	0	4	0	0	4	0	3	2	2	2	1	4	4	1	4	4	2	4	3	1	0	2	1	4
598	BGVCOL_15061893	1	3	2	2	-9	4	4	0	2	1	1	0	2	4	4	3	1	0	0	4	3	1	1	1	0	4	0	0	4	0	3	2	2	2	1	4	4	1	4	4	2	4	3	1	0	2	1	4
599	BGVCOL_15061894	0	4	0	4	-9	4	3	0	0	3	0	0	1	4	4	1	0	0	0	4	4	0	1	0	0	4	0	3	3	0	4	4	3	3	1	4	4	4	4	4	4	4	3	1	-9	3	2	4
600	BGVCOL_15061970	0	4	0	4	2	4	3	0	1	3	1	2	3	3	4	3	1	1	1	3	4	0	1	4	0	4	0	0	4	1	-9	4	1	3	1	2	2	2	3	3	2	4	4	3	1	1	2	3
601	640_And_BGVCOL_15062311	0	4	0	4	3	4	3	0	0	2	1	0	4	3	3	3	0	0	1	4	4	0	1	1	0	4	0	2	3	0	4	2	1	0	4	4	4	3	4	4	3	4	2	1	1	3	2	4
602	641_And_BGVCOL_15062375	0	4	0	4	3	4	3	0	0	2	1	0	4	3	3	3	0	0	1	4	4	0	1	1	0	4	0	2	3	0	4	2	1	0	4	4	4	3	4	4	3	4	2	1	1	3	2	4
603	642_And_BGVCOL_15061971	1	3	1	3	2	4	3	0	0	2	1	0	4	4	4	2	1	0	0	4	3	1	1	0	1	4	0	0	4	0	4	3	2	1	2	3	3	3	3	4	3	4	3	2	0	2	1	4
604	643_And_BGVCOL_15062157	-9	3	1	3	2	4	4	0	0	3	2	0	2	-9	4	2	1	0	0	4	3	1	1	0	0	4	0	0	4	0	4	2	3	3	1	2	2	3	4	4	4	4	3	0	1	4	1	4
605	644_And_BGVCOL_15062158	0	4	0	4	3	4	3	0	0	2	1	0	4	3	3	3	0	0	1	4	4	0	1	1	0	4	0	2	3	0	4	2	1	0	4	4	4	3	4	4	3	4	2	1	1	3	2	4
606	645_And_BGVCOL_15062160	0	4	1	4	-9	-9	-9	0	0	2	2	0	4	-9	3	2	1	-9	1	4	3	1	-9	1	0	4	1	2	3	0	4	-9	1	0	3	3	3	2	4	4	3	4	2	1	1	3	2	4
607	646_And_BGVCOL_15062313	0	4	0	4	3	4	3	0	0	2	1	0	4	3	3	3	0	0	1	4	4	0	1	1	0	4	0	-9	3	0	4	2	1	0	4	4	4	3	4	4	3	4	2	1	1	3	2	4
608	647_And_BGVCOL_15062161	0	4	0	4	3	4	3	0	0	2	1	0	4	3	3	3	0	0	1	4	4	0	1	1	0	4	0	2	3	0	4	2	1	0	4	4	4	3	4	4	3	4	2	1	1	3	2	4
609	648_And_BGVCOL_15062162	2	3	2	2	2	3	4	0	0	3	1	0	2	4	4	0	2	1	1	4	2	2	1	1	1	3	0	1	4	1	4	2	4	4	0	4	4	1	2	2	3	4	1	0	0	4	0	4
610	649_And_BGVCOL_15061972	0	4	0	4	3	4	4	0	0	0	1	0	2	4	4	2	1	0	0	4	4	0	1	1	0	4	0	2	4	0	4	4	3	2	2	4	4	4	3	4	3	4	2	1	1	3	3	4
611	650_And_BGVCOL_15062316	0	4	0	4	3	4	3	0	0	2	1	0	4	3	3	3	0	0	1	4	4	0	1	1	0	4	0	2	3	0	4	2	1	0	4	4	4	3	4	4	3	4	2	1	1	3	2	4
612	651_And_BGVCOL_15062164	0	4	-9	4	3	4	-9	0	0	-9	1	0	4	3	3	2	1	-9	1	-9	-9	-9	1	1	-9	4	0	1	3	0	4	3	2	0	4	4	4	2	3	4	3	4	2	-9	1	-9	2	4
613	652_And_BGVCOL_15062318	0	4	0	4	3	4	3	0	0	2	1	0	4	3	3	3	0	0	1	4	4	0	1	1	0	4	0	2	3	0	4	2	1	0	4	4	4	3	4	4	3	4	2	1	1	3	2	4
614	653_And_BGVCOL_15062319	0	4	0	4	3	4	3	0	0	2	1	0	4	3	3	3	0	0	1	4	4	0	1	1	0	4	0	2	3	0	4	2	1	0	4	4	4	3	4	4	3	4	2	1	1	3	2	4
615	654_And_BGVCOL_15062166	1	3	1	3	2	4	4	0	0	3	2	0	2	3	4	2	1	0	0	4	3	1	1	0	0	4	0	0	4	0	4	-9	3	3	1	2	2	3	4	4	4	4	3	0	1	4	1	4
616	BGVCOL_15062167	0	4	0	4	3	4	3	0	0	2	1	0	4	3	3	3	0	0	1	4	4	0	1	1	0	4	0	2	3	0	4	2	1	0	4	4	4	3	4	4	3	4	2	1	1	3	2	4
617	656_And_BGVCOL_15062168	0	4	0	4	3	4	3	0	0	2	1	0	4	3	3	3	0	0	1	4	4	0	1	1	0	4	0	2	3	0	4	2	1	0	4	4	4	3	4	4	3	4	2	1	1	3	2	4
618	657_And_BGVCOL_15062376	1	3	1	3	3	2	4	1	1	2	1	1	3	4	4	1	2	0	0	4	3	1	0	1	1	4	0	1	3	0	4	4	4	1	3	3	3	2	1	4	2	-9	2	1	1	3	2	4
619	658_And_BGVCOL_15061975	0	4	0	4	2	4	4	0	0	1	2	0	3	2	3	1	1	1	1	4	4	0	0	0	1	4	1	0	4	1	4	-9	3	3	1	3	3	2	2	3	3	4	3	1	2	3	3	3
620	BGVCOL_15062377	0	4	0	4	4	4	4	0	0	2	1	0	4	4	4	2	0	0	0	4	4	0	2	1	0	4	0	2	2	0	4	4	3	1	3	4	4	3	4	4	4	4	2	1	1	3	1	4
621	660_And_BGVCOL_15062324	0	4	0	4	2	3	4	0	1	2	1	0	2	3	4	1	1	-9	1	4	4	0	1	0	1	3	0	2	3	0	4	3	3	3	1	4	4	2	3	-9	4	4	-9	1	2	3	3	-9
622	661_And_BGVCOL_15061976	0	4	0	4	2	4	3	0	0	2	1	0	4	3	3	2	0	0	0	4	4	0	1	1	0	4	1	1	3	0	4	3	1	1	3	4	4	3	3	4	3	4	2	1	1	3	2	4
623	662_And_BGVCOL_15061977	2	3	2	2	-9	4	4	0	0	1	1	0	1	3	4	2	1	1	1	4	4	0	1	0	0	4	1	2	3	0	4	-9	-9	1	2	3	3	2	3	4	2	4	3	0	1	4	1	3
624	663_And_BGVCOL_15062327	1	3	1	3	2	4	2	0	0	3	1	0	3	4	4	1	0	0	0	4	3	1	1	0	0	4	0	1	4	0	4	3	-9	2	2	3	3	4	3	4	2	4	4	1	1	3	2	4
625	664_And_BGVCOL_15062328	3	2	3	1	2	4	2	0	2	3	3	0	4	4	4	3	2	1	1	4	3	0	0	0	0	4	0	0	4	0	3	3	1	3	0	4	4	1	4	4	2	4	3	2	0	2	1	4
626	665_And_BGVCOL_15062378	0	4	0	4	-9	3	4	0	1	-9	1	0	2	3	4	-9	1	1	1	4	4	0	1	0	1	3	1	2	3	0	4	3	3	3	1	4	4	2	3	-9	4	4	3	1	1	3	2	3
627	BGVCOL_15062379	0	4	0	4	2	4	4	0	0	1	0	0	2	3	3	-9	0	0	0	4	4	0	2	0	0	4	1	2	3	0	4	3	2	1	3	4	4	3	4	4	-9	4	3	1	2	3	3	4
628	BGVCOL_15062380	0	4	0	4	2	4	3	0	0	1	0	0	3	3	3	2	0	0	0	4	4	0	2	0	0	4	0	2	3	0	4	3	2	1	3	4	4	3	4	4	3	4	4	2	2	2	3	4
629	BGVCOL_15062381	1	3	1	3	3	4	4	0	0	3	1	0	2	3	3	2	0	0	0	3	4	0	1	2	0	4	0	0	4	0	4	3	2	2	2	3	3	1	3	4	3	4	3	1	1	3	1	4
630	BGVCOL_15062382	1	3	1	3	3	4	4	0	0	3	1	0	1	3	3	2	0	0	0	3	4	0	1	2	0	4	0	0	4	0	4	3	1	2	2	3	3	1	3	4	3	4	3	1	1	3	1	4
631	BGVCOL_15062383	1	3	1	3	3	4	4	0	0	3	1	0	2	3	3	2	0	0	0	3	4	0	1	2	0	4	0	0	4	0	4	3	2	2	2	3	3	1	3	4	3	4	3	1	1	3	1	4
632	BGVCOL_15062384	0	4	0	4	2	4	3	0	0	1	0	0	3	3	3	2	0	0	0	4	4	0	2	0	0	4	0	2	3	0	4	3	-9	1	3	4	4	3	4	4	3	4	4	2	2	2	3	4
633	BGVCOL_15062385	0	4	0	4	4	4	4	0	0	1	1	0	4	4	4	3	1	0	0	4	4	0	1	1	0	4	0	2	3	0	4	4	2	2	2	4	4	2	4	4	4	4	2	2	0	2	0	4
634	BGVCOL_15062386	0	4	0	4	2	4	3	0	0	1	0	0	3	3	3	2	0	0	0	4	4	0	2	0	0	4	0	2	3	0	4	3	2	1	3	4	4	3	4	4	3	4	4	2	2	2	3	4
635	BGVCOL_15062387	0	4	0	4	3	4	4	0	1	2	0	1	2	4	4	2	2	0	1	4	4	0	0	0	0	4	0	1	3	0	4	2	3	3	1	4	4	2	3	4	3	4	1	1	0	3	0	4
636	675_And_BGVCOL_15062388	1	4	1	4	2	4	4	0	0	2	0	0	3	1	3	1	1	1	1	4	4	0	2	0	1	3	1	3	3	0	4	3	2	3	1	3	3	4	3	2	4	3	3	1	2	3	2	3
637	BGVCOL_15062389	1	3	2	2	2	3	4	0	0	2	1	0	4	4	4	3	3	0	0	4	4	0	2	0	1	3	1	1	3	1	3	4	4	1	2	4	4	3	3	3	1	4	2	2	0	2	1	4
638	BGVCOL_15062390	0	4	1	3	1	3	3	1	1	2	1	0	4	3	3	1	2	1	1	4	4	0	3	2	1	4	0	3	2	0	4	3	4	2	1	3	3	3	4	4	2	4	1	0	1	4	0	4
639	BGVCOL_15062391	0	4	0	4	3	4	4	0	1	2	0	1	2	4	4	2	2	0	1	4	4	0	0	0	0	4	0	1	3	0	4	2	3	3	1	4	4	2	3	4	3	4	1	1	0	3	0	4
640	680_And_BGVCOL_15062393	1	4	1	3	3	4	3	0	1	1	1	0	3	3	4	2	1	0	0	4	4	0	2	0	0	4	0	1	3	0	4	3	2	1	3	2	2	4	4	3	3	4	2	1	1	3	1	4
641	681_And_BGVCOL_15062394	1	3	1	3	3	2	4	1	1	2	1	1	3	4	4	1	2	0	0	4	3	1	0	1	1	4	0	1	3	0	4	4	4	1	3	3	3	2	1	4	2	3	2	1	1	3	2	4
642	BGVCOL_15062395	0	4	1	3	1	3	3	1	1	2	1	0	4	3	3	1	2	1	1	4	4	0	3	2	1	4	0	3	2	0	4	3	4	2	1	3	3	3	4	4	2	4	1	0	1	4	0	4
643	683_And_BGVCOL_15062396	1	4	1	4	2	4	4	0	0	2	0	0	3	1	3	1	1	1	1	4	4	0	2	0	1	3	1	3	3	0	4	3	2	3	1	3	3	4	3	2	4	3	3	1	2	3	2	3
644	685_And_BGVCOL_15062398	0	4	0	4	0	3	4	0	2	2	1	0	1	3	4	1	1	1	1	4	4	0	1	0	1	3	1	2	3	0	4	3	4	3	1	4	4	2	3	-9	4	4	3	1	2	3	3	3
645	BGVCOL_15062399	1	3	2	2	3	2	-9	0	3	4	3	1	4	4	4	1	3	1	2	3	4	0	3	1	0	4	0	0	4	0	2	4	-9	3	0	2	2	3	3	4	2	4	2	2	0	2	1	4
646	BGVCOL_15062400	1	4	1	4	2	3	4	0	1	3	2	0	2	4	4	1	2	1	1	3	4	0	0	1	0	2	0	1	4	1	4	-9	2	3	1	2	2	3	3	3	2	3	2	0	0	2	2	4
647	BGVCOL_15062401	3	3	2	2	2	4	4	1	0	2	1	0	2	4	4	2	2	0	1	4	3	1	1	1	1	4	1	2	2	0	4	2	3	3	1	3	3	2	3	3	2	4	1	0	0	4	1	4
648	BGVCOL_15062402	1	3	1	3	2	4	4	1	2	2	0	0	2	4	4	3	1	0	0	4	3	1	0	0	0	4	0	2	4	0	4	2	3	3	1	3	3	2	3	4	2	2	3	0	0	3	1	4
649	690_And_BGVCOL_15062403	2	2	2	2	2	3	4	-9	0	2	0	0	3	0	2	3	1	0	0	4	4	0	1	0	0	4	1	0	4	1	4	3	1	1	2	4	4	3	4	4	2	3	4	1	3	3	2	3
650	BGVCOL_15062404	0	4	0	4	3	4	3	0	0	2	1	0	4	3	3	3	0	0	1	4	4	0	1	1	0	4	0	2	3	0	4	2	1	0	4	4	4	3	4	4	3	4	2	1	1	3	2	4
651	BGVCOL_15062405	1	3	2	2	3	3	3	0	2	3	2	1	4	4	4	1	1	1	1	3	4	0	4	2	0	4	0	1	4	0	3	4	1	2	1	3	3	3	3	4	3	4	2	2	0	2	1	4
652	BGVCOL_15061711	1	3	2	2	1	3	3	0	1	1	2	2	2	4	4	3	2	1	1	4	4	0	1	0	0	4	2	1	3	0	4	2	1	2	1	2	2	4	2	4	3	3	1	0	0	4	1	4
653	BGVCOL_15061022	0	4	0	4	2	4	3	0	0	1	0	0	3	3	3	2	0	0	0	4	4	0	2	0	0	4	0	2	3	0	4	3	2	1	3	4	4	3	4	4	3	4	4	2	2	2	3	4
654	BGVCOL_15060812	1	3	2	2	2	2	3	0	3	4	3	1	4	4	4	1	3	1	2	3	4	0	3	1	0	4	0	0	4	0	2	4	1	3	0	2	2	3	3	4	2	4	2	2	0	2	1	4
655	BGVCOL_15060045	0	4	1	4	3	4	4	0	0	4	4	0	0	4	4	2	0	0	2	2	4	0	1	0	0	4	0	0	4	0	4	-9	4	2	2	3	3	4	4	4	4	4	3	1	2	3	3	4
656	BGVCOL_15060142	1	3	3	1	0	3	4	1	0	1	0	0	1	1	4	1	2	1	2	4	4	0	0	0	0	4	0	1	4	1	4	4	3	1	3	1	1	3	3	4	4	3	2	0	2	4	2	4
657	701_And_BGVCOL_15062312	1	-9	1	3	2	4	3	0	0	1	1	0	4	3	3	3	1	0	1	4	4	0	1	1	0	4	0	2	3	0	4	3	1	1	3	-9	-9	3	4	4	3	4	2	1	1	3	2	-9
658	702_And_BGVCOL_15062314	0	4	0	4	3	4	3	0	0	2	1	0	4	3	3	3	0	0	1	4	4	0	1	1	0	4	0	2	3	0	4	2	1	0	4	4	4	3	4	4	3	4	2	1	1	3	2	4
659	703_And_BGVCOL_15062315	0	4	0	4	3	4	3	0	0	2	1	0	4	3	3	3	0	0	1	4	4	0	1	1	0	4	0	2	3	0	4	2	1	0	4	4	4	3	4	4	3	4	2	1	1	3	2	4
660	704_And_BGVCOL_15062321	0	4	0	4	3	4	3	0	0	2	1	0	4	3	3	3	0	0	1	4	4	0	1	1	0	4	0	2	3	0	4	2	1	0	4	4	4	3	4	4	3	4	2	1	1	3	2	4
661	BGVCOL_15062618	2	2	1	2	2	4	3	0	0	3	1	0	2	4	4	3	1	0	0	4	4	0	0	1	1	4	0	0	4	0	4	3	2	2	1	4	4	2	3	4	3	4	2	1	1	3	1	4
662	Unica	0	4	1	3	3	3	4	2	2	4	0	1	4	3	3	2	2	0	1	4	4	0	2	1	0	4	0	1	4	1	4	4	2	2	2	3	3	1	4	4	3	4	1	0	1	4	1	4
663	Tocana_Roja	0	4	0	4	4	4	4	0	0	2	1	0	4	4	4	2	0	0	0	4	4	0	2	1	0	4	0	2	2	0	4	4	3	1	3	4	4	3	4	4	4	4	2	1	1	3	1	4
664	Parda_Basica	0	4	0	4	4	4	4	0	0	1	1	0	4	4	4	3	1	0	0	4	4	0	1	1	0	4	0	2	3	0	4	4	2	2	2	4	4	2	4	4	4	4	2	2	0	2	0	4
665	Parda_Bilingue	1	3	2	2	2	2	3	0	3	4	3	1	4	4	4	1	3	1	2	3	4	0	3	1	0	4	0	0	4	0	2	4	1	3	0	2	2	3	3	4	2	4	2	2	0	2	1	4
666	Uva	1	4	2	2	1	4	2	0	1	3	0	1	3	4	4	2	2	2	2	3	4	0	2	0	1	4	0	2	4	1	4	4	-9	0	3	3	3	4	4	4	3	4	3	2	1	2	1	4
667	Uvilla_Ploma	1	3	1	3	2	4	3	0	0	2	1	0	4	4	4	2	1	0	0	4	3	1	1	0	1	4	0	0	4	0	4	3	2	1	2	3	3	3	3	4	3	4	3	2	0	2	1	4
668	BGVCOL_15062662_Curipamba_1	1	3	1	3	2	4	2	0	0	3	1	0	3	4	4	1	0	0	0	4	3	1	1	0	0	4	0	1	4	0	4	3	2	2	2	3	3	4	3	4	2	4	4	1	1	3	2	4
669	Naranpuera	1	4	1	3	2	4	4	0	1	1	0	0	4	4	4	2	3	1	1	4	4	0	1	0	0	3	2	3	3	0	4	2	3	3	1	3	3	3	4	3	3	4	1	1	0	3	0	4
670	Rubi_Roja	0	4	0	4	2	3	4	0	0	3	2	0	3	4	4	1	0	0	1	4	4	0	3	0	0	4	0	3	2	0	4	3	3	3	0	3	3	3	4	3	3	4	2	1	0	3	1	4
671	Curiquinga	0	4	1	3	2	4	4	0	0	3	1	0	2	4	4	1	1	0	0	4	3	1	1	1	0	4	0	1	4	0	4	3	2	1	2	4	4	3	3	4	2	4	2	0	1	4	1	4
672	Collaba_Blanca	1	4	1	3	2	4	4	0	1	1	0	0	4	4	4	2	3	1	1	4	4	0	1	0	0	3	2	3	3	0	4	2	3	3	1	3	3	3	4	3	3	4	1	1	0	3	0	4
673	Rubi_Negra_1	0	4	0	4	-9	4	-9	0	0	-9	0	0	1	4	4	1	0	0	0	4	4	0	1	0	0	4	0	3	2	0	4	4	3	-9	1	4	4	4	4	4	4	4	2	1	-9	-9	1	4
674	Roja_ICA_Huila	0	4	0	4	3	4	4	0	1	2	0	1	2	4	4	2	2	0	1	4	4	0	0	0	0	4	0	1	3	0	4	-9	3	3	1	4	4	2	3	4	3	4	1	1	0	3	0	4
675	BGVCOL_15060038	0	4	0	4	0	4	4	0	0	2	0	2	4	4	4	2	4	2	2	1	4	0	0	0	0	4	0	0	4	2	2	4	0	4	0	4	4	2	4	4	2	4	4	-9	0	2	-9	4
676	BGVCOL_15060074	0	4	0	4	0	4	2	0	0	0	0	0	4	4	2	2	4	0	0	4	4	0	0	0	0	4	0	0	4	0	4	4	2	4	0	4	4	2	4	4	2	4	2	0	0	4	0	4
677	BGVCOL_15060096	2	3	2	2	2	3	4	0	0	3	1	0	2	4	4	0	2	1	1	4	2	2	1	1	1	3	0	1	4	1	4	2	4	4	0	4	4	1	-9	2	3	4	1	0	0	4	0	4
678	BGVCOL_15060100	0	4	0	4	0	4	-9	0	0	4	0	0	4	4	2	0	4	0	0	4	4	0	0	0	0	4	0	0	4	0	4	4	0	4	0	4	0	4	2	4	0	4	4	2	0	-9	2	4
679	BGVCOL_15060116	2	3	-9	2	2	3	4	0	0	3	1	0	2	4	4	0	-9	1	1	4	2	2	1	1	1	3	0	1	4	1	4	2	4	4	0	4	4	1	-9	2	3	4	1	0	0	4	0	4
680	BGVCOL_15060149	1	3	4	0	0	3	4	1	1	2	3	0	4	4	4	2	4	0	1	4	4	0	3	0	2	2	1	2	2	1	2	3	2	0	3	4	4	2	2	3	2	3	1	1	0	3	0	4
681	BGVCOL_15060161	2	3	2	2	2	-9	4	0	0	3	1	0	2	4	4	0	2	1	1	4	2	-9	1	1	1	3	0	1	4	1	4	2	4	4	0	4	4	1	2	2	3	4	1	0	0	4	0	4
682	BGVCOL_15060165	1	3	1	3	2	3	4	0	3	4	0	2	3	4	4	1	4	0	0	4	4	0	2	0	4	4	1	1	4	1	4	4	4	0	1	1	1	4	3	3	2	4	1	1	0	3	0	4
683	BGVCOL_15060170	3	1	3	1	1	3	4	0	0	3	2	2	2	1	3	2	1	1	1	4	4	0	1	-9	0	3	2	1	3	1	2	2	2	2	1	2	2	4	4	2	3	-9	3	1	2	3	2	4
684	BGVCOL_15060175	0	4	1	4	1	4	-9	0	0	1	0	0	2	4	4	1	2	0	0	4	4	0	0	0	0	4	0	0	4	0	4	-9	1	2	1	4	4	2	4	4	2	4	2	0	0	2	2	4
685	BGVCOL_15060177	2	-9	2	2	2	3	4	0	0	3	1	0	2	4	4	0	2	1	1	4	2	2	1	1	1	3	0	1	4	1	4	2	4	4	0	4	4	1	2	2	3	4	1	0	0	4	0	4
686	BGVCOL_15060302	0	4	0	4	3	4	4	0	0	0	0	0	3	-9	3	2	1	0	0	4	3	1	1	0	0	4	0	2	2	0	4	-9	1	2	2	4	4	2	3	4	1	4	3	2	1	2	-9	4
687	BGVCOL_15060303	0	4	0	4	2	4	4	1	3	2	2	0	3	4	4	1	3	0	2	4	4	0	1	0	2	4	1	1	4	1	3	2	3	2	1	3	3	2	3	2	3	3	0	0	0	4	1	4
688	BGVCOL_15060467	0	4	0	4	0	4	4	0	0	-9	0	0	4	4	4	0	4	0	0	4	4	0	0	0	0	4	0	0	4	0	2	4	2	4	0	4	4	4	2	4	2	4	2	0	0	4	2	4
689	BGVCOL_15061202	1	3	1	3	3	4	-9	1	0	2	2	1	4	3	3	1	2	0	0	4	4	0	1	1	1	4	1	1	4	1	2	3	0	1	3	4	4	2	3	3	2	4	4	3	1	1	1	4
690	BGVCOL_15061235	1	4	1	4	-9	4	3	0	2	1	0	0	1	-9	4	2	1	0	0	4	3	0	0	1	0	4	0	3	2	0	4	3	1	1	1	4	4	2	3	4	3	4	3	0	0	4	0	4
691	BGVCOL_15061236	0	4	0	4	3	4	4	0	2	3	0	1	2	4	4	1	2	0	0	4	4	0	1	0	0	4	-9	3	1	0	4	2	2	4	0	4	4	2	2	4	3	4	2	2	0	2	0	4
692	BGVCOL_15061239	1	4	1	4	3	4	3	0	0	2	0	0	4	3	4	0	2	0	0	4	4	0	1	0	0	4	0	1	4	0	4	4	1	1	1	3	3	4	2	4	2	4	2	1	0	3	2	4
693	BGVCOL_15061244	-9	4	2	4	2	4	4	0	0	2	1	0	4	3	4	1	2	0	0	4	4	0	-9	1	0	4	1	1	4	0	4	4	1	1	0	3	3	2	3	4	4	4	3	0	0	4	1	4
694	BGVCOL_15061247	1	3	1	3	3	2	4	1	2	2	1	1	3	4	4	1	2	0	0	4	3	1	0	1	1	4	0	1	3	0	4	4	4	1	3	3	3	2	1	4	2	3	2	1	1	3	2	4
695	BGVCOL_15061255	0	4	0	4	2	4	4	0	0	1	2	0	2	2	4	-9	0	0	0	3	4	0	0	0	0	4	1	1	3	0	4	2	1	1	1	4	4	2	3	4	4	4	3	1	1	3	3	4
696	BGVCOL_15061280	0	4	0	4	0	4	2	0	0	0	0	0	4	4	4	4	2	0	0	4	4	0	0	0	0	4	0	0	4	0	4	4	2	4	0	4	4	2	4	4	2	4	2	2	0	2	2	4
697	BGVCOL_15061284	0	4	0	4	2	4	4	0	0	1	2	0	3	2	3	1	1	1	1	4	4	0	0	0	1	3	1	0	4	1	4	-9	3	3	1	3	3	2	2	3	3	4	3	1	2	3	3	3
698	BGVCOL_15061285	0	4	0	4	2	4	3	0	0	3	0	0	1	4	4	1	0	0	0	4	4	0	1	0	0	4	0	2	3	0	4	4	3	-9	1	4	4	4	4	4	4	4	2	1	-9	2	-9	4
699	BGVCOL_15061287	0	4	1	4	1	4	2	0	0	2	1	0	3	4	4	1	3	1	1	4	4	0	1	0	0	4	1	0	4	0	4	3	3	2	2	4	4	2	4	4	2	4	1	0	0	3	1	4
700	BGVCOL_15061288	0	4	0	4	2	3	4	0	0	3	2	0	3	4	4	1	0	0	1	4	4	0	3	0	0	4	0	3	2	0	4	3	3	3	0	3	3	3	4	3	3	4	2	1	0	3	1	4
701	BGVCOL_15061292	0	4	0	4	-9	4	3	0	0	3	0	0	1	4	4	1	0	0	0	4	4	0	1	0	0	4	0	3	3	0	4	4	-9	2	1	4	4	4	4	4	4	4	2	1	1	2	1	4
702	BGVCOL_15061321	0	4	0	4	2	4	3	0	0	0	0	0	4	3	3	4	2	0	0	4	3	1	0	0	0	4	0	2	3	0	4	3	2	2	-9	4	4	3	4	4	-9	4	2	1	1	3	1	4
703	BGVCOL_15061359	0	4	0	4	2	4	3	0	0	1	0	0	3	3	3	2	0	0	0	4	4	0	2	0	0	4	0	2	3	0	4	3	2	1	3	4	4	3	4	4	3	4	4	2	-9	2	3	4
704	BGVCOL_15061393	0	4	0	4	2	4	3	0	0	1	0	0	3	3	3	2	0	0	0	4	4	0	2	0	0	4	0	2	3	0	4	3	2	1	3	4	4	3	4	4	3	4	4	2	2	2	3	4
705	BGVCOL_15061400	0	4	0	4	2	4	3	0	1	3	1	2	3	3	4	3	1	1	1	3	4	0	1	4	0	4	0	0	4	1	3	4	1	3	1	2	2	2	3	3	2	4	4	3	1	1	2	3
706	BGVCOL_15061401	0	4	0	4	2	4	3	0	0	2	1	0	4	3	3	2	0	0	0	4	4	0	1	1	0	4	1	1	3	0	4	3	1	1	3	4	4	3	3	4	3	4	2	1	1	3	2	4
707	BGVCOL_15061413	2	-9	1	3	2	4	3	0	0	1	1	0	3	3	3	2	2	0	0	4	3	1	1	0	1	4	1	1	3	1	4	-9	3	-9	2	4	4	2	3	4	4	3	2	0	2	4	2	4
708	BGVCOL_15061416	0	4	0	4	2	4	3	0	0	0	0	0	4	3	3	4	2	0	0	4	3	1	0	0	0	4	0	2	3	0	4	3	2	2	2	4	4	3	4	4	2	4	2	1	1	3	1	4
709	BGVCOL_15061527	1	3	1	3	2	4	4	0	0	3	2	0	2	2	4	2	1	0	0	4	3	1	1	0	0	4	0	0	4	0	4	2	3	3	1	2	2	3	4	4	4	4	3	0	1	4	1	4
710	BGVCOL_15061552	1	3	1	3	2	4	2	0	0	3	1	0	3	4	4	1	0	0	0	4	3	1	1	0	0	4	0	1	4	0	4	3	2	2	-9	3	3	4	3	4	2	4	4	1	1	3	2	4
711	BGVCOL_15061554	0	4	0	4	3	4	2	0	0	2	1	0	4	4	4	4	0	0	1	4	4	0	0	2	0	4	0	3	2	0	4	3	2	0	4	4	4	3	4	4	3	4	1	1	0	3	1	4
712	BGVCOL_15061563	0	4	0	4	4	4	3	0	0	2	-9	0	4	4	4	2	0	0	0	4	4	0	2	0	0	4	0	0	4	0	4	3	2	1	3	4	4	3	4	4	3	4	2	1	1	3	1	4
713	BGVCOL_15061652	0	4	0	4	4	4	4	0	0	2	1	0	4	4	4	2	0	0	0	4	4	0	-9	1	0	4	0	2	2	0	4	4	3	1	3	4	4	3	4	4	4	4	2	1	1	3	1	4
714	BGVCOL_15061675	0	4	0	4	0	4	2	0	0	2	0	0	4	4	4	0	4	0	0	4	4	0	0	2	0	4	0	0	4	0	4	4	2	4	0	4	0	4	2	4	2	4	4	4	0	0	4	4
715	BGVCOL_15061705	0	4	0	4	-9	4	3	0	0	3	0	0	1	4	4	1	0	0	0	4	4	0	1	0	0	4	0	3	3	0	4	4	-9	3	1	4	4	4	4	4	4	4	2	1	2	2	1	4
716	BGVCOL_15061802	0	4	0	4	4	4	4	0	0	2	1	0	4	4	4	2	0	0	0	4	4	0	2	1	0	4	0	1	3	0	4	4	4	1	3	4	4	3	4	4	4	4	2	0	2	4	2	4
717	BGVCOL_15061803	0	4	0	4	2	4	3	0	0	1	0	0	3	3	3	1	0	0	0	4	4	0	3	1	0	4	0	2	3	0	4	2	1	1	2	4	4	4	4	4	3	4	2	1	1	3	2	4
718	BGVCOL_15061804	0	4	0	4	2	4	3	0	0	1	0	0	3	3	3	2	0	0	0	4	4	0	2	0	0	4	0	2	3	0	4	3	2	1	-9	4	4	3	4	4	3	4	4	-9	2	2	3	-9
719	BGVCOL_15061805	-9	2	2	2	3	4	3	0	1	3	-9	1	4	4	4	2	2	1	2	3	4	0	2	1	0	4	1	2	2	0	3	4	3	2	2	3	3	2	4	4	3	4	2	1	1	3	1	4
720	BGVCOL_15061806	3	-9	3	2	0	2	3	1	3	2	2	1	3	3	3	3	2	1	1	4	4	0	0	1	2	4	0	2	4	1	4	-9	3	3	1	2	1	3	3	4	3	2	1	1	0	4	0	4
721	BGVCOL_15061807	2	2	2	2	3	4	3	0	1	3	1	1	4	4	4	2	2	1	1	3	4	0	2	1	0	4	2	2	2	0	3	4	3	2	2	3	3	2	4	4	3	4	2	1	1	3	1	4
722	BGVCOL_15061936	0	4	0	4	4	4	4	0	0	2	-9	0	4	4	4	2	0	0	0	4	4	0	2	1	0	4	0	2	2	0	4	4	3	1	3	4	4	3	4	4	4	4	2	1	1	3	1	4
723	BGVCOL_15061940	0	4	0	4	2	4	3	0	0	1	0	0	3	3	3	1	0	0	0	4	4	0	3	1	0	4	0	2	3	0	4	2	1	1	3	4	4	4	4	4	3	4	2	1	1	3	2	4
724	BGVCOL_15061943	0	4	0	4	2	4	3	0	0	0	0	0	4	3	3	4	2	0	0	4	3	1	0	0	0	4	0	2	3	0	4	3	2	2	2	4	4	3	4	4	2	4	2	1	1	3	1	4
725	BGVCOL_15061956	0	4	0	4	4	4	4	0	0	1	1	0	4	4	4	3	1	0	0	4	4	0	1	1	0	4	0	2	3	0	4	4	2	2	2	4	4	2	4	4	4	4	2	2	0	-9	0	4
726	BGVCOL_15061971	1	3	1	3	2	4	3	0	0	2	1	0	4	4	4	2	1	0	0	4	3	1	1	0	1	4	0	0	4	0	4	3	2	1	2	3	3	3	3	4	3	4	3	2	0	2	1	4
727	BGVCOL_15061972	2	3	-9	2	2	3	4	0	0	3	1	0	2	4	4	0	2	1	1	4	2	2	1	1	1	3	0	1	4	1	4	2	4	4	0	4	4	1	2	2	3	4	1	0	0	4	0	4
728	BGVCOL_15061975	0	4	0	4	3	4	3	0	0	2	1	0	4	3	3	3	0	0	1	4	4	0	1	1	0	4	0	2	3	0	4	2	1	0	4	4	4	-9	4	4	3	4	2	1	1	3	2	4
729	BGVCOL_15061976	0	4	0	4	4	4	4	0	0	2	1	0	4	4	4	2	0	0	0	4	4	0	2	1	0	4	0	2	2	0	4	4	3	1	3	4	4	3	4	4	4	4	2	1	1	2	1	4
730	al	0	4	0	4	2	4	3	0	0	2	1	0	4	3	3	2	0	0	0	4	4	0	1	1	0	4	1	1	3	0	4	3	1	1	3	4	4	3	3	4	3	4	2	1	1	3	2	4
731	BGVCOL_15061978	1	3	1	3	2	4	2	0	0	3	1	0	3	4	4	1	0	0	0	4	3	1	1	0	0	4	0	1	4	0	4	3	2	2	2	3	3	4	3	4	2	4	4	1	1	3	2	4
732	BGVCOL_15061980	0	4	2	4	0	4	2	0	0	2	0	0	4	4	4	0	4	0	0	4	4	0	0	2	0	4	0	0	4	0	4	4	2	4	0	4	4	2	-9	4	2	4	4	1	0	-9	1	4
733	BGVCOL_15061981	0	4	0	4	0	4	4	0	0	2	0	0	4	4	4	0	2	0	0	4	4	0	0	0	0	4	0	0	4	0	4	4	2	2	2	4	4	2	4	4	2	4	4	2	0	2	2	4
734	BGVCOL_15061985	0	4	0	4	0	4	4	0	0	-9	0	0	4	4	4	0	2	0	0	4	4	0	0	0	0	4	0	0	4	0	4	4	2	4	0	4	4	2	2	4	2	4	2	0	0	4	0	4
735	BGVCOL_15061990	0	4	0	4	0	4	4	0	0	0	0	0	4	4	4	2	2	0	0	4	4	0	0	0	0	4	0	0	4	0	4	4	4	4	0	4	2	4	2	4	0	4	4	0	0	4	0	4
736	BGVCOL_15061993	0	4	0	4	0	4	4	0	0	2	0	0	4	4	4	0	4	0	0	4	4	0	0	0	0	4	0	0	4	0	2	4	2	4	0	4	4	4	2	4	2	4	2	0	0	4	2	4
737	BGVCOL_15061995	0	4	0	4	0	4	4	0	0	2	0	0	4	4	4	3	4	0	0	4	4	0	0	0	0	4	0	0	4	0	4	4	2	2	2	4	2	4	4	4	2	4	2	2	0	2	2	4
738	BGVCOL_15062003	0	4	0	4	0	4	4	0	0	2	0	0	4	4	4	0	2	0	0	4	4	0	0	0	0	4	0	0	4	0	4	4	2	2	2	4	4	2	4	4	2	4	4	1	0	2	1	4
739	BGVCOL_15062004	0	4	0	4	0	4	4	0	0	1	0	0	4	4	4	2	4	0	0	4	4	0	0	0	0	4	0	0	4	0	3	4	3	4	0	4	4	4	4	4	3	4	-9	0	0	4	1	4
740	BGVCOL_15062006	0	4	0	4	0	4	-9	0	0	2	0	0	4	4	2	0	4	0	0	4	4	0	0	0	0	4	0	0	4	0	2	4	0	4	0	4	4	4	2	4	0	4	2	0	0	4	0	4
741	BGVCOL_15062007	0	4	0	4	0	4	2	0	0	0	0	0	4	4	2	2	4	0	0	4	4	0	0	0	0	4	0	0	4	0	4	4	2	4	0	4	4	2	4	4	2	4	2	0	0	4	0	4
742	BGVCOL_15062008	0	4	0	4	0	4	2	0	0	2	0	0	4	4	4	2	2	0	0	4	4	0	0	0	0	4	0	0	4	0	4	4	2	4	0	4	4	2	4	4	2	4	4	2	0	2	4	4
743	BGVCOL_15062012	0	4	0	4	0	4	4	0	0	0	0	0	4	4	2	2	2	0	0	4	4	0	0	0	0	4	0	0	4	0	4	4	0	4	0	4	4	4	4	4	2	4	4	2	0	2	2	4
744	BGVCOL_15062013	0	4	0	4	0	4	4	0	0	0	0	0	4	4	2	2	2	0	0	4	4	0	0	0	0	4	0	0	4	0	4	4	0	4	0	4	4	4	4	4	2	4	4	-9	0	2	2	4
745	BGVCOL_15062016	0	4	0	4	0	4	4	0	0	2	0	0	4	4	4	0	4	0	0	4	4	0	0	0	0	4	0	0	4	0	4	4	4	4	0	4	4	4	4	4	2	4	4	0	0	4	0	4
746	BGVCOL_15062017	0	4	0	4	2	4	4	0	0	1	0	0	2	4	4	0	2	0	0	4	4	0	0	0	0	4	0	0	4	0	4	4	4	2	2	4	4	4	-9	4	4	4	0	0	0	4	2	4
747	BGVCOL_15062023	0	4	0	4	0	4	4	0	0	2	0	0	4	4	4	0	2	0	0	4	4	0	0	0	0	4	0	0	4	0	4	4	2	4	0	4	4	2	2	4	2	4	2	0	0	4	0	4
748	BGVCOL_15062024	0	4	0	4	0	4	4	0	0	2	0	0	4	4	4	0	2	0	0	4	4	0	0	0	0	4	0	0	4	0	4	4	2	-9	0	4	4	2	2	4	2	4	2	0	0	4	0	4
749	BGVCOL_15062030	0	4	0	4	0	4	4	0	0	2	0	0	4	4	4	0	4	0	0	4	4	0	0	0	0	4	0	0	4	0	2	4	2	4	0	4	4	4	2	4	2	4	2	0	0	4	2	4
750	BGVCOL_15062088	0	4	0	4	2	4	3	0	0	2	2	0	4	2	2	2	1	0	0	4	4	0	2	1	0	4	0	3	3	0	4	3	3	1	3	4	4	3	4	4	4	4	2	0	2	4	2	4
751	BGVCOL_15062091	0	4	0	4	3	4	4	0	0	2	1	0	2	3	4	2	0	0	0	4	3	1	0	1	0	4	0	1	4	0	4	3	4	0	4	4	4	3	4	4	4	4	3	1	2	3	3	4
752	BGVCOL_15062110	0	4	0	4	-9	4	3	0	0	3	0	0	1	4	4	1	0	0	0	4	4	0	-9	0	0	4	0	3	3	0	4	4	3	3	1	4	4	4	4	4	4	4	2	1	2	3	-9	4
753	BGVCOL_15062132	1	3	-9	2	2	4	3	0	0	3	2	0	4	4	4	2	0	0	1	4	4	0	1	1	0	4	0	1	3	0	4	3	2	2	2	4	4	1	4	4	2	4	1	1	0	3	0	4
754	BGVCOL_15062157	0	4	0	4	3	4	3	0	0	2	1	0	4	3	3	3	0	0	1	4	4	0	1	1	0	4	0	2	3	0	4	2	1	0	4	4	4	3	4	4	3	4	2	1	1	3	2	4
755	BGVCOL_15062158	0	4	0	4	0	3	4	0	2	2	1	0	1	3	4	1	1	1	1	4	4	0	1	0	1	3	1	2	-9	0	4	2	4	3	1	4	4	2	3	2	4	4	3	1	2	3	3	3
756	BGVCOL_15062160	0	4	0	4	3	4	3	0	0	2	1	0	4	3	3	3	0	0	1	4	4	0	1	1	0	4	0	2	3	0	4	2	1	0	4	4	4	3	4	4	3	4	2	1	1	3	2	4
757	BGVCOL_15062161	1	3	2	2	-9	3	3	0	2	3	2	1	4	4	4	1	1	1	1	3	4	0	4	2	0	4	0	1	4	0	3	4	1	2	1	3	3	3	3	4	3	4	2	2	0	2	1	4
758	BGVCOL_15062162	0	4	0	4	3	4	3	0	0	2	1	0	4	3	3	3	0	0	1	4	4	0	1	1	0	4	0	2	3	0	4	2	1	0	4	4	4	3	4	4	3	4	2	1	1	3	2	4
759	BGVCOL_15062164	0	4	0	4	3	4	3	0	0	2	1	0	4	3	3	3	0	0	1	4	4	0	1	1	0	4	0	2	3	0	4	2	1	0	4	4	4	3	4	4	3	4	2	1	1	3	2	4
760	BGVCOL_15062166	0	4	0	4	2	4	3	0	0	2	1	0	4	3	3	3	0	0	1	4	4	0	1	1	0	4	0	2	3	0	4	2	1	0	4	4	4	3	4	4	3	4	2	1	1	3	2	4
761	BGVCOL_15062168	0	4	0	4	3	4	3	0	0	2	1	0	4	3	3	3	0	0	1	4	4	0	1	1	0	4	0	2	3	0	4	2	1	0	4	4	4	3	4	4	3	4	2	1	1	3	2	4
762	BGVCOL_15062179	0	4	0	4	2	4	3	0	0	1	0	0	3	3	3	2	0	0	0	4	4	0	2	0	0	4	0	2	3	0	4	3	2	1	3	4	4	3	4	4	3	4	4	2	-9	2	3	4
763	15052180	0	4	0	4	0	4	4	0	0	0	0	0	4	4	4	-9	2	0	0	4	4	0	0	0	0	4	0	0	4	0	4	4	4	4	0	4	2	4	2	4	0	4	4	0	0	4	0	4
764	BGVCOL_15062181	0	4	0	4	0	4	4	0	0	1	0	0	4	4	4	2	4	0	0	4	4	0	0	0	0	4	0	0	4	0	3	4	3	4	0	4	4	4	4	4	-9	4	2	0	0	4	1	4
765	BGVCOL_15062242	0	4	1	3	3	3	3	0	1	2	1	0	4	4	4	2	2	1	2	3	4	0	3	1	0	4	0	1	4	0	3	4	1	2	1	3	3	2	3	4	3	4	1	1	0	3	0	4
766	BGVCOL_15062243	0	4	0	4	0	4	4	0	0	2	0	0	4	4	4	2	4	0	0	4	4	0	0	0	0	4	2	0	4	0	4	4	2	2	2	4	4	2	4	4	2	4	2	2	0	2	2	4
767	BGVCOL_15062244	0	4	0	4	0	4	4	0	0	4	0	0	4	4	2	0	4	0	0	4	4	0	0	0	0	4	0	0	4	0	4	4	2	4	0	4	2	4	4	4	2	4	4	0	0	4	0	4
768	BGVCOL_15062245	0	4	0	4	0	4	2	0	0	1	0	0	4	4	2	2	4	0	0	4	4	0	0	0	0	4	0	0	4	0	2	4	0	4	0	4	4	4	2	4	2	4	4	0	0	4	2	4
769	BGVCOL_15062246	0	4	0	4	0	4	2	0	0	2	0	0	4	4	2	0	4	0	0	4	4	0	0	0	0	4	0	0	4	0	2	4	0	4	0	4	4	4	2	4	0	4	2	0	0	4	0	4
770	BGVCOL_15062247	0	4	0	4	0	4	4	0	0	-9	0	0	4	4	4	2	4	0	0	4	4	0	0	0	0	4	0	0	4	0	4	4	2	2	2	4	2	4	4	4	2	4	2	2	0	2	1	4
771	BGVCOL_15062248	0	4	0	4	0	4	2	0	0	2	0	0	4	4	2	0	4	0	0	4	4	0	0	2	0	4	0	0	4	0	4	4	2	4	0	4	4	0	4	4	0	4	4	-9	0	2	2	4
772	BGVCOL_15062249	0	4	0	4	0	4	2	0	0	0	0	0	4	4	2	3	4	0	0	4	4	0	0	0	0	4	0	0	4	0	4	4	2	4	0	4	4	2	4	4	2	4	2	0	0	4	0	4
773	BGVCOL_15062250	0	4	0	4	0	4	4	0	0	4	0	0	4	4	2	0	4	0	0	4	4	0	0	0	0	4	0	0	4	0	4	4	2	4	0	4	2	4	4	4	2	4	4	0	0	4	0	4
774	BGVCOL_15062251	0	4	0	4	0	4	4	0	0	4	0	0	4	4	2	0	4	0	0	4	4	0	0	0	0	4	0	0	4	0	4	4	2	4	0	4	2	4	4	4	2	4	4	0	0	4	0	4
775	BGVCOL_15062252	0	4	0	4	0	4	4	0	0	1	0	0	4	4	4	-9	4	0	0	4	4	0	0	0	0	4	0	0	4	0	3	4	3	4	0	4	4	4	4	4	-9	4	1	0	0	4	1	4
776	BGVCOL_15062253	0	4	0	4	0	4	4	0	0	1	0	0	4	4	4	1	4	0	0	4	4	0	0	0	0	4	0	0	4	0	3	4	2	4	0	4	4	4	4	4	2	4	1	0	0	4	1	4
777	BGVCOL_15062254	0	4	0	4	0	4	4	0	0	1	0	0	4	4	4	-9	4	0	0	4	4	0	0	0	0	4	0	0	4	0	3	4	2	4	0	4	4	4	4	4	2	4	1	0	0	4	1	4
778	BGVCOL_15062255	0	4	0	4	0	4	4	0	0	2	0	0	4	4	4	2	2	0	0	4	4	0	0	0	0	4	0	0	4	0	4	4	2	4	0	4	4	4	4	4	2	4	4	1	0	2	4	4
779	BGVCOL_15062258	0	4	0	4	0	4	2	0	0	2	0	0	4	4	2	0	4	0	0	4	4	0	0	2	0	4	0	0	4	0	4	4	2	4	0	4	4	0	4	4	0	4	4	2	0	2	2	4
780	BGVCOL_15062261	0	4	0	4	0	4	4	0	0	2	0	0	4	4	4	0	4	0	0	4	4	0	0	0	0	4	0	0	4	0	2	4	2	4	0	4	4	4	2	4	2	4	2	0	0	4	2	4
781	BGVCOL_15062262	0	4	0	4	0	4	4	0	0	0	0	0	4	4	4	2	2	0	0	4	4	0	0	0	0	4	0	0	4	0	4	4	4	4	0	4	2	4	2	4	0	4	4	0	0	4	0	4
782	BGVCOL_15062263	0	4	0	4	0	4	2	0	0	1	0	0	4	4	4	0	4	0	0	4	4	0	0	0	0	4	2	0	4	0	2	4	2	4	0	4	-9	4	2	4	2	4	2	0	0	4	2	4
783	BGVCOL_15062264	0	4	0	4	0	4	4	0	0	2	0	0	4	4	2	0	4	0	0	4	4	0	0	0	0	4	0	0	4	0	4	4	2	4	0	4	4	4	4	4	2	4	4	0	0	4	2	4
784	BGVCOL_15062265	0	4	0	4	0	4	4	0	0	1	0	0	4	4	4	2	4	0	0	4	4	0	0	0	0	4	0	0	4	0	3	4	3	4	0	4	4	4	4	4	3	4	1	0	0	4	1	4
785	BGVCOL_15062266	0	4	0	4	0	4	4	0	0	0	0	0	4	4	4	2	2	0	0	4	4	0	0	0	0	4	0	0	4	0	4	4	4	4	0	4	2	4	1	4	0	4	4	0	0	4	0	4
786	BGVCOL_15062267	0	4	0	4	0	4	2	0	0	0	0	0	4	4	2	2	4	0	0	4	4	0	0	0	0	4	0	0	4	0	4	4	2	4	0	4	4	2	4	4	2	4	2	0	0	4	0	4
787	BGVCOL_15062268	0	4	0	4	0	4	2	0	0	2	0	0	4	4	4	0	4	0	0	4	4	0	0	0	0	4	2	0	4	0	-9	4	2	4	0	4	2	4	2	4	2	4	2	0	0	4	2	4
788	BGVCOL_15062269	0	4	0	4	0	4	4	0	0	0	0	0	4	4	2	0	4	0	0	4	4	0	0	0	0	4	0	0	4	0	4	4	2	4	0	4	4	2	4	4	0	4	4	0	0	4	2	4
789	BGVCOL_15062270	0	4	0	4	0	4	2	0	0	1	0	0	4	4	4	0	4	0	0	4	4	0	0	0	0	4	2	0	4	0	-9	4	2	4	0	4	-9	4	2	4	2	4	2	0	0	4	2	4
790	BGVCOL_15062271	0	4	0	4	0	4	4	0	0	2	0	0	4	4	4	0	2	0	0	4	4	0	0	0	0	4	0	0	4	0	4	4	2	4	0	4	4	2	2	4	2	4	2	0	0	4	0	4
791	BGVCOL_15062272	0	4	0	4	0	4	2	0	0	0	0	0	4	4	2	2	4	0	0	4	4	0	0	0	0	4	0	0	4	0	4	4	2	4	0	4	4	2	4	4	2	4	2	0	0	4	0	4
792	BGVCOL_15062273	0	4	0	4	0	4	2	0	0	0	0	0	4	4	2	2	4	0	0	4	4	0	0	0	0	4	0	0	4	0	4	4	2	4	0	4	4	2	4	4	2	4	-9	0	0	4	0	4
793	BGVCOL_15062274	0	4	0	4	0	4	2	0	0	1	0	0	4	4	4	0	4	0	0	4	4	0	0	0	0	4	2	0	4	0	2	4	2	4	0	4	-9	4	2	4	2	4	2	0	0	4	2	4
794	BGVCOL_15062276	0	4	0	4	0	4	2	0	0	2	0	0	4	4	4	2	2	0	0	4	4	0	0	0	0	4	0	0	4	0	4	4	2	4	0	4	4	1	4	4	2	4	4	2	0	2	4	4
795	BGVCOL_15062311	0	4	0	4	2	4	4	1	3	2	2	0	3	4	4	1	3	0	2	4	4	0	1	0	2	4	1	1	4	1	3	2	3	2	1	3	3	2	3	2	3	3	0	0	0	4	1	4
796	BGVCOL_15062312	0	4	0	4	0	4	4	0	0	2	0	0	4	4	4	0	2	0	0	4	4	0	0	0	0	4	0	0	4	0	4	4	2	2	2	4	4	2	4	4	2	4	4	2	0	2	2	4
797	BGVCOL_15062313	0	4	0	4	-9	4	3	0	0	2	1	0	4	3	3	3	0	0	1	4	4	0	1	1	0	4	0	2	3	0	4	2	1	0	4	4	4	3	4	4	3	4	2	1	1	3	2	4
798	BGVCOL_15062314	0	4	0	4	0	4	4	0	0	0	0	0	4	4	2	2	2	0	0	4	4	0	0	0	0	4	0	0	4	0	4	4	0	4	0	4	4	4	4	4	2	4	4	1	0	2	2	4
799	BGVCOL_15062315	0	4	0	4	0	4	2	0	0	2	0	0	4	4	4	0	4	0	0	4	4	0	0	2	0	4	0	0	4	0	4	4	2	4	0	4	0	4	2	4	2	4	4	4	0	0	4	4
800	BGVCOL_15062316	0	4	0	4	3	4	4	0	0	0	1	0	2	4	4	2	1	0	0	4	4	0	1	1	0	4	0	2	4	0	4	4	3	2	2	4	4	4	3	4	3	4	2	1	1	3	3	4
801	BGVCOL_15062318	0	4	0	4	3	4	3	0	0	2	1	0	4	3	3	3	0	0	1	4	4	0	1	1	0	4	0	2	3	0	4	2	1	0	4	4	4	3	4	4	3	4	-9	1	1	3	2	4
802	BGVCOL_15062319	0	4	0	4	3	4	3	0	0	2	1	0	4	3	3	3	0	0	1	4	4	0	1	1	0	4	0	2	3	0	4	2	1	0	4	4	4	3	4	4	3	4	2	1	1	3	2	4
803	BGVCOL_15062321	0	4	0	4	3	4	3	0	0	2	1	0	4	3	3	3	0	0	1	4	4	0	1	1	0	4	0	2	3	0	4	2	1	0	4	4	4	3	4	4	3	4	-9	1	1	3	2	4
804	BGVCOL_15062324	0	4	0	4	2	4	4	0	0	1	2	0	3	1	3	1	1	1	1	4	4	0	0	0	-9	4	1	0	4	1	4	2	3	-9	1	3	-9	2	-9	3	3	4	3	1	2	3	-9	2
805	BGVCOL_15062327	2	3	2	2	1	4	4	0	0	1	1	0	1	2	4	2	1	1	1	4	4	0	1	0	0	4	1	2	3	0	4	-9	1	1	2	3	3	2	3	4	2	4	3	0	1	4	1	3
806	BGVCOL_15062328	0	4	0	4	0	3	4	0	2	2	1	0	1	3	4	1	1	1	1	4	4	0	1	0	1	3	1	2	3	0	4	2	4	3	1	4	4	1	3	2	4	4	3	1	2	3	3	3
807	BGVCOL_15062375	0	4	0	4	3	4	3	0	0	2	1	0	4	3	3	3	0	0	1	4	4	0	1	1	0	4	0	2	3	0	4	2	1	0	4	4	4	3	4	4	3	4	2	1	1	3	2	4
808	BGVCOL_15062376	1	3	1	3	3	2	4	1	1	2	1	1	3	4	4	1	2	0	0	4	3	1	0	1	1	4	0	1	3	0	4	4	4	1	3	3	3	2	1	4	2	-9	2	1	1	3	2	4
809	BGVCOL_15062378	3	2	3	1	2	4	-9	0	2	3	3	0	4	4	4	3	2	1	1	4	3	0	0	0	0	4	0	0	4	0	3	3	1	3	0	4	4	1	4	4	2	4	3	-9	0	2	1	4
810	BGVCOL_15062388	0	4	0	4	4	4	4	0	0	1	1	0	4	4	4	3	1	0	0	4	4	0	1	1	0	4	0	2	3	0	4	4	2	2	2	4	4	2	4	4	4	4	2	2	0	2	0	4
811	BGVCOL_15062393	2	-9	2	3	-9	3	4	0	1	3	2	0	3	4	4	0	2	1	1	4	3	1	1	0	1	4	2	1	4	1	4	2	4	3	1	4	4	0	2	3	3	3	1	0	0	4	0	4
812	BGVCOL_15062394	0	4	1	3	1	3	3	1	1	2	1	0	4	3	3	1	2	1	1	4	4	0	3	2	1	4	0	3	2	0	4	3	4	2	1	3	3	3	4	4	2	4	1	0	1	4	0	4
813	BGVCOL_15062396	0	4	0	4	4	4	4	0	0	4	3	0	-9	2	3	1	0	0	1	4	4	0	1	0	0	4	1	0	4	0	4	4	3	1	3	4	4	3	3	4	3	4	3	1	1	2	3	4
814	BGVCOL_15062398	0	4	0	4	0	3	4	0	2	2	1	0	1	3	4	1	1	1	1	4	4	0	1	0	1	3	1	2	3	0	4	2	4	3	1	4	4	2	3	2	4	4	3	1	2	3	3	3
815	BGVCOL_15062403	2	2	2	2	2	3	4	1	0	-9	0	0	3	0	2	3	1	0	0	4	4	0	1	0	0	4	1	0	4	1	4	3	1	1	2	4	4	3	4	4	2	2	4	1	3	3	2	3
816	BGVCOL_15062406	0	4	0	4	4	4	4	0	0	0	0	0	2	4	4	2	1	1	1	4	4	0	1	0	0	4	1	0	4	0	4	4	4	0	4	4	4	1	4	4	4	4	4	0	2	2	4	4
817	BGVCOL_15062407	1	4	1	4	2	3	4	0	0	-9	2	0	2	2	4	2	1	1	1	3	4	0	1	1	1	3	1	1	4	0	4	3	3	1	2	4	4	2	3	3	4	4	2	0	1	-9	2	3
818	BGVCOL_15062408	0	4	0	4	4	4	4	0	0	0	0	0	-9	4	4	2	1	1	1	4	4	0	1	0	0	4	1	0	4	0	4	4	4	0	4	4	4	1	4	4	4	4	4	0	2	2	4	4
819	BGVCOL_15062409	0	4	0	4	-9	4	3	0	0	1	0	0	3	3	3	2	0	0	0	4	4	0	2	0	0	4	0	2	3	0	4	3	2	1	3	4	4	3	4	4	3	4	4	2	2	2	3	4
820	BGVCOL_15062410	1	3	1	3	-9	4	3	0	0	2	1	0	4	4	4	2	1	0	0	4	3	1	1	0	1	4	0	0	4	0	4	3	2	1	2	3	3	3	3	4	3	4	3	2	0	2	1	4
821	BGVCOL_15062411	1	3	1	3	2	4	4	0	0	-9	2	0	2	-9	4	2	1	0	0	4	3	1	1	0	0	4	0	0	4	0	4	2	3	3	1	2	2	3	4	4	4	4	3	0	1	4	1	4
822	BGVCOL_15062412	1	4	1	3	2	4	4	0	1	1	0	0	4	4	4	2	3	1	1	4	4	0	1	0	0	3	2	3	3	0	4	2	3	3	1	3	3	3	4	3	3	4	1	1	0	3	0	4
823	BGVCOL_15062413	0	4	0	4	0	4	4	0	0	1	0	0	4	4	4	2	4	0	0	4	4	0	0	0	0	4	0	0	4	0	3	4	3	4	0	4	4	4	4	4	3	4	1	0	0	4	1	4
824	BGVCOL_15062414	1	3	1	3	2	4	2	0	0	3	1	0	3	4	4	1	0	0	0	4	3	1	1	0	0	4	0	1	4	0	4	3	-9	2	2	3	3	4	3	4	2	4	4	1	1	3	2	4
825	BGVCOL_15062415	1	3	1	3	2	4	4	0	0	3	2	0	-9	-9	4	2	1	0	0	4	3	1	1	0	0	4	0	0	4	0	4	2	3	3	1	2	2	3	4	4	4	4	3	0	1	4	1	4
826	BGVCOL_15062416	1	3	1	3	2	4	4	0	0	3	0	0	2	4	4	3	0	0	0	4	4	0	2	0	0	3	0	1	4	1	4	4	3	3	1	3	3	2	3	4	4	-9	4	1	1	2	2	4
827	BGVCOL_15062417	1	3	1	3	2	4	4	0	0	3	0	0	2	4	4	3	0	0	0	4	4	0	2	0	0	3	0	1	4	1	4	4	3	3	1	3	3	2	3	4	4	2	4	1	1	2	2	4
828	BGVCOL_15062418	1	3	1	3	2	4	4	0	0	3	0	0	2	4	4	3	0	0	0	4	4	0	2	0	0	3	0	1	4	1	4	4	3	3	1	3	3	2	3	4	4	-9	4	1	1	2	2	4
829	BGVCOL_15062419	0	4	0	4	3	4	4	0	0	1	1	0	2	4	4	4	0	0	0	4	4	0	0	0	0	4	0	2	3	0	4	4	2	2	2	4	4	4	4	4	3	4	3	1	1	3	2	4
830	BGVCOL_15062421	0	4	0	4	0	4	4	0	0	0	0	0	4	4	4	3	2	0	0	4	4	0	0	0	0	4	0	0	4	0	4	4	4	4	0	4	2	4	2	4	0	4	4	0	0	4	0	4
831	BGVCOL_15062423	0	4	0	4	2	4	4	1	1	1	-9	2	1	1	3	1	0	0	0	4	4	0	1	0	1	4	0	2	3	0	4	2	1	2	2	2	2	1	3	4	1	4	4	0	3	3	4	3
832	BGVCOL_15062424	2	2	2	2	2	4	3	0	0	3	1	0	2	4	4	3	1	0	0	4	4	0	0	1	1	4	0	0	4	0	4	3	2	2	1	4	4	2	3	4	3	4	2	1	1	3	1	4
833	BGVCOL_15062425	2	2	2	2	2	4	3	0	0	3	1	0	2	4	4	3	1	0	0	4	4	0	0	1	1	4	0	0	4	0	4	3	2	2	1	4	4	2	3	4	3	4	2	1	1	3	1	4
834	BGVCOL_15062426	0	4	0	4	4	4	4	0	0	1	1	0	4	4	4	3	1	0	0	4	4	0	1	1	0	4	0	2	3	0	4	4	2	2	2	4	4	2	4	4	4	4	-9	2	0	2	0	4
835	BGVCOL_15062427	0	4	0	4	0	3	4	0	2	2	1	0	1	3	4	1	1	1	1	4	4	0	1	0	1	3	1	2	3	0	4	2	4	3	1	4	4	2	3	2	4	4	3	1	2	3	3	3
836	BGVCOL_15062428	0	4	0	4	2	-9	4	0	0	3	2	0	3	4	4	1	0	0	1	4	4	0	3	0	0	4	0	3	2	0	4	3	3	3	0	3	3	3	4	3	3	4	2	1	0	3	1	4
837	BGVCOL_15062429	0	4	1	3	3	3	4	2	2	4	0	1	4	3	3	2	2	0	1	4	4	0	2	1	0	4	0	1	4	1	4	4	2	2	2	3	3	1	4	4	3	4	1	0	1	4	1	4
838	BGVCOL_15062430	1	3	2	2	3	3	3	0	-9	3	2	1	4	4	4	1	1	1	1	3	4	0	4	2	0	4	0	1	4	0	3	4	1	2	1	3	3	3	3	4	3	4	2	2	0	2	1	4
839	BGVCOL_15062431	0	4	0	4	0	3	4	0	2	2	1	0	1	3	4	1	1	1	1	4	4	0	1	0	1	3	1	2	3	0	4	2	4	3	1	4	4	2	3	2	4	4	3	1	2	3	3	3
840	BGVCOL_15062432	0	4	1	3	1	3	3	1	1	2	1	0	4	3	3	1	2	1	1	4	4	0	3	2	1	4	0	3	2	0	4	3	4	2	1	3	3	3	4	4	2	4	1	0	1	4	0	4
841	BGVCOL_15062433	0	4	1	3	1	3	3	1	1	2	1	0	4	3	3	1	2	1	1	4	4	0	3	2	1	4	0	3	2	0	4	3	4	2	1	3	3	3	4	4	2	4	1	0	1	4	0	4
842	BGVCOL_15062434	0	4	1	3	-9	3	3	1	1	2	1	0	4	3	3	1	2	1	1	4	4	0	3	2	1	4	0	3	2	0	4	3	4	2	1	3	3	3	4	4	2	4	1	0	1	4	0	4
843	BGVCOL_15062435	1	3	2	2	3	3	3	0	2	3	2	1	4	4	4	1	1	1	1	3	4	0	4	2	0	4	0	1	4	0	3	4	1	2	1	3	3	3	3	4	3	4	2	2	0	2	1	4
844	BGVCOL_15062436	0	4	1	3	0	2	4	0	0	3	3	0	4	4	4	1	3	1	1	4	3	0	1	1	1	4	0	1	3	2	3	3	1	2	2	1	1	3	4	3	2	4	1	1	0	3	0	4
845	BGVCOL_15062437	0	4	0	4	3	4	4	1	0	2	0	1	3	4	4	2	2	0	0	4	4	0	2	-9	0	4	0	1	3	0	4	2	3	1	3	2	2	3	3	4	3	4	-9	1	0	3	0	4
846	BGVCOL_15062438	3	2	4	0	0	4	4	1	0	0	0	2	3	-9	4	1	-9	0	2	4	4	0	1	1	2	4	0	0	4	0	2	4	1	2	1	4	4	2	4	4	3	4	2	1	1	3	1	4
[truncated: 445 more rows]
[truncated: 3,538 more columns]
